# Supplementary material for: Off-the-shelf dual CAR-iNKT cell immunotherapy eradicates medullary and leptomeningeal high-risk KMT2A-rearranged leukemia
Source: Blood. 2025 Sep 4;147(2):180–96. doi: 10.1182/blood.2025029302 (PMC12824662; doi:10.1182/blood.2025029302)
Supplement: Supplemental Table 1 [file BLOOD_BLD-2025-029302-mmc2.xlsx]

## Sheet: Suppl_Table1_Cluster_DGEs_2_CAR
gene	test	gene	p_val	avg_logFC	pct.1	pct.2	p_val_adj	levels1	levels2
GNLY8	CD4+ vv CD4-CD8- (TRAclone9 only):BMd3_CAR_6349cells	GNLY	1.57e-10	-3.4774	0.039	0.034	5.74e-06	CD4+	DN
ZNF6833	CD4+ vv CD4-CD8- (TRAclone9 only):BMd15_CAR_7489cells	ZNF683	1.65e-07	-3.33137	0.04	0.118	0.00603638	CD4+	DN
KLRD1	All CD4+ vv CD4-CD8-:all	KLRD1	2.37e-10	-3.02463	0.007	0.033	8.69e-06	CD4+	DN
AC022075.1	All CD4+ vv CD4-CD8-:all	AC022075.1	1.17e-09	-3.00899	0.008	0.038	4.28e-05	CD4+	DN
CCL4L24	CD4+ vv CD4-CD8- (TRAclone9 only):BMd15_CAR_7489cells	CCL4L2	1.51e-75	-2.88162	0.132	0.217	5.54e-71	CD4+	DN
TRBV24-13	CD4+ vv CD4-CD8- (TRAclone9 only):BMd15_CAR_7489cells	TRBV24-1	1.99e-08	-2.84189	0.007	0.072	0.00072988	CD4+	DN
BANK16	All CD4+ vv CD4-CD8- (TRAclone9 only):all	BANK1	5.54e-07	-2.83093	0.002	0.024	0.0202815	CD4+	DN
GNLY9	CD4+ vv CD4-CD8- (TRAclone9 only):BMd3_CAR_SEM_7645	GNLY	9.57e-25	-2.77838	0.066	0.038	3.5e-20	CD4+	DN
ME1	All CD4+ vv CD4-CD8-:all	ME1	1.27e-41	-2.75715	0.034	0.154	4.64e-37	CD4+	DN
EML5	All CD4+ vv CD4-CD8-:all	EML5	4.58e-16	-2.70878	0.016	0.063	1.68e-11	CD4+	DN
IL1RL1	All CD4+ vv CD4-CD8-:all	IL1RL1	1.11e-06	-2.70186	0.003	0.024	0.0405339	CD4+	DN
CXXC5	All CD4+ vv CD4-CD8-:all	CXXC5	8.53e-13	-2.66247	0.008	0.04	3.12e-08	CD4+	DN
RAB6B	All CD4+ vv CD4-CD8-:all	RAB6B	1.73e-08	-2.63442	0.007	0.035	0.00063309	CD4+	DN
AC022075.18	All CD4+ vv CD4-CD8- (TRAclone9 only):all	AC022075.1	5.23e-10	-2.60538	0.011	0.051	1.91e-05	CD4+	DN
CCL3L1	All CD4+ vv CD4-CD8-:all	CCL3L1	6.97e-12	-2.58038	0.007	0.02	2.55e-07	CD4+	DN
TRAV1-19	All CD4+ vv CD4-CD8- (TRAclone9 only):all	TRAV1-1	1.71e-36	-2.53115	0.015	0.076	6.24e-32	CD4+	DN
LAG37	CD4+ vv CD4-CD8- (TRAclone9 only):BMd15_CAR_SEM_2768	LAG3	2.31e-12	-2.52191	0.257	0.455	8.47e-08	CD4+	DN
TRGV510	All CD4+ vv CD4-CD8- (TRAclone9 only):all	TRGV5	3.09e-29	-2.50151	0.042	0.102	1.13e-24	CD4+	DN
ADAM12	All CD4+ vv CD4-CD8-:all	ADAM12	1.31e-45	-2.47927	0.034	0.138	4.79e-41	CD4+	DN
ADAM128	All CD4+ vv CD4-CD8- (TRAclone9 only):all	ADAM12	6.13e-48	-2.47345	0.047	0.198	2.24e-43	CD4+	DN
CCL4L2	All CD4+ vv CD4-CD8-:all	CCL4L2	0	-2.47119	0.066	0.178	0	CD4+	DN
KLRK1	All CD4+ vv CD4-CD8-:all	KLRK1	3.52e-69	-2.45151	0.07	0.256	1.29e-64	CD4+	DN
SCART1	All CD4+ vv CD4-CD8-:all	SCART1	5.02e-09	-2.42497	0.013	0.044	0.000183752	CD4+	DN
SCRN1	All CD4+ vv CD4-CD8-:all	SCRN1	3.59e-07	-2.39409	0.006	0.027	0.0131394	CD4+	DN
RORC	All CD4+ vv CD4-CD8-:all	RORC	1.53e-32	-2.37929	0.034	0.123	5.62e-28	CD4+	DN
CXXC54	All CD4+ vv CD4-CD8- (TRAclone9 only):all	CXXC5	2.17e-10	-2.37536	0.018	0.062	7.95e-06	CD4+	DN
WDR86-AS1	All CD4+ vv CD4-CD8-:all	WDR86-AS1	8.99e-08	-2.35828	0.01	0.032	0.00329098	CD4+	DN
ELOVL4	All CD4+ vv CD4-CD8-:all	ELOVL4	1.85e-12	-2.34344	0.017	0.064	6.77e-08	CD4+	DN
CCL209	All CD4+ vv CD4-CD8- (TRAclone9 only):all	CCL20	1.75e-48	-2.3423	0.059	0.118	6.39e-44	CD4+	DN
TNFRSF9	All CD4+ vv CD4-CD8-:all	TNFRSF9	5.23e-07	-2.32606	0.012	0.027	0.0191255	CD4+	DN
IRF8	All CD4+ vv CD4-CD8-:all	IRF8	2.24e-07	-2.29688	0.013	0.04	0.00818932	CD4+	DN
IL23R	All CD4+ vv CD4-CD8-:all	IL23R	1.04e-103	-2.2947	0.1	0.355	3.82e-99	CD4+	DN
KCNQ3	All CD4+ vv CD4-CD8-:all	KCNQ3	3.45e-07	-2.28647	0.006	0.033	0.0126446	CD4+	DN
TRGV5	All CD4+ vv CD4-CD8-:all	TRGV5	1.22e-18	-2.2703	0.029	0.063	4.46e-14	CD4+	DN
CA23	All CD4+ vv CD4-CD8- (TRAclone9 only):all	CA2	8.61e-18	-2.26438	0.028	0.09	3.15e-13	CD4+	DN
TLE15	All CD4+ vv CD4-CD8- (TRAclone9 only):all	TLE1	1.63e-40	-2.2581	0.069	0.232	5.98e-36	CD4+	DN
WNT11	All CD4+ vv CD4-CD8-:all	WNT11	2.09e-07	-2.25233	0.008	0.031	0.00763897	CD4+	DN
SPRY4	All CD4+ vv CD4-CD8-:all	SPRY4	4.04e-08	-2.24676	0.009	0.034	0.00147794	CD4+	DN
KLRK19	All CD4+ vv CD4-CD8- (TRAclone9 only):all	KLRK1	3.12e-73	-2.23841	0.104	0.346	1.14e-68	CD4+	DN
FERMT2	All CD4+ vv CD4-CD8-:all	FERMT2	5.88e-07	-2.19769	0.006	0.025	0.0215205	CD4+	DN
KCNQ33	All CD4+ vv CD4-CD8- (TRAclone9 only):all	KCNQ3	5.6e-07	-2.17757	0.007	0.039	0.0204969	CD4+	DN
C1orf141	All CD4+ vv CD4-CD8-:all	C1orf141	7.71e-25	-2.16301	0.041	0.132	2.82e-20	CD4+	DN
TLE1	All CD4+ vv CD4-CD8-:all	TLE1	1.37e-30	-2.16247	0.048	0.15	5e-26	CD4+	DN
THBS1	All CD4+ vv CD4-CD8-:all	THBS1	3.83e-07	-2.16093	0.015	0.043	0.0140003	CD4+	DN
CCL3	All CD4+ vv CD4-CD8-:all	CCL3	1.07e-91	-2.15662	0.05	0.116	3.92e-87	CD4+	DN
MATN2	All CD4+ vv CD4-CD8-:all	MATN2	1.73e-07	-2.13898	0.009	0.032	0.00632893	CD4+	DN
LINC01644	All CD4+ vv CD4-CD8-:all	LINC01644	2.2e-32	-2.13207	0.052	0.161	8.06e-28	CD4+	DN
SLC4A10	All CD4+ vv CD4-CD8-:all	SLC4A10	4.08e-78	-2.12806	0.09	0.304	1.49e-73	CD4+	DN
TRGV4	All CD4+ vv CD4-CD8-:all	TRGV4	7.26e-32	-2.11972	0.035	0.101	2.66e-27	CD4+	DN
IL4I1	All CD4+ vv CD4-CD8-:all	IL4I1	1.21e-117	-2.10576	0.126	0.384	4.43e-113	CD4+	DN
RAB6B4	All CD4+ vv CD4-CD8- (TRAclone9 only):all	RAB6B	5.42e-07	-2.09487	0.01	0.038	0.0198487	CD4+	DN
CLEC12A	All CD4+ vv CD4-CD8-:all	CLEC12A	4.61e-19	-2.08972	0.034	0.106	1.69e-14	CD4+	DN
CCL20	All CD4+ vv CD4-CD8-:all	CCL20	1.66e-31	-2.0635	0.043	0.086	6.07e-27	CD4+	DN
PLEK	All CD4+ vv CD4-CD8-:all	PLEK	2.1e-40	-2.06027	0.06	0.176	7.7e-36	CD4+	DN
ME13	All CD4+ vv CD4-CD8- (TRAclone9 only):all	ME1	6.17e-33	-2.05853	0.059	0.197	2.26e-28	CD4+	DN
NCAM1	All CD4+ vv CD4-CD8-:all	NCAM1	7.53e-40	-2.04772	0.07	0.199	2.75e-35	CD4+	DN
LINC01814	All CD4+ vv CD4-CD8-:all	LINC01814	8.62e-57	-2.04111	0.097	0.286	3.15e-52	CD4+	DN
IL23R6	All CD4+ vv CD4-CD8- (TRAclone9 only):all	IL23R	1.73e-109	-2.03055	0.153	0.509	6.32e-105	CD4+	DN
PRSS22	All CD4+ vv CD4-CD8-:all	PRSS22	3.81e-09	-2.02953	0.014	0.047	0.00013935	CD4+	DN
SCART15	All CD4+ vv CD4-CD8- (TRAclone9 only):all	SCART1	9.59e-09	-2.01686	0.017	0.055	0.000351048	CD4+	DN
RRAD	All CD4+ vv CD4-CD8-:all	RRAD	4.05e-14	-2.01102	0.011	0.032	1.48e-09	CD4+	DN
RORC5	All CD4+ vv CD4-CD8- (TRAclone9 only):all	RORC	3.07e-37	-2.00263	0.064	0.21	1.12e-32	CD4+	DN
WNT116	All CD4+ vv CD4-CD8- (TRAclone9 only):all	WNT11	9.24e-07	-2.00258	0.013	0.041	0.0338038	CD4+	DN
AL392086.3	All CD4+ vv CD4-CD8-:all	AL392086.3	2.19e-24	-1.99651	0.052	0.132	8.03e-20	CD4+	DN
CCL4	All CD4+ vv CD4-CD8-:all	CCL4	0	-1.99421	0.322	0.597	0	CD4+	DN
KLRD16	All CD4+ vv CD4-CD8- (TRAclone9 only):all	KLRD1	2.66e-09	-1.99388	0.013	0.042	9.74e-05	CD4+	DN
IL17RE7	All CD4+ vv CD4-CD8- (TRAclone9 only):all	IL17RE	1.38e-23	-1.98937	0.057	0.167	5.07e-19	CD4+	DN
PIK3AP1	All CD4+ vv CD4-CD8-:all	PIK3AP1	1.18e-14	-1.98159	0.03	0.087	4.31e-10	CD4+	DN
CCL3L16	All CD4+ vv CD4-CD8- (TRAclone9 only):all	CCL3L1	4.03e-10	-1.9764	0.013	0.029	1.48e-05	CD4+	DN
S1PR56	All CD4+ vv CD4-CD8- (TRAclone9 only):all	S1PR5	1.72e-16	-1.9617	0.047	0.137	6.3e-12	CD4+	DN
CCL4L27	All CD4+ vv CD4-CD8- (TRAclone9 only):all	CCL4L2	0	-1.96059	0.095	0.228	0	CD4+	DN
IL4I110	All CD4+ vv CD4-CD8- (TRAclone9 only):all	IL4I1	4.54e-143	-1.96042	0.192	0.551	1.66e-138	CD4+	DN
S1PR5	All CD4+ vv CD4-CD8-:all	S1PR5	8.95e-14	-1.95587	0.03	0.088	3.28e-09	CD4+	DN
LAG3	All CD4+ vv CD4-CD8-:all	LAG3	9.6e-91	-1.93753	0.144	0.36	3.51e-86	CD4+	DN
LINC016445	All CD4+ vv CD4-CD8- (TRAclone9 only):all	LINC01644	3.21e-31	-1.93752	0.073	0.218	1.17e-26	CD4+	DN
GRID2IP	All CD4+ vv CD4-CD8-:all	GRID2IP	4e-07	-1.92703	0.014	0.036	0.0146336	CD4+	DN
IFNG-AS1	All CD4+ vv CD4-CD8-:all	IFNG-AS1	1.22e-06	-1.92675	0.023	0.043	0.044555	CD4+	DN
C1orf1413	All CD4+ vv CD4-CD8- (TRAclone9 only):all	C1orf141	4.28e-28	-1.91949	0.067	0.192	1.57e-23	CD4+	DN
PLD1	All CD4+ vv CD4-CD8-:all	PLD1	1.08e-12	-1.91677	0.035	0.087	3.94e-08	CD4+	DN
LONRF35	All CD4+ vv CD4-CD8- (TRAclone9 only):all	LONRF3	1.26e-09	-1.91217	0.018	0.06	4.61e-05	CD4+	DN
LINC00299	All CD4+ vv CD4-CD8-:all	LINC00299	3.35e-30	-1.90599	0.086	0.204	1.23e-25	CD4+	DN
CLEC12A10	All CD4+ vv CD4-CD8- (TRAclone9 only):all	CLEC12A	2.25e-19	-1.89874	0.048	0.14	8.23e-15	CD4+	DN
MFSD2A5	All CD4+ vv CD4-CD8- (TRAclone9 only):all	MFSD2A	7.25e-08	-1.89699	0.015	0.04	0.00265369	CD4+	DN
CCL37	CD4+ vv CD4-CD8- (TRAclone9 only):BMd15_CAR_SEM_2768	CCL3	8.03e-23	-1.88896	0.162	0.424	2.94e-18	CD4+	DN
CA2	All CD4+ vv CD4-CD8-:all	CA2	4.29e-09	-1.88556	0.019	0.055	0.000157159	CD4+	DN
NCR2	All CD4+ vv CD4-CD8-:all	NCR2	5.84e-09	-1.8831	0.024	0.06	0.000213717	CD4+	DN
KIT6	All CD4+ vv CD4-CD8- (TRAclone9 only):all	KIT	2.17e-36	-1.87882	0.057	0.19	7.95e-32	CD4+	DN
IL57	CD4+ vv CD4-CD8- (TRAclone9 only):BMd15_CAR_SEM_2768	IL5	4.97e-07	-1.86274	0.108	0.182	0.0182064	CD4+	DN
TRGV29	CD4+ vv CD4-CD8- (TRAclone9 only):BMd3_CAR_SEM_7645	TRGV2	3.69e-07	-1.86116	0.046	0.069	0.0134948	CD4+	DN
CHAC1	All CD4+ vv CD4-CD8-:all	CHAC1	7.04e-43	-1.86064	0.07	0.19	2.58e-38	CD4+	DN
AL138778.1	All CD4+ vv CD4-CD8-:all	AL138778.1	2.95e-08	-1.85291	0.014	0.041	0.00107863	CD4+	DN
IL17RE	All CD4+ vv CD4-CD8-:all	IL17RE	1.14e-15	-1.84449	0.042	0.104	4.19e-11	CD4+	DN
ELOVL45	All CD4+ vv CD4-CD8- (TRAclone9 only):all	ELOVL4	5.16e-12	-1.83842	0.028	0.088	1.89e-07	CD4+	DN
FLT4	All CD4+ vv CD4-CD8-:all	FLT4	1.76e-07	-1.83635	0.02	0.05	0.00645926	CD4+	DN
TRAV14DV45	CD4+ vv CD4-CD8- (TRAclone9 only):BMd3_CAR_6349cells	TRAV14DV4	9.98e-08	-1.83256	0.039	0.046	0.00365376	CD4+	DN
NCR3	All CD4+ vv CD4-CD8-:all	NCR3	0	-1.80827	0.322	0.592	0	CD4+	DN
SLC4A1010	All CD4+ vv CD4-CD8- (TRAclone9 only):all	SLC4A10	1.15e-72	-1.80548	0.143	0.42	4.21e-68	CD4+	DN
VAV38	All CD4+ vv CD4-CD8- (TRAclone9 only):all	VAV3	1.75e-11	-1.80042	0.034	0.086	6.39e-07	CD4+	DN
FEZ1	All CD4+ vv CD4-CD8-:all	FEZ1	7.76e-28	-1.79927	0.06	0.148	2.84e-23	CD4+	DN
C38	All CD4+ vv CD4-CD8- (TRAclone9 only):all	C3	5.71e-08	-1.79818	0.019	0.053	0.00209158	CD4+	DN
LIM2	All CD4+ vv CD4-CD8-:all	LIM2	1.4e-19	-1.79133	0.043	0.104	5.11e-15	CD4+	DN
KIT	All CD4+ vv CD4-CD8-:all	KIT	2.1e-24	-1.77858	0.038	0.116	7.7e-20	CD4+	DN
LAG311	All CD4+ vv CD4-CD8- (TRAclone9 only):all	LAG3	6.09e-104	-1.76973	0.214	0.519	2.23e-99	CD4+	DN
MATN23	All CD4+ vv CD4-CD8- (TRAclone9 only):all	MATN2	1.21e-06	-1.76809	0.016	0.046	0.0441422	CD4+	DN
LINC0181411	All CD4+ vv CD4-CD8- (TRAclone9 only):all	LINC01814	1.74e-53	-1.7663	0.145	0.375	6.36e-49	CD4+	DN
EGR3	All CD4+ vv CD4-CD8-:all	EGR3	3.93e-16	-1.76467	0.022	0.059	1.44e-11	CD4+	DN
PZP	All CD4+ vv CD4-CD8-:all	PZP	8.98e-08	-1.76202	0.032	0.076	0.00328715	CD4+	DN
PIK3AP110	All CD4+ vv CD4-CD8- (TRAclone9 only):all	PIK3AP1	3.53e-12	-1.75943	0.039	0.103	1.29e-07	CD4+	DN
VAV3	All CD4+ vv CD4-CD8-:all	VAV3	3.72e-13	-1.75844	0.025	0.068	1.36e-08	CD4+	DN
ZFP69B8	All CD4+ vv CD4-CD8- (TRAclone9 only):all	ZFP69B	2.92e-07	-1.75465	0.026	0.064	0.0107018	CD4+	DN
CEBPD	All CD4+ vv CD4-CD8-:all	CEBPD	1.91e-75	-1.7492	0.142	0.328	6.98e-71	CD4+	DN
AL138778.13	All CD4+ vv CD4-CD8- (TRAclone9 only):all	AL138778.1	3.43e-08	-1.74765	0.018	0.053	0.00125403	CD4+	DN
PLEK6	All CD4+ vv CD4-CD8- (TRAclone9 only):all	PLEK	7.31e-38	-1.73761	0.095	0.245	2.68e-33	CD4+	DN
DBN1	All CD4+ vv CD4-CD8-:all	DBN1	2.27e-23	-1.72973	0.058	0.141	8.3e-19	CD4+	DN
PLXND1	All CD4+ vv CD4-CD8-:all	PLXND1	1.43e-08	-1.72433	0.018	0.051	0.0005223	CD4+	DN
NEO1	All CD4+ vv CD4-CD8-:all	NEO1	2.35e-12	-1.71899	0.042	0.092	8.6e-08	CD4+	DN
TRGV7	All CD4+ vv CD4-CD8-:all	TRGV7	1.19e-08	-1.71516	0.025	0.053	0.000436209	CD4+	DN
CEBPD10	All CD4+ vv CD4-CD8- (TRAclone9 only):all	CEBPD	4.5e-94	-1.71241	0.214	0.487	1.65e-89	CD4+	DN
NCR310	All CD4+ vv CD4-CD8- (TRAclone9 only):all	NCR3	0	-1.70922	0.452	0.831	0	CD4+	DN
NSG1	All CD4+ vv CD4-CD8-:all	NSG1	1.14e-10	-1.70706	0.039	0.086	4.16e-06	CD4+	DN
AL136456.1	All CD4+ vv CD4-CD8-:all	AL136456.1	3.39e-147	-1.70691	0.204	0.41	1.24e-142	CD4+	DN
CCL411	All CD4+ vv CD4-CD8- (TRAclone9 only):all	CCL4	0	-1.69152	0.432	0.744	0	CD4+	DN
TNS48	All CD4+ vv CD4-CD8- (TRAclone9 only):all	TNS4	4.22e-14	-1.68555	0.046	0.112	1.54e-09	CD4+	DN
IFIT311	All CD4+ vv CD4-CD8- (TRAclone9 only):all	IFIT3	9.29e-07	-1.68493	0.027	0.054	0.0340055	CD4+	DN
PLCB1	All CD4+ vv CD4-CD8-:all	PLCB1	1.94e-93	-1.68199	0.136	0.394	7.1e-89	CD4+	DN
PTGDR	All CD4+ vv CD4-CD8-:all	PTGDR	3.92e-30	-1.67989	0.076	0.188	1.44e-25	CD4+	DN
PPP2R2B	All CD4+ vv CD4-CD8-:all	PPP2R2B	6.94e-14	-1.67454	0.035	0.085	2.54e-09	CD4+	DN
TRIQK	All CD4+ vv CD4-CD8-:all	TRIQK	1.06e-06	-1.67136	0.014	0.038	0.0387376	CD4+	DN
TRGV45	All CD4+ vv CD4-CD8- (TRAclone9 only):all	TRGV4	6.74e-29	-1.67027	0.057	0.146	2.47e-24	CD4+	DN
NEO110	All CD4+ vv CD4-CD8- (TRAclone9 only):all	NEO1	7.04e-11	-1.6671	0.05	0.11	2.58e-06	CD4+	DN
AGAP1	All CD4+ vv CD4-CD8-:all	AGAP1	2.04e-13	-1.66578	0.04	0.096	7.48e-09	CD4+	DN
DBN110	All CD4+ vv CD4-CD8- (TRAclone9 only):all	DBN1	3.34e-26	-1.66157	0.085	0.198	1.22e-21	CD4+	DN
PLD110	All CD4+ vv CD4-CD8- (TRAclone9 only):all	PLD1	1.16e-14	-1.65251	0.044	0.112	4.23e-10	CD4+	DN
TRAV2	All CD4+ vv CD4-CD8-:all	TRAV2	4.92e-15	-1.65065	0.028	0.051	1.8e-10	CD4+	DN
PRSS224	All CD4+ vv CD4-CD8- (TRAclone9 only):all	PRSS22	2.67e-08	-1.64584	0.018	0.058	0.000977253	CD4+	DN
CEP112	All CD4+ vv CD4-CD8-:all	CEP112	2.41e-08	-1.64568	0.028	0.066	0.000882366	CD4+	DN
N4BP3	All CD4+ vv CD4-CD8-:all	N4BP3	4.74e-17	-1.64392	0.07	0.146	1.74e-12	CD4+	DN
NR3C2	All CD4+ vv CD4-CD8-:all	NR3C2	7.27e-09	-1.63294	0.037	0.07	0.000266266	CD4+	DN
TMEM117	All CD4+ vv CD4-CD8-:all	TMEM117	2.37e-12	-1.63065	0.066	0.131	8.69e-08	CD4+	DN
AC104035.13	All CD4+ vv CD4-CD8- (TRAclone9 only):all	AC104035.1	2.95e-11	-1.6304	0.025	0.075	1.08e-06	CD4+	DN
COLQ	All CD4+ vv CD4-CD8-:all	COLQ	3.15e-38	-1.61857	0.117	0.264	1.15e-33	CD4+	DN
LINC02132	All CD4+ vv CD4-CD8-:all	LINC02132	7.99e-11	-1.60912	0.028	0.074	2.93e-06	CD4+	DN
THBS15	All CD4+ vv CD4-CD8- (TRAclone9 only):all	THBS1	6.31e-09	-1.60542	0.03	0.07	0.00023097	CD4+	DN
EGR38	All CD4+ vv CD4-CD8- (TRAclone9 only):all	EGR3	2.81e-11	-1.5883	0.028	0.064	1.03e-06	CD4+	DN
TRAV219	All CD4+ vv CD4-CD8- (TRAclone9 only):all	TRAV2	3.25e-12	-1.58828	0.04	0.07	1.19e-07	CD4+	DN
SAMD12	All CD4+ vv CD4-CD8-:all	SAMD12	4.84e-23	-1.58826	0.044	0.139	1.77e-18	CD4+	DN
KLRB1	All CD4+ vv CD4-CD8-:all	KLRB1	0	-1.58795	0.409	0.673	0	CD4+	DN
IPCEF1	All CD4+ vv CD4-CD8-:all	IPCEF1	4.22e-14	-1.58726	0.056	0.117	1.54e-09	CD4+	DN
SCD5	All CD4+ vv CD4-CD8-:all	SCD5	1.19e-09	-1.58663	0.028	0.07	4.36e-05	CD4+	DN
AGAP19	All CD4+ vv CD4-CD8- (TRAclone9 only):all	AGAP1	6.56e-13	-1.5807	0.048	0.104	2.4e-08	CD4+	DN
NAB210	All CD4+ vv CD4-CD8- (TRAclone9 only):all	NAB2	5.14e-18	-1.58062	0.078	0.156	1.88e-13	CD4+	DN
AC006369.1	All CD4+ vv CD4-CD8-:all	AC006369.1	1.45e-27	-1.58048	0.082	0.206	5.3e-23	CD4+	DN
NAB2	All CD4+ vv CD4-CD8-:all	NAB2	2.41e-15	-1.57868	0.053	0.106	8.82e-11	CD4+	DN
AP002852.19	All CD4+ vv CD4-CD8- (TRAclone9 only):all	AP002852.1	6.5e-07	-1.57619	0.02	0.046	0.0237887	CD4+	DN
EVA1C10	All CD4+ vv CD4-CD8- (TRAclone9 only):all	EVA1C	1.27e-17	-1.57558	0.069	0.16	4.64e-13	CD4+	DN
LINC02404	All CD4+ vv CD4-CD8-:all	LINC02404	3.39e-10	-1.57464	0.038	0.084	1.24e-05	CD4+	DN
C3	All CD4+ vv CD4-CD8-:all	C3	3.09e-07	-1.5721	0.015	0.039	0.0112988	CD4+	DN
LINC021326	All CD4+ vv CD4-CD8- (TRAclone9 only):all	LINC02132	3.68e-14	-1.57006	0.05	0.128	1.35e-09	CD4+	DN
LY912	All CD4+ vv CD4-CD8- (TRAclone9 only):all	LY9	1.15e-20	-1.56841	0.087	0.198	4.21e-16	CD4+	DN
KLRB111	All CD4+ vv CD4-CD8- (TRAclone9 only):all	KLRB1	0	-1.56837	0.522	0.899	0	CD4+	DN
TNS4	All CD4+ vv CD4-CD8-:all	TNS4	4.49e-10	-1.56811	0.036	0.08	1.64e-05	CD4+	DN
FEZ111	All CD4+ vv CD4-CD8- (TRAclone9 only):all	FEZ1	1.92e-28	-1.55336	0.09	0.204	7.05e-24	CD4+	DN
CHAC16	All CD4+ vv CD4-CD8- (TRAclone9 only):all	CHAC1	1.04e-39	-1.55036	0.11	0.273	3.81e-35	CD4+	DN
LTA	All CD4+ vv CD4-CD8-:all	LTA	6.8e-221	-1.54585	0.352	0.492	2.49e-216	CD4+	DN
PLXND15	All CD4+ vv CD4-CD8- (TRAclone9 only):all	PLXND1	1.84e-08	-1.53435	0.028	0.077	0.000671706	CD4+	DN
EML54	All CD4+ vv CD4-CD8- (TRAclone9 only):all	EML5	4.92e-08	-1.53409	0.024	0.061	0.00179964	CD4+	DN
TSHZ39	All CD4+ vv CD4-CD8- (TRAclone9 only):all	TSHZ3	1.26e-10	-1.53319	0.046	0.097	4.63e-06	CD4+	DN
NKG7	All CD4+ vv CD4-CD8-:all	NKG7	0	-1.53162	0.506	0.714	0	CD4+	DN
GZMK	All CD4+ vv CD4-CD8-:all	GZMK	1.91e-77	-1.52905	0.16	0.366	6.98e-73	CD4+	DN
NKG711	All CD4+ vv CD4-CD8- (TRAclone9 only):all	NKG7	0	-1.52704	0.633	0.927	0	CD4+	DN
AL392086.39	All CD4+ vv CD4-CD8- (TRAclone9 only):all	AL392086.3	1.3e-17	-1.52504	0.067	0.155	4.77e-13	CD4+	DN
NFKBID10	All CD4+ vv CD4-CD8- (TRAclone9 only):all	NFKBID	2.04e-25	-1.52492	0.112	0.182	7.48e-21	CD4+	DN
AL078644.27	All CD4+ vv CD4-CD8- (TRAclone9 only):all	AL078644.2	5.13e-12	-1.5227	0.057	0.12	1.88e-07	CD4+	DN
N4BP310	All CD4+ vv CD4-CD8- (TRAclone9 only):all	N4BP3	4.87e-20	-1.51513	0.1	0.206	1.78e-15	CD4+	DN
LIM27	All CD4+ vv CD4-CD8- (TRAclone9 only):all	LIM2	6.62e-15	-1.5141	0.064	0.14	2.42e-10	CD4+	DN
LST1	All CD4+ vv CD4-CD8-:all	LST1	4.96e-91	-1.5047	0.268	0.454	1.82e-86	CD4+	DN
PLXDC2	All CD4+ vv CD4-CD8-:all	PLXDC2	1.27e-33	-1.50392	0.072	0.188	4.63e-29	CD4+	DN
LST110	All CD4+ vv CD4-CD8- (TRAclone9 only):all	LST1	1.81e-117	-1.49873	0.363	0.638	6.61e-113	CD4+	DN
RRAD6	All CD4+ vv CD4-CD8- (TRAclone9 only):all	RRAD	5.28e-08	-1.49796	0.022	0.038	0.00193405	CD4+	DN
ADRB29	All CD4+ vv CD4-CD8- (TRAclone9 only):all	ADRB2	7.55e-18	-1.49632	0.085	0.172	2.76e-13	CD4+	DN
BANK1	All CD4+ vv CD4-CD8-:all	BANK1	2.4e-07	-1.4934	0.005	0.02	0.00878332	CD4+	DN
PTCH1	All CD4+ vv CD4-CD8-:all	PTCH1	9.95e-09	-1.49049	0.034	0.074	0.000364337	CD4+	DN
ITGA16	CD4+ vv CD4-CD8- (TRAclone9 only):BMd15_CAR_SEM_2768	ITGA1	1.47e-07	-1.48675	0.5	0.697	0.00537176	CD4+	DN
KLRG1	All CD4+ vv CD4-CD8-:all	KLRG1	8.66e-43	-1.48168	0.192	0.366	3.17e-38	CD4+	DN
IL18RAP	All CD4+ vv CD4-CD8-:all	IL18RAP	1.73e-16	-1.47994	0.102	0.188	6.35e-12	CD4+	DN
TRIB3	All CD4+ vv CD4-CD8-:all	TRIB3	3.35e-39	-1.47719	0.148	0.233	1.23e-34	CD4+	DN
TRAF49	All CD4+ vv CD4-CD8- (TRAclone9 only):all	TRAF4	4.36e-33	-1.47572	0.157	0.276	1.6e-28	CD4+	DN
GZMK11	All CD4+ vv CD4-CD8- (TRAclone9 only):all	GZMK	1.57e-98	-1.47052	0.236	0.544	5.76e-94	CD4+	DN
ADRB2	All CD4+ vv CD4-CD8-:all	ADRB2	1.6e-14	-1.46786	0.062	0.123	5.87e-10	CD4+	DN
SFMBT26	CD4+ vv CD4-CD8- (TRAclone9 only):BMd15_CAR_SEM_2768	SFMBT2	6.2e-07	-1.46653	0.527	0.758	0.0227034	CD4+	DN
PTGDR11	All CD4+ vv CD4-CD8- (TRAclone9 only):all	PTGDR	1.79e-32	-1.46148	0.102	0.248	6.56e-28	CD4+	DN
LINC00861	All CD4+ vv CD4-CD8-:all	LINC00861	1.66e-07	-1.45229	0.032	0.066	0.00609384	CD4+	DN
MAFF11	All CD4+ vv CD4-CD8- (TRAclone9 only):all	MAFF	1.38e-13	-1.44772	0.071	0.136	5.07e-09	CD4+	DN
TMEM11710	All CD4+ vv CD4-CD8- (TRAclone9 only):all	TMEM117	2.23e-12	-1.44542	0.089	0.163	8.17e-08	CD4+	DN
TRGV310	All CD4+ vv CD4-CD8- (TRAclone9 only):all	TRGV3	3.89e-12	-1.44117	0.076	0.128	1.43e-07	CD4+	DN
SAMD125	All CD4+ vv CD4-CD8- (TRAclone9 only):all	SAMD12	2.72e-17	-1.43068	0.07	0.17	9.94e-13	CD4+	DN
LAG36	CD4+ vv CD4-CD8- (TRAclone9 only):BMd15_CAR_7489cells	LAG3	1.84e-10	-1.42935	0.205	0.316	6.74e-06	CD4+	DN
OSBPL5	All CD4+ vv CD4-CD8-:all	OSBPL5	3.52e-08	-1.42638	0.01	0.038	0.00128673	CD4+	DN
KLHDC7B11	All CD4+ vv CD4-CD8- (TRAclone9 only):all	KLHDC7B	1.3e-07	-1.42599	0.077	0.127	0.00475718	CD4+	DN
AC006369.16	All CD4+ vv CD4-CD8- (TRAclone9 only):all	AC006369.1	6.68e-32	-1.42342	0.125	0.294	2.44e-27	CD4+	DN
PPP2R2B6	All CD4+ vv CD4-CD8- (TRAclone9 only):all	PPP2R2B	3.2e-10	-1.4214	0.045	0.1	1.17e-05	CD4+	DN
LINC002998	All CD4+ vv CD4-CD8- (TRAclone9 only):all	LINC00299	3.49e-20	-1.40242	0.104	0.23	1.28e-15	CD4+	DN
CTSW	All CD4+ vv CD4-CD8-:all	CTSW	1.41e-90	-1.39665	0.353	0.547	5.17e-86	CD4+	DN
LINC020849	All CD4+ vv CD4-CD8- (TRAclone9 only):all	LINC02084	3.4e-09	-1.3962	0.061	0.117	0.000124569	CD4+	DN
MYBL1	All CD4+ vv CD4-CD8-:all	MYBL1	2.8e-24	-1.3946	0.156	0.294	1.02e-19	CD4+	DN
NCAM17	All CD4+ vv CD4-CD8- (TRAclone9 only):all	NCAM1	2.61e-26	-1.39451	0.104	0.23	9.57e-22	CD4+	DN
MAFF	All CD4+ vv CD4-CD8-:all	MAFF	1.52e-09	-1.39393	0.052	0.094	5.55e-05	CD4+	DN
MYO1D	All CD4+ vv CD4-CD8-:all	MYO1D	4.47e-37	-1.38423	0.242	0.396	1.64e-32	CD4+	DN
RRM25	CD4+ vv CD4-CD8- (TRAclone9 only):BMd15_CAR_7489cells	RRM2	2.86e-10	-1.38032	0.066	0.132	1.05e-05	CD4+	DN
CCR6	All CD4+ vv CD4-CD8-:all	CCR6	6.52e-15	-1.37846	0.058	0.116	2.39e-10	CD4+	DN
LTA8	All CD4+ vv CD4-CD8- (TRAclone9 only):all	LTA	1.89e-256	-1.37655	0.452	0.648	6.93e-252	CD4+	DN
TXK	All CD4+ vv CD4-CD8-:all	TXK	3.15e-20	-1.37525	0.099	0.18	1.15e-15	CD4+	DN
LINC0240411	All CD4+ vv CD4-CD8- (TRAclone9 only):all	LINC02404	5.92e-10	-1.37043	0.056	0.112	2.17e-05	CD4+	DN
LINC008614	All CD4+ vv CD4-CD8- (TRAclone9 only):all	LINC00861	1.27e-11	-1.36903	0.047	0.104	4.64e-07	CD4+	DN
FLT43	All CD4+ vv CD4-CD8- (TRAclone9 only):all	FLT4	9.35e-07	-1.36756	0.032	0.07	0.0342318	CD4+	DN
B3GNT88	All CD4+ vv CD4-CD8- (TRAclone9 only):all	B3GNT8	2.93e-14	-1.367	0.1	0.189	1.07e-09	CD4+	DN
EVA1C	All CD4+ vv CD4-CD8-:all	EVA1C	3.61e-13	-1.35765	0.057	0.128	1.32e-08	CD4+	DN
MYBL111	All CD4+ vv CD4-CD8- (TRAclone9 only):all	MYBL1	3.71e-35	-1.35698	0.188	0.388	1.36e-30	CD4+	DN
CCR1	All CD4+ vv CD4-CD8-:all	CCR1	8.71e-22	-1.35523	0.109	0.213	3.19e-17	CD4+	DN
OLMALINC	All CD4+ vv CD4-CD8-:all	OLMALINC	1.76e-13	-1.35101	0.068	0.138	6.44e-09	CD4+	DN
IPCEF111	All CD4+ vv CD4-CD8- (TRAclone9 only):all	IPCEF1	5.8e-13	-1.34508	0.079	0.149	2.12e-08	CD4+	DN
SLC25A29	All CD4+ vv CD4-CD8-:all	SLC25A29	2.1e-10	-1.34463	0.066	0.125	7.68e-06	CD4+	DN
PRF1	All CD4+ vv CD4-CD8-:all	PRF1	3.92e-117	-1.3436	0.399	0.577	1.44e-112	CD4+	DN
B3GNT8	All CD4+ vv CD4-CD8-:all	B3GNT8	1.73e-11	-1.34179	0.07	0.13	6.35e-07	CD4+	DN
PTCH18	All CD4+ vv CD4-CD8- (TRAclone9 only):all	PTCH1	9.01e-09	-1.33959	0.05	0.102	0.000329768	CD4+	DN
LINC0091010	All CD4+ vv CD4-CD8- (TRAclone9 only):all	LINC00910	2.1e-109	-1.3389	0.408	0.594	7.69e-105	CD4+	DN
TSHZ3	All CD4+ vv CD4-CD8-:all	TSHZ3	1.48e-08	-1.33395	0.04	0.08	0.000543084	CD4+	DN
TRAF4	All CD4+ vv CD4-CD8-:all	TRAF4	2.86e-21	-1.32632	0.117	0.195	1.05e-16	CD4+	DN
COLQ8	All CD4+ vv CD4-CD8- (TRAclone9 only):all	COLQ	4.11e-34	-1.31979	0.164	0.33	1.5e-29	CD4+	DN
NPM36	All CD4+ vv CD4-CD8- (TRAclone9 only):all	NPM3	8.7e-08	-1.31911	0.067	0.12	0.00318356	CD4+	DN
TNFSF99	All CD4+ vv CD4-CD8- (TRAclone9 only):all	TNFSF9	5.2e-10	-1.31797	0.083	0.122	1.9e-05	CD4+	DN
RASGEF1B10	All CD4+ vv CD4-CD8- (TRAclone9 only):all	RASGEF1B	3.69e-25	-1.31184	0.117	0.236	1.35e-20	CD4+	DN
CTSW11	All CD4+ vv CD4-CD8- (TRAclone9 only):all	CTSW	1.83e-106	-1.30736	0.489	0.765	6.7e-102	CD4+	DN
CRIM1	All CD4+ vv CD4-CD8-:all	CRIM1	7.58e-32	-1.30543	0.228	0.344	2.77e-27	CD4+	DN
NSG17	All CD4+ vv CD4-CD8- (TRAclone9 only):all	NSG1	4.12e-08	-1.30478	0.065	0.125	0.00150798	CD4+	DN
TYROBP6	CD4+ vv CD4-CD8- (TRAclone9 only):BMd15_CAR_SEM_2768	TYROBP	1.84e-10	-1.30445	0.405	0.545	6.72e-06	CD4+	DN
ZNF516	All CD4+ vv CD4-CD8-:all	ZNF516	3.49e-07	-1.30345	0.01	0.032	0.0127607	CD4+	DN
AL513303.19	All CD4+ vv CD4-CD8- (TRAclone9 only):all	AL513303.1	9.29e-18	-1.3033	0.098	0.197	3.4e-13	CD4+	DN
RASGEF1B	All CD4+ vv CD4-CD8-:all	RASGEF1B	2.98e-17	-1.29799	0.086	0.163	1.09e-12	CD4+	DN
OLMALINC10	All CD4+ vv CD4-CD8- (TRAclone9 only):all	OLMALINC	5.96e-13	-1.29482	0.092	0.178	2.18e-08	CD4+	DN
PRF110	All CD4+ vv CD4-CD8- (TRAclone9 only):all	PRF1	1.9e-136	-1.29019	0.546	0.796	6.96e-132	CD4+	DN
TRIB310	All CD4+ vv CD4-CD8- (TRAclone9 only):all	TRIB3	3.42e-39	-1.29018	0.216	0.328	1.25e-34	CD4+	DN
EGR210	All CD4+ vv CD4-CD8- (TRAclone9 only):all	EGR2	2.67e-18	-1.28836	0.089	0.18	9.76e-14	CD4+	DN
PLXDC27	All CD4+ vv CD4-CD8- (TRAclone9 only):all	PLXDC2	7.69e-33	-1.2844	0.1	0.248	2.81e-28	CD4+	DN
AL136456.19	All CD4+ vv CD4-CD8- (TRAclone9 only):all	AL136456.1	1.66e-99	-1.2844	0.265	0.527	6.08e-95	CD4+	DN
SCML410	All CD4+ vv CD4-CD8- (TRAclone9 only):all	SCML4	4.11e-39	-1.28366	0.208	0.38	1.5e-34	CD4+	DN
SVIL	All CD4+ vv CD4-CD8-:all	SVIL	5.9e-09	-1.28248	0.064	0.116	0.000216048	CD4+	DN
LY9	All CD4+ vv CD4-CD8-:all	LY9	9.87e-11	-1.28006	0.072	0.135	3.61e-06	CD4+	DN
CTSW7	CD4+ vv CD4-CD8- (TRAclone9 only):BMd15_CAR_SEM_2768	CTSW	1.04e-11	-1.27996	0.608	0.636	3.79e-07	CD4+	DN
SCML4	All CD4+ vv CD4-CD8-:all	SCML4	2.45e-26	-1.27986	0.186	0.296	8.96e-22	CD4+	DN
KLRG110	All CD4+ vv CD4-CD8- (TRAclone9 only):all	KLRG1	6.1e-42	-1.27665	0.246	0.465	2.23e-37	CD4+	DN
LINC022739	All CD4+ vv CD4-CD8- (TRAclone9 only):all	LINC02273	7e-18	-1.27217	0.147	0.259	2.56e-13	CD4+	DN
VLDLR-AS1	All CD4+ vv CD4-CD8-:all	VLDLR-AS1	4.36e-08	-1.26908	0.039	0.076	0.00159403	CD4+	DN
SCD56	All CD4+ vv CD4-CD8- (TRAclone9 only):all	SCD5	1.22e-07	-1.25853	0.046	0.092	0.00446263	CD4+	DN
GZMB7	CD4+ vv CD4-CD8- (TRAclone9 only):BMd15_CAR_SEM_2768	GZMB	1.51e-17	-1.25193	0.405	0.439	5.51e-13	CD4+	DN
LINC01678	All CD4+ vv CD4-CD8-:all	LINC01678	1.46e-07	-1.25117	0.08	0.129	0.00536109	CD4+	DN
PLCB17	All CD4+ vv CD4-CD8- (TRAclone9 only):all	PLCB1	2.94e-60	-1.25001	0.196	0.488	1.08e-55	CD4+	DN
NR3C210	All CD4+ vv CD4-CD8- (TRAclone9 only):all	NR3C2	7.77e-07	-1.24571	0.045	0.084	0.0284262	CD4+	DN
CCR18	All CD4+ vv CD4-CD8- (TRAclone9 only):all	CCR1	5.24e-27	-1.24513	0.16	0.301	1.92e-22	CD4+	DN
CRY1	All CD4+ vv CD4-CD8-:all	CRY1	1.89e-19	-1.23798	0.203	0.326	6.94e-15	CD4+	DN
GOT1	All CD4+ vv CD4-CD8-:all	GOT1	2.21e-29	-1.23747	0.214	0.292	8.08e-25	CD4+	DN
KIF5C	All CD4+ vv CD4-CD8-:all	KIF5C	1.38e-11	-1.23605	0.096	0.162	5.05e-07	CD4+	DN
TRGV8	All CD4+ vv CD4-CD8-:all	TRGV8	1.94e-18	-1.23072	0.064	0.128	7.11e-14	CD4+	DN
AC007952.49	All CD4+ vv CD4-CD8- (TRAclone9 only):all	AC007952.4	8.54e-20	-1.22907	0.149	0.246	3.13e-15	CD4+	DN
NINJ1	All CD4+ vv CD4-CD8-:all	NINJ1	1.98e-27	-1.22591	0.248	0.322	7.25e-23	CD4+	DN
SLC25A299	All CD4+ vv CD4-CD8- (TRAclone9 only):all	SLC25A29	5.87e-11	-1.22358	0.097	0.174	2.15e-06	CD4+	DN
TRAV1-1	All CD4+ vv CD4-CD8-:all	TRAV1-1	6.55e-08	-1.21931	0.02	0.04	0.00239905	CD4+	DN
AQP310	All CD4+ vv CD4-CD8- (TRAclone9 only):all	AQP3	1.3e-32	-1.21837	0.268	0.454	4.76e-28	CD4+	DN
SLC7A1	All CD4+ vv CD4-CD8-:all	SLC7A1	1.18e-09	-1.21806	0.156	0.225	4.32e-05	CD4+	DN
LINC00910	All CD4+ vv CD4-CD8-:all	LINC00910	9.67e-64	-1.21101	0.358	0.484	3.54e-59	CD4+	DN
AL078644.2	All CD4+ vv CD4-CD8-:all	AL078644.2	5.61e-07	-1.20963	0.049	0.087	0.0205461	CD4+	DN
ICAM1	All CD4+ vv CD4-CD8-:all	ICAM1	2.99e-18	-1.20558	0.224	0.291	1.09e-13	CD4+	DN
TP53I11	All CD4+ vv CD4-CD8-:all	TP53I11	4.89e-09	-1.20114	0.062	0.114	0.000178943	CD4+	DN
NFKBID	All CD4+ vv CD4-CD8-:all	NFKBID	1.6e-17	-1.1911	0.11	0.146	5.85e-13	CD4+	DN
CCR65	All CD4+ vv CD4-CD8- (TRAclone9 only):all	CCR6	5.61e-16	-1.19039	0.087	0.176	2.05e-11	CD4+	DN
FP671120.44	CD4+ vv CD4-CD8- (TRAclone9 only):BMd15_CAR_7489cells	FP671120.4	1.26e-19	-1.18937	1	0.974	4.61e-15	CD4+	DN
EGR2	All CD4+ vv CD4-CD8-:all	EGR2	9.47e-14	-1.18576	0.062	0.128	3.47e-09	CD4+	DN
TRGC2	All CD4+ vv CD4-CD8-:all	TRGC2	4.23e-19	-1.18489	0.177	0.31	1.55e-14	CD4+	DN
RIN3	All CD4+ vv CD4-CD8-:all	RIN3	2.46e-22	-1.18474	0.169	0.28	9.02e-18	CD4+	DN
NECAB310	All CD4+ vv CD4-CD8- (TRAclone9 only):all	NECAB3	3.38e-07	-1.17621	0.093	0.149	0.0123745	CD4+	DN
LYAR7	All CD4+ vv CD4-CD8- (TRAclone9 only):all	LYAR	2.45e-42	-1.17567	0.275	0.459	8.97e-38	CD4+	DN
TRGV86	All CD4+ vv CD4-CD8- (TRAclone9 only):all	TRGV8	9.26e-25	-1.17531	0.102	0.202	3.39e-20	CD4+	DN
LINC02273	All CD4+ vv CD4-CD8-:all	LINC02273	3.19e-13	-1.17321	0.109	0.185	1.17e-08	CD4+	DN
ITGB2-AS1	All CD4+ vv CD4-CD8-:all	ITGB2-AS1	2.14e-16	-1.16973	0.196	0.298	7.84e-12	CD4+	DN
RGS3	All CD4+ vv CD4-CD8-:all	RGS3	5e-08	-1.16826	0.176	0.234	0.00183098	CD4+	DN
SCD8	All CD4+ vv CD4-CD8- (TRAclone9 only):all	SCD	1.52e-08	-1.15412	0.12	0.192	0.000557586	CD4+	DN
VLDLR8	All CD4+ vv CD4-CD8- (TRAclone9 only):all	VLDLR	1.15e-10	-1.15315	0.11	0.178	4.2e-06	CD4+	DN
AQP3	All CD4+ vv CD4-CD8-:all	AQP3	2.19e-18	-1.14978	0.196	0.299	8.03e-14	CD4+	DN
AC245014.311	All CD4+ vv CD4-CD8- (TRAclone9 only):all	AC245014.3	5.85e-19	-1.14826	0.204	0.291	2.14e-14	CD4+	DN
TP53I115	All CD4+ vv CD4-CD8- (TRAclone9 only):all	TP53I11	4.88e-09	-1.14788	0.089	0.156	0.000178598	CD4+	DN
PSAT1	All CD4+ vv CD4-CD8-:all	PSAT1	8.62e-13	-1.14537	0.13	0.196	3.16e-08	CD4+	DN
NINJ111	All CD4+ vv CD4-CD8- (TRAclone9 only):all	NINJ1	2.44e-36	-1.14162	0.349	0.474	8.94e-32	CD4+	DN
PVRIG9	All CD4+ vv CD4-CD8- (TRAclone9 only):all	PVRIG	5.12e-22	-1.13157	0.296	0.417	1.87e-17	CD4+	DN
PTMS11	All CD4+ vv CD4-CD8- (TRAclone9 only):all	PTMS	1.31e-24	-1.1309	0.299	0.464	4.78e-20	CD4+	DN
AUTS2	All CD4+ vv CD4-CD8-:all	AUTS2	3.95e-09	-1.12562	0.148	0.223	0.000144416	CD4+	DN
IGFBP210	All CD4+ vv CD4-CD8- (TRAclone9 only):all	IGFBP2	2.71e-68	-1.12523	0.433	0.653	9.92e-64	CD4+	DN
EGR110	All CD4+ vv CD4-CD8- (TRAclone9 only):all	EGR1	4.56e-69	-1.1243	0.277	0.43	1.67e-64	CD4+	DN
PRR710	All CD4+ vv CD4-CD8- (TRAclone9 only):all	PRR7	3.98e-07	-1.11624	0.086	0.137	0.0145804	CD4+	DN
ADGRG5	All CD4+ vv CD4-CD8-:all	ADGRG5	3.29e-10	-1.11571	0.096	0.15	1.2e-05	CD4+	DN
PVRIG	All CD4+ vv CD4-CD8-:all	PVRIG	1.27e-16	-1.11165	0.208	0.284	4.66e-12	CD4+	DN
TRBV10-23	CD4+ vv CD4-CD8- (TRAclone9 only):BMd3_CAR_6349cells	TRBV10-2	6.13e-07	-1.11011	0.023	0.057	0.0224494	CD4+	DN
SDC410	All CD4+ vv CD4-CD8- (TRAclone9 only):all	SDC4	2.03e-18	-1.1008	0.172	0.25	7.43e-14	CD4+	DN
POMC	All CD4+ vv CD4-CD8-:all	POMC	7.92e-08	-1.09834	0.064	0.109	0.00289984	CD4+	DN
TNFSF14	All CD4+ vv CD4-CD8-:all	TNFSF14	2.05e-35	-1.0965	0.407	0.498	7.52e-31	CD4+	DN
RIN311	All CD4+ vv CD4-CD8- (TRAclone9 only):all	RIN3	1.01e-21	-1.0934	0.2	0.341	3.69e-17	CD4+	DN
KLF10	All CD4+ vv CD4-CD8-:all	KLF10	1.37e-24	-1.09177	0.228	0.301	5.01e-20	CD4+	DN
GZMH	All CD4+ vv CD4-CD8-:all	GZMH	1.56e-11	-1.08858	0.098	0.175	5.73e-07	CD4+	DN
CEBPG	All CD4+ vv CD4-CD8-:all	CEBPG	5.09e-08	-1.08175	0.194	0.253	0.00186212	CD4+	DN
KLRB17	CD4+ vv CD4-CD8- (TRAclone9 only):BMd15_CAR_SEM_2768	KLRB1	6.12e-09	-1.08138	0.568	0.712	0.00022385	CD4+	DN
GOT18	All CD4+ vv CD4-CD8- (TRAclone9 only):all	GOT1	8.49e-30	-1.08082	0.271	0.393	3.11e-25	CD4+	DN
EGR1	All CD4+ vv CD4-CD8-:all	EGR1	7.8e-58	-1.08035	0.242	0.37	2.85e-53	CD4+	DN
MTHFD1L	All CD4+ vv CD4-CD8-:all	MTHFD1L	1.71e-09	-1.07561	0.17	0.225	6.26e-05	CD4+	DN
TBX21	All CD4+ vv CD4-CD8-:all	TBX21	8.82e-12	-1.07278	0.142	0.226	3.23e-07	CD4+	DN
FASLG10	All CD4+ vv CD4-CD8- (TRAclone9 only):all	FASLG	5.5e-09	-1.07187	0.178	0.256	0.000201259	CD4+	DN
AC244197.2	All CD4+ vv CD4-CD8-:all	AC244197.2	1.01e-06	-1.07087	0.08	0.125	0.0370516	CD4+	DN
AC108134.37	All CD4+ vv CD4-CD8- (TRAclone9 only):all	AC108134.3	3.04e-08	-1.0703	0.067	0.119	0.00111438	CD4+	DN
KIF5C11	All CD4+ vv CD4-CD8- (TRAclone9 only):all	KIF5C	2.49e-13	-1.06978	0.125	0.224	9.1e-09	CD4+	DN
TRGC210	All CD4+ vv CD4-CD8- (TRAclone9 only):all	TRGC2	3.06e-19	-1.06628	0.252	0.441	1.12e-14	CD4+	DN
TXK9	All CD4+ vv CD4-CD8- (TRAclone9 only):all	TXK	1.55e-16	-1.06502	0.123	0.225	5.68e-12	CD4+	DN
WARS	All CD4+ vv CD4-CD8-:all	WARS	8e-12	-1.06249	0.215	0.26	2.93e-07	CD4+	DN
AL513303.1	All CD4+ vv CD4-CD8-:all	AL513303.1	5.17e-10	-1.05702	0.08	0.141	1.89e-05	CD4+	DN
FOXP4	All CD4+ vv CD4-CD8-:all	FOXP4	3.21e-08	-1.05597	0.133	0.19	0.00117336	CD4+	DN
TSPAN15	All CD4+ vv CD4-CD8-:all	TSPAN15	4.73e-09	-1.05239	0.081	0.138	0.000173025	CD4+	DN
SERPINE2	All CD4+ vv CD4-CD8-:all	SERPINE2	1.61e-11	-1.04896	0.068	0.117	5.89e-07	CD4+	DN
MIR155HG	All CD4+ vv CD4-CD8-:all	MIR155HG	6.01e-11	-1.04267	0.168	0.201	2.2e-06	CD4+	DN
CRY18	All CD4+ vv CD4-CD8- (TRAclone9 only):all	CRY1	5.17e-23	-1.04245	0.262	0.41	1.89e-18	CD4+	DN
SLC16A38	All CD4+ vv CD4-CD8- (TRAclone9 only):all	SLC16A3	1.38e-67	-1.03498	0.606	0.737	5.06e-63	CD4+	DN
PGGHG10	All CD4+ vv CD4-CD8- (TRAclone9 only):all	PGGHG	2.48e-11	-1.03482	0.225	0.316	9.07e-07	CD4+	DN
SDC4	All CD4+ vv CD4-CD8-:all	SDC4	4.72e-13	-1.03411	0.131	0.172	1.73e-08	CD4+	DN
GZMH10	All CD4+ vv CD4-CD8- (TRAclone9 only):all	GZMH	4.71e-12	-1.03258	0.149	0.266	1.72e-07	CD4+	DN
SLC1A510	All CD4+ vv CD4-CD8- (TRAclone9 only):all	SLC1A5	1.06e-54	-1.02944	0.491	0.629	3.89e-50	CD4+	DN
NFKB2	All CD4+ vv CD4-CD8-:all	NFKB2	3.45e-28	-1.02523	0.419	0.505	1.26e-23	CD4+	DN
DENND3	All CD4+ vv CD4-CD8-:all	DENND3	3.22e-07	-1.02289	0.182	0.242	0.0118022	CD4+	DN
TSPAN159	All CD4+ vv CD4-CD8- (TRAclone9 only):all	TSPAN15	4.99e-12	-1.02272	0.124	0.216	1.83e-07	CD4+	DN
AC007952.4	All CD4+ vv CD4-CD8-:all	AC007952.4	5.89e-11	-1.0191	0.122	0.184	2.16e-06	CD4+	DN
FOXP411	All CD4+ vv CD4-CD8- (TRAclone9 only):all	FOXP4	1.75e-09	-1.01206	0.171	0.241	6.39e-05	CD4+	DN
AC245014.3	All CD4+ vv CD4-CD8-:all	AC245014.3	8.59e-09	-1.01179	0.174	0.204	0.000314495	CD4+	DN
FOSL210	All CD4+ vv CD4-CD8- (TRAclone9 only):all	FOSL2	1.89e-09	-1.01064	0.187	0.263	6.92e-05	CD4+	DN
B3GALT210	All CD4+ vv CD4-CD8- (TRAclone9 only):all	B3GALT2	1.63e-08	-1.00784	0.108	0.182	0.000596528	CD4+	DN
PTMS	All CD4+ vv CD4-CD8-:all	PTMS	3.35e-10	-1.00744	0.224	0.32	1.23e-05	CD4+	DN
FASLG	All CD4+ vv CD4-CD8-:all	FASLG	1.05e-06	-1.00552	0.148	0.196	0.0385113	CD4+	DN
IGFBP2	All CD4+ vv CD4-CD8-:all	IGFBP2	3.57e-29	-1.00456	0.344	0.47	1.31e-24	CD4+	DN
TBX219	All CD4+ vv CD4-CD8- (TRAclone9 only):all	TBX21	1.52e-12	-1.00259	0.205	0.314	5.57e-08	CD4+	DN
CDC42EP3	All CD4+ vv CD4-CD8-:all	CDC42EP3	4.05e-11	-1.00186	0.238	0.32	1.48e-06	CD4+	DN
SLC16A3	All CD4+ vv CD4-CD8-:all	SLC16A3	3.16e-50	-1.00138	0.466	0.532	1.16e-45	CD4+	DN
RGS39	All CD4+ vv CD4-CD8- (TRAclone9 only):all	RGS3	5.22e-11	-1.00025	0.221	0.292	1.91e-06	CD4+	DN
ARHGAP26	All CD4+ vv CD4-CD8-:all	ARHGAP26	1.16e-21	-0.998454	0.342	0.464	4.23e-17	CD4+	DN
ADGRG510	All CD4+ vv CD4-CD8- (TRAclone9 only):all	ADGRG5	2.12e-08	-0.996613	0.106	0.18	0.00077547	CD4+	DN
TNFSF1410	All CD4+ vv CD4-CD8- (TRAclone9 only):all	TNFSF14	3.92e-41	-0.994892	0.517	0.676	1.44e-36	CD4+	DN
ICAM18	All CD4+ vv CD4-CD8- (TRAclone9 only):all	ICAM1	2.12e-19	-0.99235	0.275	0.372	7.74e-15	CD4+	DN
SLC1A5	All CD4+ vv CD4-CD8-:all	SLC1A5	5.88e-35	-0.987804	0.379	0.45	2.15e-30	CD4+	DN
POMC10	All CD4+ vv CD4-CD8- (TRAclone9 only):all	POMC	4.07e-09	-0.986687	0.094	0.158	0.000149081	CD4+	DN
LYSMD2	All CD4+ vv CD4-CD8-:all	LYSMD2	1.18e-07	-0.986618	0.093	0.144	0.00430667	CD4+	DN
AC015849.1	All CD4+ vv CD4-CD8-:all	AC015849.1	9.2e-08	-0.985724	0.202	0.233	0.0033661	CD4+	DN
NFKB29	All CD4+ vv CD4-CD8- (TRAclone9 only):all	NFKB2	4.29e-39	-0.975308	0.522	0.659	1.57e-34	CD4+	DN
GZMB6	CD4+ vv CD4-CD8- (TRAclone9 only):BMd15_CAR_7489cells	GZMB	2.2e-27	-0.974638	0.576	0.566	8.06e-23	CD4+	DN
SVIL10	All CD4+ vv CD4-CD8- (TRAclone9 only):all	SVIL	1.67e-07	-0.973725	0.085	0.151	0.0061041	CD4+	DN
SERPINE211	All CD4+ vv CD4-CD8- (TRAclone9 only):all	SERPINE2	3.54e-09	-0.972809	0.11	0.174	0.000129489	CD4+	DN
LYAR	All CD4+ vv CD4-CD8-:all	LYAR	2.93e-18	-0.968917	0.208	0.324	1.07e-13	CD4+	DN
KLF108	All CD4+ vv CD4-CD8- (TRAclone9 only):all	KLF10	2.82e-22	-0.967259	0.31	0.437	1.03e-17	CD4+	DN
IL18RAP10	All CD4+ vv CD4-CD8- (TRAclone9 only):all	IL18RAP	7.67e-12	-0.962354	0.13	0.218	2.81e-07	CD4+	DN
GZMB	All CD4+ vv CD4-CD8-:all	GZMB	9.39e-19	-0.958835	0.207	0.291	3.44e-14	CD4+	DN
CD300A	All CD4+ vv CD4-CD8-:all	CD300A	1.67e-07	-0.958734	0.164	0.234	0.00610818	CD4+	DN
CRIM19	All CD4+ vv CD4-CD8- (TRAclone9 only):all	CRIM1	3.57e-22	-0.956916	0.277	0.414	1.31e-17	CD4+	DN
NFKBIA	All CD4+ vv CD4-CD8-:all	NFKBIA	6.4e-95	-0.954089	0.647	0.744	2.34e-90	CD4+	DN
FOS	All CD4+ vv CD4-CD8-:all	FOS	3.33e-107	-0.952823	0.604	0.698	1.22e-102	CD4+	DN
ZFP36L18	All CD4+ vv CD4-CD8- (TRAclone9 only):all	ZFP36L1	4.69e-70	-0.949946	0.684	0.802	1.72e-65	CD4+	DN
TCF79	All CD4+ vv CD4-CD8- (TRAclone9 only):all	TCF7	1.62e-07	-0.948785	0.128	0.19	0.00594533	CD4+	DN
CTSW6	CD4+ vv CD4-CD8- (TRAclone9 only):BMd15_CAR_7489cells	CTSW	8.36e-10	-0.948585	0.576	0.572	3.06e-05	CD4+	DN
SLAMF79	All CD4+ vv CD4-CD8- (TRAclone9 only):all	SLAMF7	1.29e-22	-0.948453	0.363	0.518	4.72e-18	CD4+	DN
SESN2	All CD4+ vv CD4-CD8-:all	SESN2	6.98e-07	-0.948452	0.162	0.21	0.0255496	CD4+	DN
MYO1D9	All CD4+ vv CD4-CD8- (TRAclone9 only):all	MYO1D	7.53e-22	-0.947037	0.285	0.426	2.76e-17	CD4+	DN
WARS11	All CD4+ vv CD4-CD8- (TRAclone9 only):all	WARS	1.39e-14	-0.9463	0.284	0.356	5.1e-10	CD4+	DN
GARS	All CD4+ vv CD4-CD8-:all	GARS	1.48e-24	-0.942933	0.464	0.52	5.42e-20	CD4+	DN
FOS10	All CD4+ vv CD4-CD8- (TRAclone9 only):all	FOS	1.75e-163	-0.942861	0.721	0.828	6.41e-159	CD4+	DN
IARS	All CD4+ vv CD4-CD8-:all	IARS	1.87e-08	-0.941878	0.401	0.442	0.00068386	CD4+	DN
IL12RB2	All CD4+ vv CD4-CD8-:all	IL12RB2	7.72e-09	-0.938389	0.242	0.303	0.000282552	CD4+	DN
CAPN1210	All CD4+ vv CD4-CD8- (TRAclone9 only):all	CAPN12	2.38e-08	-0.934787	0.176	0.244	0.000870483	CD4+	DN
CPNE7	All CD4+ vv CD4-CD8-:all	CPNE7	2.49e-08	-0.933837	0.211	0.286	0.000912839	CD4+	DN
MARS	All CD4+ vv CD4-CD8-:all	MARS	3.2e-20	-0.933446	0.388	0.472	1.17e-15	CD4+	DN
RELB	All CD4+ vv CD4-CD8-:all	RELB	7.99e-17	-0.933349	0.444	0.532	2.92e-12	CD4+	DN
LINC016788	All CD4+ vv CD4-CD8- (TRAclone9 only):all	LINC01678	6.2e-07	-0.928273	0.11	0.168	0.022694	CD4+	DN
TRAV206	All CD4+ vv CD4-CD8- (TRAclone9 only):all	TRAV20	1.73e-11	-0.921976	0.083	0.147	6.33e-07	CD4+	DN
ZFP36L1	All CD4+ vv CD4-CD8-:all	ZFP36L1	2.08e-43	-0.919237	0.582	0.636	7.6e-39	CD4+	DN
AC004585.19	All CD4+ vv CD4-CD8- (TRAclone9 only):all	AC004585.1	1.32e-07	-0.910111	0.164	0.242	0.00484	CD4+	DN
SLAMF7	All CD4+ vv CD4-CD8-:all	SLAMF7	1.52e-14	-0.90861	0.291	0.402	5.56e-10	CD4+	DN
SLC7A5	All CD4+ vv CD4-CD8-:all	SLC7A5	4.92e-20	-0.902914	0.37	0.439	1.8e-15	CD4+	DN
RARA	All CD4+ vv CD4-CD8-:all	RARA	3.62e-09	-0.900234	0.363	0.422	0.000132513	CD4+	DN
PSAT110	All CD4+ vv CD4-CD8- (TRAclone9 only):all	PSAT1	1.04e-08	-0.899183	0.178	0.247	0.000382031	CD4+	DN
ITGB2-AS19	All CD4+ vv CD4-CD8- (TRAclone9 only):all	ITGB2-AS1	1.73e-14	-0.897154	0.253	0.375	6.35e-10	CD4+	DN
CARS8	All CD4+ vv CD4-CD8- (TRAclone9 only):all	CARS	8.52e-15	-0.894689	0.345	0.446	3.12e-10	CD4+	DN
ZNRF19	All CD4+ vv CD4-CD8- (TRAclone9 only):all	ZNRF1	4.58e-07	-0.890027	0.251	0.324	0.0167497	CD4+	DN
YES1	All CD4+ vv CD4-CD8-:all	YES1	5.07e-08	-0.889728	0.327	0.385	0.00185721	CD4+	DN
YIF1A10	All CD4+ vv CD4-CD8- (TRAclone9 only):all	YIF1A	3.79e-09	-0.888475	0.283	0.359	0.000138556	CD4+	DN
CDC42EP39	All CD4+ vv CD4-CD8- (TRAclone9 only):all	CDC42EP3	2.62e-13	-0.884716	0.311	0.434	9.58e-09	CD4+	DN
VSIR	All CD4+ vv CD4-CD8-:all	VSIR	4.16e-08	-0.882317	0.248	0.293	0.00152231	CD4+	DN
EIF5A10	All CD4+ vv CD4-CD8- (TRAclone9 only):all	EIF5A	1.36e-40	-0.880074	0.779	0.855	4.98e-36	CD4+	DN
DUSP212	All CD4+ vv CD4-CD8- (TRAclone9 only):all	DUSP2	1.48e-16	-0.8796	0.304	0.392	5.43e-12	CD4+	DN
NFKBIA10	All CD4+ vv CD4-CD8- (TRAclone9 only):all	NFKBIA	1.4e-114	-0.876547	0.795	0.893	5.14e-110	CD4+	DN
SLC7A19	All CD4+ vv CD4-CD8- (TRAclone9 only):all	SLC7A1	2.41e-10	-0.875798	0.192	0.293	8.81e-06	CD4+	DN
MATK9	All CD4+ vv CD4-CD8- (TRAclone9 only):all	MATK	7.16e-08	-0.875599	0.328	0.432	0.00262066	CD4+	DN
TEX14	All CD4+ vv CD4-CD8-:all	TEX14	1.88e-14	-0.872775	0.25	0.27	6.88e-10	CD4+	DN
PIM3	All CD4+ vv CD4-CD8-:all	PIM3	3.82e-08	-0.871129	0.278	0.314	0.00139734	CD4+	DN
CEBPB8	All CD4+ vv CD4-CD8- (TRAclone9 only):all	CEBPB	6.7e-30	-0.865663	0.531	0.641	2.45e-25	CD4+	DN
YARS	All CD4+ vv CD4-CD8-:all	YARS	6.46e-12	-0.863957	0.51	0.57	2.36e-07	CD4+	DN
GPR3510	All CD4+ vv CD4-CD8- (TRAclone9 only):all	GPR35	3.38e-07	-0.862792	0.225	0.284	0.0123791	CD4+	DN
PIM39	All CD4+ vv CD4-CD8- (TRAclone9 only):all	PIM3	3.54e-12	-0.859903	0.37	0.448	1.29e-07	CD4+	DN
CARS	All CD4+ vv CD4-CD8-:all	CARS	2.97e-07	-0.858423	0.288	0.352	0.0108697	CD4+	DN
CD708	All CD4+ vv CD4-CD8- (TRAclone9 only):all	CD70	2e-18	-0.857812	0.348	0.431	7.32e-14	CD4+	DN
ATF3	All CD4+ vv CD4-CD8-:all	ATF3	6.74e-13	-0.856241	0.294	0.348	2.47e-08	CD4+	DN
MARS8	All CD4+ vv CD4-CD8- (TRAclone9 only):all	MARS	4.66e-21	-0.854634	0.489	0.593	1.7e-16	CD4+	DN
CEBPB	All CD4+ vv CD4-CD8-:all	CEBPB	1.79e-17	-0.85413	0.44	0.482	6.56e-13	CD4+	DN
LDHA	All CD4+ vv CD4-CD8-:all	LDHA	2.86e-62	-0.853685	0.77	0.741	1.05e-57	CD4+	DN
GARS10	All CD4+ vv CD4-CD8- (TRAclone9 only):all	GARS	1.65e-32	-0.852261	0.571	0.649	6.03e-28	CD4+	DN
AARS8	All CD4+ vv CD4-CD8- (TRAclone9 only):all	AARS	2.33e-18	-0.846419	0.413	0.527	8.54e-14	CD4+	DN
KANSL1-AS16	All CD4+ vv CD4-CD8- (TRAclone9 only):all	KANSL1-AS1	1.21e-27	-0.845829	0.568	0.696	4.42e-23	CD4+	DN
FP236383.32	CD4+ vv CD4-CD8- (TRAclone9 only):BMd15_CAR_7489cells	FP236383.3	1.02e-16	-0.841934	1	1	3.72e-12	CD4+	DN
TRIB29	All CD4+ vv CD4-CD8- (TRAclone9 only):all	TRIB2	4.07e-08	-0.841635	0.278	0.358	0.00148905	CD4+	DN
GNLY6	CD4+ vv CD4-CD8- (TRAclone9 only):BMd15_CAR_7489cells	GNLY	1.5e-190	-0.840339	0.629	0.691	5.51e-186	CD4+	DN
CEBPG9	All CD4+ vv CD4-CD8- (TRAclone9 only):all	CEBPG	1.74e-08	-0.840186	0.266	0.351	0.000638622	CD4+	DN
CPNE710	All CD4+ vv CD4-CD8- (TRAclone9 only):all	CPNE7	1.91e-11	-0.838985	0.313	0.426	6.99e-07	CD4+	DN
TARS8	All CD4+ vv CD4-CD8- (TRAclone9 only):all	TARS	3.16e-20	-0.836614	0.429	0.539	1.16e-15	CD4+	DN
AC020916.17	All CD4+ vv CD4-CD8- (TRAclone9 only):all	AC020916.1	1.43e-11	-0.834591	0.335	0.412	5.23e-07	CD4+	DN
AL627171.24	CD4+ vv CD4-CD8- (TRAclone9 only):BMd15_CAR_7489cells	AL627171.2	5.17e-12	-0.830489	0.583	0.612	1.89e-07	CD4+	DN
ZC3H12A9	All CD4+ vv CD4-CD8- (TRAclone9 only):all	ZC3H12A	1.13e-06	-0.828799	0.238	0.3	0.0413957	CD4+	DN
RELB8	All CD4+ vv CD4-CD8- (TRAclone9 only):all	RELB	1.1e-23	-0.82627	0.539	0.659	4.04e-19	CD4+	DN
LDHA10	All CD4+ vv CD4-CD8- (TRAclone9 only):all	LDHA	3.07e-85	-0.819189	0.91	0.944	1.12e-80	CD4+	DN
CD699	All CD4+ vv CD4-CD8- (TRAclone9 only):all	CD69	3.14e-175	-0.819052	0.91	0.939	1.15e-170	CD4+	DN
MTHFD2	All CD4+ vv CD4-CD8-:all	MTHFD2	5.11e-07	-0.818771	0.38	0.424	0.0186959	CD4+	DN
SESN28	All CD4+ vv CD4-CD8- (TRAclone9 only):all	SESN2	3.65e-08	-0.815304	0.203	0.272	0.00133562	CD4+	DN
GADD45B9	All CD4+ vv CD4-CD8- (TRAclone9 only):all	GADD45B	1.3e-28	-0.814812	0.585	0.657	4.77e-24	CD4+	DN
HERPUD110	All CD4+ vv CD4-CD8- (TRAclone9 only):all	HERPUD1	6.59e-17	-0.812778	0.511	0.596	2.41e-12	CD4+	DN
VSIR7	All CD4+ vv CD4-CD8- (TRAclone9 only):all	VSIR	6.81e-09	-0.809262	0.321	0.415	0.000249278	CD4+	DN
IL12RB28	All CD4+ vv CD4-CD8- (TRAclone9 only):all	IL12RB2	4.2e-11	-0.803677	0.285	0.366	1.54e-06	CD4+	DN
ATF38	All CD4+ vv CD4-CD8- (TRAclone9 only):all	ATF3	1.99e-18	-0.803047	0.359	0.446	7.3e-14	CD4+	DN
PNRC19	All CD4+ vv CD4-CD8- (TRAclone9 only):all	PNRC1	1.36e-94	-0.799817	0.9	0.936	4.98e-90	CD4+	DN
TEX1411	All CD4+ vv CD4-CD8- (TRAclone9 only):all	TEX14	1.98e-19	-0.797195	0.26	0.316	7.23e-15	CD4+	DN
CXCR68	All CD4+ vv CD4-CD8- (TRAclone9 only):all	CXCR6	3.18e-19	-0.795251	0.407	0.574	1.16e-14	CD4+	DN
TYROBP	All CD4+ vv CD4-CD8-:all	TYROBP	7.41e-07	-0.794573	0.103	0.158	0.0271226	CD4+	DN
XBP18	All CD4+ vv CD4-CD8- (TRAclone9 only):all	XBP1	1.42e-47	-0.790435	0.775	0.857	5.2e-43	CD4+	DN
EIF5A	All CD4+ vv CD4-CD8-:all	EIF5A	2.34e-12	-0.789465	0.622	0.616	8.55e-08	CD4+	DN
SH2D2A	All CD4+ vv CD4-CD8-:all	SH2D2A	7.05e-09	-0.787371	0.571	0.587	0.000258109	CD4+	DN
PFKFB3	All CD4+ vv CD4-CD8-:all	PFKFB3	7.48e-09	-0.786916	0.449	0.494	0.00027371	CD4+	DN
IFNGR17	All CD4+ vv CD4-CD8- (TRAclone9 only):all	IFNGR1	1.72e-16	-0.786482	0.402	0.526	6.31e-12	CD4+	DN
RARA9	All CD4+ vv CD4-CD8- (TRAclone9 only):all	RARA	5.94e-11	-0.784222	0.439	0.519	2.17e-06	CD4+	DN
REL	All CD4+ vv CD4-CD8-:all	REL	4.08e-09	-0.783533	0.498	0.52	0.000149319	CD4+	DN
FLOT110	All CD4+ vv CD4-CD8- (TRAclone9 only):all	FLOT1	6.37e-07	-0.781971	0.314	0.388	0.0233072	CD4+	DN
HLA-DQB1	All CD4+ vv CD4-CD8-:all	HLA-DQB1	1.89e-07	-0.781914	0.164	0.211	0.00690108	CD4+	DN
ATP2B1-AS16	All CD4+ vv CD4-CD8- (TRAclone9 only):all	ATP2B1-AS1	1.49e-09	-0.778138	0.24	0.31	5.44e-05	CD4+	DN
AC253572.211	All CD4+ vv CD4-CD8- (TRAclone9 only):all	AC253572.2	6.66e-08	-0.777711	0.279	0.304	0.00243886	CD4+	DN
YARS9	All CD4+ vv CD4-CD8- (TRAclone9 only):all	YARS	9.06e-21	-0.775896	0.591	0.692	3.32e-16	CD4+	DN
AARS	All CD4+ vv CD4-CD8-:all	AARS	2.44e-09	-0.773057	0.343	0.404	8.95e-05	CD4+	DN
HSPA9	All CD4+ vv CD4-CD8-:all	HSPA9	3.28e-14	-0.772378	0.589	0.601	1.2e-09	CD4+	DN
SLC3A28	All CD4+ vv CD4-CD8- (TRAclone9 only):all	SLC3A2	3.26e-28	-0.768914	0.674	0.722	1.19e-23	CD4+	DN
DUSP2	All CD4+ vv CD4-CD8-:all	DUSP2	1.06e-08	-0.768895	0.252	0.297	0.000387941	CD4+	DN
KDM6B10	All CD4+ vv CD4-CD8- (TRAclone9 only):all	KDM6B	2.26e-09	-0.766868	0.355	0.405	8.29e-05	CD4+	DN
TARS	All CD4+ vv CD4-CD8-:all	TARS	4.15e-09	-0.765154	0.335	0.374	0.000151987	CD4+	DN
PLAC89	All CD4+ vv CD4-CD8- (TRAclone9 only):all	PLAC8	7.31e-07	-0.763584	0.228	0.325	0.0267428	CD4+	DN
CD70	All CD4+ vv CD4-CD8-:all	CD70	4.52e-07	-0.763465	0.256	0.308	0.0165617	CD4+	DN
HOPX9	All CD4+ vv CD4-CD8- (TRAclone9 only):all	HOPX	1.45e-17	-0.761299	0.488	0.703	5.32e-13	CD4+	DN
REL7	All CD4+ vv CD4-CD8- (TRAclone9 only):all	REL	9.03e-17	-0.76115	0.567	0.607	3.3e-12	CD4+	DN
SLC7A510	All CD4+ vv CD4-CD8- (TRAclone9 only):all	SLC7A5	1.98e-14	-0.757591	0.423	0.493	7.25e-10	CD4+	DN
EMD9	All CD4+ vv CD4-CD8- (TRAclone9 only):all	EMD	2.41e-07	-0.751789	0.531	0.606	0.00880969	CD4+	DN
TTC39C8	All CD4+ vv CD4-CD8- (TRAclone9 only):all	TTC39C	5.11e-22	-0.750707	0.524	0.649	1.87e-17	CD4+	DN
HSPA97	All CD4+ vv CD4-CD8- (TRAclone9 only):all	HSPA9	1.67e-20	-0.750247	0.692	0.756	6.12e-16	CD4+	DN
HOPX	All CD4+ vv CD4-CD8-:all	HOPX	7.76e-08	-0.747073	0.366	0.493	0.00283955	CD4+	DN
SLC3A2	All CD4+ vv CD4-CD8-:all	SLC3A2	1.4e-18	-0.743492	0.541	0.554	5.12e-14	CD4+	DN
DUSP118	All CD4+ vv CD4-CD8- (TRAclone9 only):all	DUSP1	1.39e-38	-0.742046	0.736	0.78	5.08e-34	CD4+	DN
TYROBP7	All CD4+ vv CD4-CD8- (TRAclone9 only):all	TYROBP	3.33e-07	-0.741153	0.149	0.23	0.0122024	CD4+	DN
SH2D2A7	All CD4+ vv CD4-CD8- (TRAclone9 only):all	SH2D2A	5.21e-13	-0.738429	0.682	0.764	1.91e-08	CD4+	DN
APMAP6	All CD4+ vv CD4-CD8- (TRAclone9 only):all	APMAP	9.18e-09	-0.731379	0.561	0.639	0.000336119	CD4+	DN
ALDOA	All CD4+ vv CD4-CD8-:all	ALDOA	2.3e-14	-0.731328	0.713	0.708	8.43e-10	CD4+	DN
PTPN78	All CD4+ vv CD4-CD8- (TRAclone9 only):all	PTPN7	2.82e-13	-0.7297	0.742	0.777	1.03e-08	CD4+	DN
ALDOA7	All CD4+ vv CD4-CD8- (TRAclone9 only):all	ALDOA	3.69e-40	-0.729327	0.871	0.921	1.35e-35	CD4+	DN
MTHFD28	All CD4+ vv CD4-CD8- (TRAclone9 only):all	MTHFD2	8.06e-10	-0.726951	0.472	0.544	2.95e-05	CD4+	DN
PNRC1	All CD4+ vv CD4-CD8-:all	PNRC1	5.45e-35	-0.722954	0.794	0.76	1.99e-30	CD4+	DN
EIF2S27	All CD4+ vv CD4-CD8- (TRAclone9 only):all	EIF2S2	1e-14	-0.722118	0.742	0.787	3.67e-10	CD4+	DN
IFNGR1	All CD4+ vv CD4-CD8-:all	IFNGR1	1.68e-11	-0.721358	0.314	0.388	6.13e-07	CD4+	DN
ARHGAP269	All CD4+ vv CD4-CD8- (TRAclone9 only):all	ARHGAP26	1.98e-11	-0.717276	0.394	0.502	7.25e-07	CD4+	DN
DUSP1	All CD4+ vv CD4-CD8-:all	DUSP1	1.11e-14	-0.711893	0.611	0.628	4.06e-10	CD4+	DN
BZW19	All CD4+ vv CD4-CD8- (TRAclone9 only):all	BZW1	1.63e-12	-0.70997	0.705	0.755	5.98e-08	CD4+	DN
PMAIP19	All CD4+ vv CD4-CD8- (TRAclone9 only):all	PMAIP1	8.39e-09	-0.70429	0.327	0.424	0.000307258	CD4+	DN
PRKCQ-AS110	All CD4+ vv CD4-CD8- (TRAclone9 only):all	PRKCQ-AS1	1.54e-11	-0.698993	0.605	0.708	5.62e-07	CD4+	DN
DUSP58	All CD4+ vv CD4-CD8- (TRAclone9 only):all	DUSP5	6.93e-07	-0.697665	0.392	0.46	0.0253814	CD4+	DN
GNLY7	CD4+ vv CD4-CD8- (TRAclone9 only):BMd15_CAR_SEM_2768	GNLY	8.24e-35	-0.691557	0.676	0.788	3.01e-30	CD4+	DN
CXCR6	All CD4+ vv CD4-CD8-:all	CXCR6	2.17e-08	-0.690568	0.31	0.398	0.000793204	CD4+	DN
YES15	All CD4+ vv CD4-CD8- (TRAclone9 only):all	YES1	1.08e-07	-0.683127	0.354	0.428	0.00396581	CD4+	DN
CD69	All CD4+ vv CD4-CD8-:all	CD69	2.72e-59	-0.677063	0.851	0.85	9.95e-55	CD4+	DN
PLOD36	All CD4+ vv CD4-CD8- (TRAclone9 only):all	PLOD3	1.8e-08	-0.670142	0.329	0.408	0.000658969	CD4+	DN
TTC39C	All CD4+ vv CD4-CD8-:all	TTC39C	2.73e-10	-0.66395	0.47	0.527	1e-05	CD4+	DN
TXNIP9	All CD4+ vv CD4-CD8- (TRAclone9 only):all	TXNIP	7e-52	-0.659687	0.904	0.946	2.56e-47	CD4+	DN
TXNIP	All CD4+ vv CD4-CD8-:all	TXNIP	1.52e-26	-0.65926	0.803	0.808	5.55e-22	CD4+	DN
MKNK29	All CD4+ vv CD4-CD8- (TRAclone9 only):all	MKNK2	8.7e-07	-0.653981	0.531	0.567	0.0318423	CD4+	DN
GADD45B	All CD4+ vv CD4-CD8-:all	GADD45B	4.75e-08	-0.652047	0.49	0.499	0.00173683	CD4+	DN
P4HB7	All CD4+ vv CD4-CD8- (TRAclone9 only):all	P4HB	3.72e-18	-0.642845	0.892	0.922	1.36e-13	CD4+	DN
NFE2L29	All CD4+ vv CD4-CD8- (TRAclone9 only):all	NFE2L2	1.17e-07	-0.642585	0.578	0.65	0.00427608	CD4+	DN
CST78	All CD4+ vv CD4-CD8- (TRAclone9 only):all	CST7	2.57e-11	-0.636853	0.873	0.911	9.4e-07	CD4+	DN
CCL5	All CD4+ vv CD4-CD8-:all	CCL5	2.69e-57	-0.636078	0.732	0.885	9.85e-53	CD4+	DN
FP236383.35	CD4+ vv CD4-CD8- (TRAclone9 only):BMd3_CAR_SEM_7645	FP236383.3	1.15e-150	-0.632975	1	1	4.2e-146	CD4+	DN
XBP1	All CD4+ vv CD4-CD8-:all	XBP1	7.66e-12	-0.612832	0.657	0.658	2.8e-07	CD4+	DN
SQSTM1	All CD4+ vv CD4-CD8-:all	SQSTM1	1.89e-11	-0.608457	0.785	0.748	6.9e-07	CD4+	DN
SQSTM18	All CD4+ vv CD4-CD8- (TRAclone9 only):all	SQSTM1	7.1e-20	-0.601008	0.882	0.896	2.6e-15	CD4+	DN
PGK110	All CD4+ vv CD4-CD8- (TRAclone9 only):all	PGK1	1.84e-08	-0.600622	0.939	0.963	0.000672617	CD4+	DN
BTG14	All CD4+ vv CD4-CD8- (TRAclone9 only):all	BTG1	3.85e-23	-0.595833	0.957	0.967	1.41e-18	CD4+	DN
NKG76	CD4+ vv CD4-CD8- (TRAclone9 only):BMd15_CAR_7489cells	NKG7	1.58e-17	-0.581885	0.834	0.809	5.78e-13	CD4+	DN
HLA-B8	All CD4+ vv CD4-CD8- (TRAclone9 only):all	HLA-B	8.29e-41	-0.562884	0.999	0.994	3.03e-36	CD4+	DN
TNF10	All CD4+ vv CD4-CD8- (TRAclone9 only):all	TNF	8.48e-07	-0.55726	0.615	0.642	0.0310434	CD4+	DN
CCL48	CD4+ vv CD4-CD8- (TRAclone9 only):BMd3_CAR_6349cells	CCL4	6.33e-07	-0.530257	0.116	0.092	0.0231763	CD4+	DN
SLC2A38	All CD4+ vv CD4-CD8- (TRAclone9 only):all	SLC2A3	7.52e-20	-0.51039	0.937	0.934	2.75e-15	CD4+	DN
CCL57	All CD4+ vv CD4-CD8- (TRAclone9 only):all	CCL5	4.56e-26	-0.479834	0.817	0.966	1.67e-21	CD4+	DN
MALAT15	CD4+ vv CD4-CD8- (TRAclone9 only):BMd15_CAR_7489cells	MALAT1	1.76e-50	-0.469261	1	1	6.43e-46	CD4+	DN
HLA-B	All CD4+ vv CD4-CD8-:all	HLA-B	1.72e-09	-0.454176	0.975	0.941	6.28e-05	CD4+	DN
MALAT18	CD4+ vv CD4-CD8- (TRAclone9 only):BMd3_CAR_SEM_7645	MALAT1	3.9e-230	-0.445826	1	1	1.43e-225	CD4+	DN
PBX4	All CD4+ vv CD4-CD8-:all	PBX4	1.16e-07	-0.440624	0.713	0.68	0.00425873	CD4+	DN
EIF4A1	All CD4+ vv CD4-CD8-:all	EIF4A1	9.43e-09	-0.429617	0.706	0.682	0.000345296	CD4+	DN
RAD51B	All CD4+ vv CD4-CD8-:all	RAD51B	1.3e-06	-0.425956	0.342	0.29	0.0476119	CD4+	DN
AHNAK	All CD4+ vv CD4-CD8-:all	AHNAK	2.28e-08	-0.42495	0.697	0.72	0.000835279	CD4+	DN
HIST1H1D6	CD4+ vv CD4-CD8- (TRAclone9 only):BMd3_CAR_SEM_7645	HIST1H1D	1.16e-06	-0.421787	0.6	0.541	0.0426392	CD4+	DN
MYO9B	All CD4+ vv CD4-CD8-:all	MYO9B	2.2e-13	-0.42128	0.746	0.67	8.05e-09	CD4+	DN
RPL36AL7	All CD4+ vv CD4-CD8- (TRAclone9 only):all	RPL36AL	1.2e-07	-0.417614	0.91	0.927	0.00438181	CD4+	DN
TRAF3	All CD4+ vv CD4-CD8-:all	TRAF3	1.4e-07	-0.413903	0.541	0.469	0.0051334	CD4+	DN
HIST1H1E9	All CD4+ vv CD4-CD8- (TRAclone9 only):all	HIST1H1E	8.3e-17	-0.412947	0.733	0.76	3.04e-12	CD4+	DN
STK17B5	CD4+ vv CD4-CD8- (TRAclone9 only):BMd3_CAR_SEM_7645	STK17B	2.23e-08	-0.412813	0.934	0.868	0.000817434	CD4+	DN
HIST1H1B8	CD4+ vv CD4-CD8- (TRAclone9 only):BMd3_CAR_SEM_7645	HIST1H1B	1.91e-09	-0.41112	0.133	0.17	7e-05	CD4+	DN
PCBP18	All CD4+ vv CD4-CD8- (TRAclone9 only):all	PCBP1	4.23e-11	-0.399917	0.853	0.87	1.55e-06	CD4+	DN
PPP1R15A	All CD4+ vv CD4-CD8-:all	PPP1R15A	7.12e-09	-0.39597	0.752	0.729	0.000260431	CD4+	DN
EIF18	All CD4+ vv CD4-CD8- (TRAclone9 only):all	EIF1	1.07e-10	-0.395941	0.985	0.98	3.91e-06	CD4+	DN
PARP8	All CD4+ vv CD4-CD8-:all	PARP8	2.65e-07	-0.392576	0.663	0.632	0.00969312	CD4+	DN
UBB7	All CD4+ vv CD4-CD8- (TRAclone9 only):all	UBB	1.73e-14	-0.388332	0.814	0.828	6.32e-10	CD4+	DN
OSBPL3	All CD4+ vv CD4-CD8-:all	OSBPL3	2.08e-10	-0.387697	0.533	0.447	7.63e-06	CD4+	DN
PGAM1	All CD4+ vv CD4-CD8-:all	PGAM1	2.74e-18	-0.386799	0.714	0.658	1e-13	CD4+	DN
ILK	All CD4+ vv CD4-CD8-:all	ILK	1.52e-07	-0.384883	0.416	0.358	0.0055667	CD4+	DN
AOAH	All CD4+ vv CD4-CD8-:all	AOAH	1.68e-12	-0.384117	0.704	0.681	6.15e-08	CD4+	DN
CD448	CD4+ vv CD4-CD8- (TRAclone9 only):BMd3_CAR_SEM_7645	CD44	6.31e-07	-0.382291	0.726	0.629	0.023108	CD4+	DN
GUK16	All CD4+ vv CD4-CD8- (TRAclone9 only):all	GUK1	1.44e-07	-0.380696	0.838	0.854	0.00527442	CD4+	DN
FLNA	All CD4+ vv CD4-CD8-:all	FLNA	1.29e-08	-0.380608	0.592	0.547	0.000472848	CD4+	DN
IMMP2L	All CD4+ vv CD4-CD8-:all	IMMP2L	1.03e-07	-0.377303	0.446	0.4	0.00377647	CD4+	DN
DRG2	All CD4+ vv CD4-CD8-:all	DRG2	9.83e-07	-0.377196	0.194	0.141	0.0359616	CD4+	DN
HSPA86	All CD4+ vv CD4-CD8- (TRAclone9 only):all	HSPA8	2.82e-10	-0.377027	0.853	0.858	1.03e-05	CD4+	DN
SEC61B10	All CD4+ vv CD4-CD8- (TRAclone9 only):all	SEC61B	3.65e-09	-0.375331	0.888	0.893	0.000133634	CD4+	DN
CARD11	All CD4+ vv CD4-CD8-:all	CARD11	1.11e-11	-0.374585	0.598	0.532	4.07e-07	CD4+	DN
BTG2	All CD4+ vv CD4-CD8-:all	BTG2	1.69e-07	-0.374464	0.7	0.642	0.006201	CD4+	DN
STXBP2	All CD4+ vv CD4-CD8-:all	STXBP2	6.44e-08	-0.372705	0.364	0.304	0.00235535	CD4+	DN
UBAC2	All CD4+ vv CD4-CD8-:all	UBAC2	5.05e-07	-0.370499	0.539	0.5	0.0184746	CD4+	DN
OSTC	All CD4+ vv CD4-CD8-:all	OSTC	1.07e-07	-0.370423	0.579	0.524	0.00390679	CD4+	DN
HIST1H4C8	CD4+ vv CD4-CD8- (TRAclone9 only):BMd3_CAR_6349cells	HIST1H4C	1.83e-32	-0.369803	0.869	0.77	6.69e-28	CD4+	DN
SAMD3	All CD4+ vv CD4-CD8-:all	SAMD3	1.92e-09	-0.365407	0.308	0.274	7.04e-05	CD4+	DN
KLF64	CD4+ vv CD4-CD8- (TRAclone9 only):BMd3_CAR_SEM_7645	KLF6	3.69e-08	-0.365117	0.923	0.811	0.00135052	CD4+	DN
H3F3B	All CD4+ vv CD4-CD8-:all	H3F3B	1.17e-44	-0.363913	0.916	0.869	4.28e-40	CD4+	DN
ACAA2	All CD4+ vv CD4-CD8-:all	ACAA2	1.34e-08	-0.362365	0.579	0.521	0.000491734	CD4+	DN
ACTN4	All CD4+ vv CD4-CD8-:all	ACTN4	1.34e-08	-0.361229	0.601	0.554	0.00049005	CD4+	DN
PRKCB	All CD4+ vv CD4-CD8-:all	PRKCB	1.57e-09	-0.360493	0.394	0.34	5.73e-05	CD4+	DN
HIST1H1E	All CD4+ vv CD4-CD8-:all	HIST1H1E	3.86e-37	-0.360094	0.675	0.638	1.41e-32	CD4+	DN
HLA-E8	All CD4+ vv CD4-CD8- (TRAclone9 only):all	HLA-E	5.42e-10	-0.359536	0.954	0.954	1.99e-05	CD4+	DN
SSR410	All CD4+ vv CD4-CD8- (TRAclone9 only):all	SSR4	5.69e-16	-0.357596	0.894	0.9	2.08e-11	CD4+	DN
VDAC1	All CD4+ vv CD4-CD8-:all	VDAC1	1.4e-08	-0.356591	0.575	0.515	0.000510919	CD4+	DN
HELZ	All CD4+ vv CD4-CD8-:all	HELZ	1.67e-07	-0.356576	0.551	0.482	0.00611111	CD4+	DN
CALR9	All CD4+ vv CD4-CD8- (TRAclone9 only):all	CALR	5.31e-10	-0.355764	0.805	0.789	1.94e-05	CD4+	DN
CD247	All CD4+ vv CD4-CD8-:all	CD247	3.51e-24	-0.354355	0.878	0.823	1.28e-19	CD4+	DN
PLP29	All CD4+ vv CD4-CD8- (TRAclone9 only):all	PLP2	9.28e-07	-0.354197	0.584	0.586	0.0339543	CD4+	DN
H1FX	All CD4+ vv CD4-CD8-:all	H1FX	4.9e-23	-0.353962	0.711	0.65	1.79e-18	CD4+	DN
MAN2A2	All CD4+ vv CD4-CD8-:all	MAN2A2	4.97e-07	-0.352479	0.15	0.102	0.0181893	CD4+	DN
ATP9B	All CD4+ vv CD4-CD8-:all	ATP9B	8.94e-08	-0.352056	0.444	0.372	0.00327056	CD4+	DN
SEC61G9	All CD4+ vv CD4-CD8- (TRAclone9 only):all	SEC61G	5.13e-11	-0.351157	0.851	0.856	1.88e-06	CD4+	DN
KMT2E	All CD4+ vv CD4-CD8-:all	KMT2E	7.44e-15	-0.349989	0.779	0.71	2.72e-10	CD4+	DN
2006-06-01	All CD4+ vv CD4-CD8- (TRAclone9 only):all	JUN	1.54e-10	-0.349296	0.929	0.917	5.64e-06	CD4+	DN
EIF5B	All CD4+ vv CD4-CD8-:all	EIF5B	1.44e-09	-0.349167	0.507	0.456	5.26e-05	CD4+	DN
ABHD17A9	All CD4+ vv CD4-CD8- (TRAclone9 only):all	ABHD17A	3.25e-07	-0.34898	0.742	0.721	0.0118871	CD4+	DN
RPL57	All CD4+ vv CD4-CD8- (TRAclone9 only):all	RPL5	4.94e-46	-0.348794	0.904	0.935	1.81e-41	CD4+	DN
TUFM	All CD4+ vv CD4-CD8-:all	TUFM	2.98e-08	-0.348112	0.433	0.382	0.00108906	CD4+	DN
DOCK86	CD4+ vv CD4-CD8- (TRAclone9 only):BMd3_CAR_SEM_7645	DOCK8	6.08e-09	-0.346224	0.985	0.899	0.000222487	CD4+	DN
AKNA7	CD4+ vv CD4-CD8- (TRAclone9 only):BMd3_CAR_SEM_7645	AKNA	3.37e-07	-0.345463	0.823	0.692	0.0123409	CD4+	DN
RPL18A7	All CD4+ vv CD4-CD8- (TRAclone9 only):all	RPL18A	2.13e-89	-0.344835	0.913	0.936	7.8e-85	CD4+	DN
JUND8	All CD4+ vv CD4-CD8- (TRAclone9 only):all	JUND	2.07e-11	-0.343531	0.983	0.978	7.58e-07	CD4+	DN
MECP2	All CD4+ vv CD4-CD8-:all	MECP2	1.82e-10	-0.343229	0.482	0.409	6.66e-06	CD4+	DN
AGO2	All CD4+ vv CD4-CD8-:all	AGO2	5.1e-08	-0.343037	0.394	0.331	0.00186612	CD4+	DN
GALNT10	All CD4+ vv CD4-CD8-:all	GALNT10	1.24e-06	-0.34295	0.358	0.312	0.045345	CD4+	DN
DDX18	All CD4+ vv CD4-CD8-:all	DDX18	1.54e-07	-0.34255	0.497	0.444	0.00563236	CD4+	DN
LCP1	All CD4+ vv CD4-CD8-:all	LCP1	5.19e-19	-0.342356	0.832	0.777	1.9e-14	CD4+	DN
RUFY1	All CD4+ vv CD4-CD8-:all	RUFY1	7.44e-07	-0.341792	0.216	0.162	0.0272199	CD4+	DN
GZMM	All CD4+ vv CD4-CD8-:all	GZMM	9.5e-07	-0.341501	0.485	0.462	0.0347677	CD4+	DN
BTG26	CD4+ vv CD4-CD8- (TRAclone9 only):BMd3_CAR_SEM_7645	BTG2	7.74e-09	-0.341309	0.777	0.66	0.000283297	CD4+	DN
THUMPD3-AS1	All CD4+ vv CD4-CD8-:all	THUMPD3-AS1	1.79e-07	-0.340882	0.396	0.334	0.00656735	CD4+	DN
PPP2R2D	All CD4+ vv CD4-CD8-:all	PPP2R2D	2.41e-07	-0.340807	0.331	0.274	0.00882664	CD4+	DN
KDM5B	All CD4+ vv CD4-CD8-:all	KDM5B	8.26e-08	-0.340598	0.559	0.517	0.00302159	CD4+	DN
MAML2	All CD4+ vv CD4-CD8-:all	MAML2	1.04e-08	-0.338748	0.328	0.27	0.00037951	CD4+	DN
CORO7	All CD4+ vv CD4-CD8-:all	CORO7	4.28e-07	-0.338722	0.406	0.348	0.0156624	CD4+	DN
APOBEC3G	All CD4+ vv CD4-CD8-:all	APOBEC3G	3.09e-08	-0.338684	0.382	0.364	0.00112948	CD4+	DN
SEC11C	All CD4+ vv CD4-CD8-:all	SEC11C	6.5e-12	-0.338429	0.597	0.531	2.38e-07	CD4+	DN
NACA8	All CD4+ vv CD4-CD8- (TRAclone9 only):all	NACA	1.47e-44	-0.338263	0.923	0.93	5.38e-40	CD4+	DN
LSM49	All CD4+ vv CD4-CD8- (TRAclone9 only):all	LSM4	1.62e-09	-0.337982	0.428	0.448	5.94e-05	CD4+	DN
RAD23A	All CD4+ vv CD4-CD8-:all	RAD23A	2.69e-10	-0.337866	0.552	0.488	9.84e-06	CD4+	DN
MAPK1	All CD4+ vv CD4-CD8-:all	MAPK1	1.36e-11	-0.337613	0.509	0.434	4.96e-07	CD4+	DN
UBE2M	All CD4+ vv CD4-CD8-:all	UBE2M	7.64e-07	-0.337558	0.471	0.404	0.0279477	CD4+	DN
EIF1	All CD4+ vv CD4-CD8-:all	EIF1	8.27e-69	-0.337242	0.925	0.882	3.03e-64	CD4+	DN
OXSR1	All CD4+ vv CD4-CD8-:all	OXSR1	2.97e-08	-0.336521	0.327	0.27	0.00108595	CD4+	DN
ITGB2	All CD4+ vv CD4-CD8-:all	ITGB2	4.03e-07	-0.335844	0.678	0.617	0.0147467	CD4+	DN
SRP19	All CD4+ vv CD4-CD8-:all	SRP19	1.55e-07	-0.335286	0.464	0.408	0.00568455	CD4+	DN
ELAVL1	All CD4+ vv CD4-CD8-:all	ELAVL1	1.05e-08	-0.335127	0.299	0.249	0.000384012	CD4+	DN
FUS	All CD4+ vv CD4-CD8-:all	FUS	4.77e-10	-0.334852	0.839	0.776	1.75e-05	CD4+	DN
SKAP15	CD4+ vv CD4-CD8- (TRAclone9 only):BMd3_CAR_6349cells	SKAP1	1.13e-07	-0.334305	0.996	0.954	0.00413809	CD4+	DN
PRPF8	All CD4+ vv CD4-CD8-:all	PRPF8	5.31e-07	-0.333652	0.554	0.492	0.0194396	CD4+	DN
FAM162A8	All CD4+ vv CD4-CD8- (TRAclone9 only):all	FAM162A	3.35e-07	-0.333426	0.562	0.497	0.0122525	CD4+	DN
FKBP2	All CD4+ vv CD4-CD8-:all	FKBP2	1.09e-07	-0.33261	0.519	0.478	0.0040071	CD4+	DN
OAZ19	All CD4+ vv CD4-CD8- (TRAclone9 only):all	OAZ1	9.45e-25	-0.33253	0.867	0.88	3.46e-20	CD4+	DN
MYDGF	All CD4+ vv CD4-CD8-:all	MYDGF	1.85e-07	-0.332386	0.624	0.56	0.00676869	CD4+	DN
CTDSP1	All CD4+ vv CD4-CD8-:all	CTDSP1	5.59e-07	-0.332236	0.408	0.334	0.0204752	CD4+	DN
KRT10	All CD4+ vv CD4-CD8-:all	KRT10	1.1e-09	-0.331387	0.537	0.495	4.04e-05	CD4+	DN
COG5	All CD4+ vv CD4-CD8-:all	COG5	1.61e-07	-0.331322	0.417	0.342	0.00590855	CD4+	DN
BRD9	All CD4+ vv CD4-CD8-:all	BRD9	2.96e-07	-0.331199	0.293	0.236	0.0108159	CD4+	DN
CD44	All CD4+ vv CD4-CD8-:all	CD44	6.07e-12	-0.331099	0.722	0.711	2.22e-07	CD4+	DN
CROCC	All CD4+ vv CD4-CD8-:all	CROCC	1.14e-07	-0.331035	0.338	0.328	0.00417509	CD4+	DN
MALAT17	CD4+ vv CD4-CD8- (TRAclone9 only):BMd3_CAR_6349cells	MALAT1	1.25e-246	-0.329751	1	1	4.58e-242	CD4+	DN
SLC38A1	All CD4+ vv CD4-CD8-:all	SLC38A1	4.24e-08	-0.329533	0.735	0.668	0.00155285	CD4+	DN
RAB27A	All CD4+ vv CD4-CD8-:all	RAB27A	1.4e-08	-0.329275	0.366	0.295	0.000511032	CD4+	DN
RAB5IF	All CD4+ vv CD4-CD8-:all	RAB5IF	9.74e-09	-0.328021	0.464	0.414	0.000356345	CD4+	DN
INTS4	All CD4+ vv CD4-CD8-:all	INTS4	4.01e-07	-0.327895	0.182	0.132	0.0146794	CD4+	DN
CAST	All CD4+ vv CD4-CD8-:all	CAST	1.14e-07	-0.327863	0.614	0.557	0.00417889	CD4+	DN
TRPM7	All CD4+ vv CD4-CD8-:all	TRPM7	2.41e-08	-0.327272	0.518	0.447	0.00088208	CD4+	DN
UXT8	All CD4+ vv CD4-CD8- (TRAclone9 only):all	UXT	5.66e-07	-0.326699	0.682	0.662	0.0207047	CD4+	DN
VAPA	All CD4+ vv CD4-CD8-:all	VAPA	1.45e-08	-0.326034	0.546	0.474	0.0005299	CD4+	DN
HNRNPDL7	All CD4+ vv CD4-CD8- (TRAclone9 only):all	HNRNPDL	1.19e-06	-0.325482	0.84	0.821	0.0436623	CD4+	DN
CD992	All CD4+ vv CD4-CD8- (TRAclone9 only):all	CD99	5.27e-16	-0.324807	0.923	0.936	1.93e-11	CD4+	DN
CD2479	All CD4+ vv CD4-CD8- (TRAclone9 only):all	CD247	5.63e-11	-0.32449	0.916	0.888	2.06e-06	CD4+	DN
PRKCA	All CD4+ vv CD4-CD8-:all	PRKCA	4.13e-32	-0.324153	0.844	0.76	1.51e-27	CD4+	DN
TNF8	CD4+ vv CD4-CD8- (TRAclone9 only):BMd3_CAR_SEM_7645	TNF	1.62e-07	-0.324148	0.608	0.453	0.00593254	CD4+	DN
MALAT16	CD4+ vv CD4-CD8- (TRAclone9 only):BMd15_CAR_SEM_2768	MALAT1	8.05e-24	-0.323595	1	0.985	2.95e-19	CD4+	DN
SAT15	CD4+ vv CD4-CD8- (TRAclone9 only):BMd3_CAR_SEM_7645	SAT1	2.97e-07	-0.323501	0.639	0.491	0.0108798	CD4+	DN
GATAD2A	All CD4+ vv CD4-CD8-:all	GATAD2A	6.88e-11	-0.323391	0.442	0.368	2.52e-06	CD4+	DN
MEA1	All CD4+ vv CD4-CD8-:all	MEA1	1.12e-08	-0.323076	0.334	0.291	0.000410023	CD4+	DN
SEPTIN63	CD4+ vv CD4-CD8- (TRAclone9 only):BMd3_CAR_SEM_7645	SEPTIN6	1.36e-09	-0.322867	0.827	0.761	4.97e-05	CD4+	DN
PPP1R14B	All CD4+ vv CD4-CD8-:all	PPP1R14B	2.96e-10	-0.322211	0.439	0.405	1.08e-05	CD4+	DN
PPP4C8	All CD4+ vv CD4-CD8- (TRAclone9 only):all	PPP4C	5.23e-07	-0.322108	0.649	0.624	0.0191434	CD4+	DN
HNRNPAB8	All CD4+ vv CD4-CD8- (TRAclone9 only):all	HNRNPAB	3.98e-07	-0.322082	0.531	0.535	0.0145535	CD4+	DN
UIMC1	All CD4+ vv CD4-CD8-:all	UIMC1	1.72e-07	-0.321558	0.354	0.28	0.00629755	CD4+	DN
WSB1	All CD4+ vv CD4-CD8-:all	WSB1	3.29e-11	-0.320883	0.641	0.585	1.2e-06	CD4+	DN
ENOSF1	All CD4+ vv CD4-CD8-:all	ENOSF1	2.49e-08	-0.31986	0.316	0.26	0.000910564	CD4+	DN
NUDT22	All CD4+ vv CD4-CD8-:all	NUDT22	2.41e-07	-0.319822	0.272	0.229	0.00882102	CD4+	DN
EEF1D5	All CD4+ vv CD4-CD8- (TRAclone9 only):all	EEF1D	7.33e-26	-0.319482	0.9	0.901	2.68e-21	CD4+	DN
UBB	All CD4+ vv CD4-CD8-:all	UBB	8.22e-38	-0.319164	0.674	0.632	3.01e-33	CD4+	DN
CDK11A	All CD4+ vv CD4-CD8-:all	CDK11A	2.72e-14	-0.319143	0.376	0.284	9.96e-10	CD4+	DN
GNB26	All CD4+ vv CD4-CD8- (TRAclone9 only):all	GNB2	1.39e-09	-0.318321	0.694	0.674	5.09e-05	CD4+	DN
SIVA17	All CD4+ vv CD4-CD8- (TRAclone9 only):all	SIVA1	1.37e-07	-0.31802	0.598	0.562	0.00501384	CD4+	DN
TMSB106	CD4+ vv CD4-CD8- (TRAclone9 only):BMd3_CAR_6349cells	TMSB10	1.23e-20	-0.317608	0.985	0.966	4.52e-16	CD4+	DN
TMEM179B	All CD4+ vv CD4-CD8-:all	TMEM179B	3.36e-07	-0.316282	0.408	0.346	0.012289	CD4+	DN
SIK3	All CD4+ vv CD4-CD8-:all	SIK3	4.96e-11	-0.316266	0.575	0.491	1.81e-06	CD4+	DN
RSL24D1	All CD4+ vv CD4-CD8-:all	RSL24D1	6.89e-09	-0.314869	0.531	0.473	0.000252107	CD4+	DN
TMED9	All CD4+ vv CD4-CD8-:all	TMED9	4.66e-09	-0.314441	0.599	0.533	0.000170392	CD4+	DN
PSMD8	All CD4+ vv CD4-CD8-:all	PSMD8	8.25e-13	-0.31419	0.505	0.443	3.02e-08	CD4+	DN
LUZP1	All CD4+ vv CD4-CD8-:all	LUZP1	4.76e-07	-0.314185	0.242	0.184	0.0174151	CD4+	DN
ANKRD11	All CD4+ vv CD4-CD8-:all	ANKRD11	6.94e-32	-0.313313	0.814	0.735	2.54e-27	CD4+	DN
VDAC2	All CD4+ vv CD4-CD8-:all	VDAC2	3.72e-07	-0.312945	0.47	0.43	0.0136073	CD4+	DN
SERBP18	All CD4+ vv CD4-CD8- (TRAclone9 only):all	SERBP1	1.32e-09	-0.312803	0.764	0.746	4.85e-05	CD4+	DN
AAGAB	All CD4+ vv CD4-CD8-:all	AAGAB	3.59e-08	-0.31263	0.291	0.236	0.00131362	CD4+	DN
SRSF96	All CD4+ vv CD4-CD8- (TRAclone9 only):all	SRSF9	1.9e-11	-0.312095	0.776	0.77	6.94e-07	CD4+	DN
SELENOT6	All CD4+ vv CD4-CD8- (TRAclone9 only):all	SELENOT	5.76e-08	-0.311974	0.611	0.582	0.00210751	CD4+	DN
GUK1	All CD4+ vv CD4-CD8-:all	GUK1	4.71e-25	-0.311739	0.709	0.664	1.73e-20	CD4+	DN
APOBEC3G9	All CD4+ vv CD4-CD8- (TRAclone9 only):all	APOBEC3G	1.23e-06	-0.311523	0.482	0.48	0.0448382	CD4+	DN
SSR2	All CD4+ vv CD4-CD8-:all	SSR2	1.13e-29	-0.311442	0.761	0.704	4.15e-25	CD4+	DN
CCNI6	All CD4+ vv CD4-CD8- (TRAclone9 only):all	CCNI	1.73e-18	-0.310333	0.836	0.828	6.32e-14	CD4+	DN
BACH2	All CD4+ vv CD4-CD8-:all	BACH2	6.85e-11	-0.309518	0.354	0.329	2.51e-06	CD4+	DN
PFKL	All CD4+ vv CD4-CD8-:all	PFKL	1.58e-07	-0.309436	0.328	0.281	0.00578624	CD4+	DN
SEC13	All CD4+ vv CD4-CD8-:all	SEC13	4.43e-08	-0.308878	0.403	0.346	0.00162074	CD4+	DN
EWSR18	All CD4+ vv CD4-CD8- (TRAclone9 only):all	EWSR1	1.4e-08	-0.3084	0.766	0.739	0.00051418	CD4+	DN
DDX3X	All CD4+ vv CD4-CD8-:all	DDX3X	1.75e-08	-0.308095	0.62	0.539	0.000639259	CD4+	DN
HSP90B1	All CD4+ vv CD4-CD8-:all	HSP90B1	5.47e-10	-0.307095	0.79	0.703	2e-05	CD4+	DN
FUS6	CD4+ vv CD4-CD8- (TRAclone9 only):BMd3_CAR_SEM_7645	FUS	1.41e-07	-0.306382	0.856	0.755	0.00517567	CD4+	DN
TBL1XR1	All CD4+ vv CD4-CD8-:all	TBL1XR1	5.66e-12	-0.305638	0.581	0.505	2.07e-07	CD4+	DN
CCT4	All CD4+ vv CD4-CD8-:all	CCT4	6.48e-11	-0.305624	0.461	0.404	2.37e-06	CD4+	DN
ENSA4	All CD4+ vv CD4-CD8- (TRAclone9 only):all	ENSA	2.54e-10	-0.305481	0.748	0.719	9.28e-06	CD4+	DN
AKT1	All CD4+ vv CD4-CD8-:all	AKT1	1.07e-09	-0.305124	0.316	0.252	3.92e-05	CD4+	DN
IPO7	All CD4+ vv CD4-CD8-:all	IPO7	9.05e-08	-0.304925	0.31	0.259	0.00331248	CD4+	DN
FBXL3	All CD4+ vv CD4-CD8-:all	FBXL3	9.97e-07	-0.304162	0.198	0.146	0.0364891	CD4+	DN
RBPJ5	CD4+ vv CD4-CD8- (TRAclone9 only):BMd3_CAR_SEM_7645	RBPJ	1.37e-08	-0.303395	0.893	0.748	0.000500117	CD4+	DN
PSMB19	All CD4+ vv CD4-CD8- (TRAclone9 only):all	PSMB1	6.35e-10	-0.303024	0.75	0.728	2.32e-05	CD4+	DN
MAP2K28	All CD4+ vv CD4-CD8- (TRAclone9 only):all	MAP2K2	7.95e-08	-0.30215	0.718	0.702	0.00290859	CD4+	DN
MIF9	All CD4+ vv CD4-CD8- (TRAclone9 only):all	MIF	1.22e-111	-0.301247	0.928	0.945	4.46e-107	CD4+	DN
VEGFB	All CD4+ vv CD4-CD8-:all	VEGFB	3.02e-12	-0.301247	0.557	0.523	1.11e-07	CD4+	DN
NT5C	All CD4+ vv CD4-CD8-:all	NT5C	8.41e-12	-0.300601	0.352	0.282	3.08e-07	CD4+	DN
IVNS1ABP	All CD4+ vv CD4-CD8-:all	IVNS1ABP	1.05e-10	-0.300512	0.674	0.63	3.86e-06	CD4+	DN
PDIA38	All CD4+ vv CD4-CD8- (TRAclone9 only):all	PDIA3	1.27e-12	-0.300163	0.904	0.891	4.66e-08	CD4+	DN
UBE2I6	All CD4+ vv CD4-CD8- (TRAclone9 only):all	UBE2I	1.22e-07	-0.29954	0.646	0.623	0.00448341	CD4+	DN
FLNA9	All CD4+ vv CD4-CD8- (TRAclone9 only):all	FLNA	3.45e-07	-0.299094	0.696	0.669	0.0126373	CD4+	DN
HNRNPM6	All CD4+ vv CD4-CD8- (TRAclone9 only):all	HNRNPM	1.82e-07	-0.298856	0.676	0.647	0.00666068	CD4+	DN
FP671120.46	CD4+ vv CD4-CD8- (TRAclone9 only):BMd3_CAR_6349cells	FP671120.4	2.85e-13	-0.298389	0.992	0.966	1.04e-08	CD4+	DN
SND13	CD4+ vv CD4-CD8- (TRAclone9 only):BMd3_CAR_SEM_7645	SND1	2.62e-07	-0.298355	0.781	0.673	0.00958748	CD4+	DN
HDAC10	All CD4+ vv CD4-CD8-:all	HDAC10	1.53e-09	-0.297505	0.196	0.128	5.59e-05	CD4+	DN
ATP6V0D1	All CD4+ vv CD4-CD8-:all	ATP6V0D1	1.36e-06	-0.296411	0.332	0.279	0.0497568	CD4+	DN
PPIB	All CD4+ vv CD4-CD8-:all	PPIB	4.92e-46	-0.295941	0.827	0.744	1.8e-41	CD4+	DN
ITGA1	All CD4+ vv CD4-CD8-:all	ITGA1	1.07e-12	-0.295873	0.34	0.282	3.92e-08	CD4+	DN
CNN29	All CD4+ vv CD4-CD8- (TRAclone9 only):all	CNN2	8.84e-11	-0.295449	0.743	0.717	3.24e-06	CD4+	DN
EIF3K8	All CD4+ vv CD4-CD8- (TRAclone9 only):all	EIF3K	1.67e-21	-0.294885	0.801	0.822	6.09e-17	CD4+	DN
KLC1	All CD4+ vv CD4-CD8-:all	KLC1	6.75e-10	-0.294262	0.401	0.323	2.47e-05	CD4+	DN
WASHC5	All CD4+ vv CD4-CD8-:all	WASHC5	1.51e-10	-0.293149	0.256	0.178	5.51e-06	CD4+	DN
HIVEP3	All CD4+ vv CD4-CD8-:all	HIVEP3	1.03e-07	-0.292946	0.329	0.266	0.00375535	CD4+	DN
MAP2K2	All CD4+ vv CD4-CD8-:all	MAP2K2	3.92e-16	-0.292103	0.603	0.547	1.44e-11	CD4+	DN
ERCC1	All CD4+ vv CD4-CD8-:all	ERCC1	3.18e-10	-0.291866	0.48	0.423	1.17e-05	CD4+	DN
NIFK	All CD4+ vv CD4-CD8-:all	NIFK	1.28e-06	-0.29158	0.277	0.234	0.0466947	CD4+	DN
CHD9	All CD4+ vv CD4-CD8-:all	CHD9	2.04e-12	-0.291075	0.523	0.444	7.47e-08	CD4+	DN
RBM176	All CD4+ vv CD4-CD8- (TRAclone9 only):all	RBM17	2.45e-07	-0.290893	0.59	0.541	0.00897602	CD4+	DN
ATG5	All CD4+ vv CD4-CD8-:all	ATG5	1.44e-07	-0.290882	0.46	0.398	0.00525556	CD4+	DN
SSR3	All CD4+ vv CD4-CD8-:all	SSR3	1.58e-10	-0.290299	0.652	0.566	5.77e-06	CD4+	DN
MMD	All CD4+ vv CD4-CD8-:all	MMD	6.55e-07	-0.290256	0.313	0.263	0.0239662	CD4+	DN
BANF17	All CD4+ vv CD4-CD8- (TRAclone9 only):all	BANF1	1.93e-08	-0.290082	0.561	0.531	0.000704661	CD4+	DN
CIRBP6	All CD4+ vv CD4-CD8- (TRAclone9 only):all	CIRBP	1.54e-12	-0.289232	0.854	0.83	5.63e-08	CD4+	DN
GPS1	All CD4+ vv CD4-CD8-:all	GPS1	3.18e-09	-0.288637	0.229	0.176	0.000116553	CD4+	DN
PPP4C	All CD4+ vv CD4-CD8-:all	PPP4C	7.51e-12	-0.288585	0.531	0.471	2.75e-07	CD4+	DN
NOL7	All CD4+ vv CD4-CD8-:all	NOL7	5.5e-12	-0.288482	0.544	0.477	2.01e-07	CD4+	DN
NUSAP17	CD4+ vv CD4-CD8- (TRAclone9 only):BMd3_CAR_SEM_7645	NUSAP1	2.24e-07	-0.288463	0.182	0.17	0.00820652	CD4+	DN
WRN	All CD4+ vv CD4-CD8-:all	WRN	1.29e-06	-0.288268	0.148	0.106	0.0473222	CD4+	DN
RASSF1	All CD4+ vv CD4-CD8-:all	RASSF1	1.06e-08	-0.28803	0.42	0.355	0.000387093	CD4+	DN
ZFAND3	All CD4+ vv CD4-CD8-:all	ZFAND3	8.67e-22	-0.287884	0.606	0.496	3.17e-17	CD4+	DN
CHCHD107	All CD4+ vv CD4-CD8- (TRAclone9 only):all	CHCHD10	1.16e-09	-0.28777	0.606	0.58	4.25e-05	CD4+	DN
PHF20	All CD4+ vv CD4-CD8-:all	PHF20	3.59e-07	-0.287441	0.533	0.459	0.0131568	CD4+	DN
MKI677	CD4+ vv CD4-CD8- (TRAclone9 only):BMd15_CAR_SEM_2768	MKI67	1.86e-10	-0.287311	0.351	0.227	6.81e-06	CD4+	DN
LSM4	All CD4+ vv CD4-CD8-:all	LSM4	5.82e-16	-0.287096	0.346	0.318	2.13e-11	CD4+	DN
SECISBP2	All CD4+ vv CD4-CD8-:all	SECISBP2	9.48e-10	-0.287059	0.454	0.382	3.47e-05	CD4+	DN
PCBP1	All CD4+ vv CD4-CD8-:all	PCBP1	8.06e-29	-0.286557	0.713	0.632	2.95e-24	CD4+	DN
DNAJB9	All CD4+ vv CD4-CD8-:all	DNAJB9	1.04e-06	-0.28585	0.418	0.362	0.0379804	CD4+	DN
CNBP6	All CD4+ vv CD4-CD8- (TRAclone9 only):all	CNBP	1.85e-19	-0.285431	0.834	0.852	6.78e-15	CD4+	DN
POLR2K	All CD4+ vv CD4-CD8-:all	POLR2K	6.2e-12	-0.284982	0.398	0.328	2.27e-07	CD4+	DN
NR1H2	All CD4+ vv CD4-CD8-:all	NR1H2	4.76e-07	-0.283762	0.37	0.325	0.0174183	CD4+	DN
EIF3I	All CD4+ vv CD4-CD8-:all	EIF3I	3.46e-09	-0.283704	0.446	0.395	0.0001268	CD4+	DN
FLT3LG	All CD4+ vv CD4-CD8-:all	FLT3LG	4.63e-11	-0.283459	0.612	0.553	1.7e-06	CD4+	DN
ATP5F1C6	All CD4+ vv CD4-CD8- (TRAclone9 only):all	ATP5F1C	6.7e-09	-0.283167	0.648	0.618	0.000245263	CD4+	DN
ZFP36L24	All CD4+ vv CD4-CD8- (TRAclone9 only):all	ZFP36L2	2.25e-16	-0.283112	0.808	0.793	8.23e-12	CD4+	DN
DNAJA18	All CD4+ vv CD4-CD8- (TRAclone9 only):all	DNAJA1	2.54e-07	-0.282619	0.658	0.625	0.00928866	CD4+	DN
ATG16L2	All CD4+ vv CD4-CD8-:all	ATG16L2	1.78e-08	-0.282033	0.274	0.21	0.000650093	CD4+	DN
PIK3CD6	CD4+ vv CD4-CD8- (TRAclone9 only):BMd3_CAR_SEM_7645	PIK3CD	5.85e-07	-0.281945	0.827	0.711	0.0214221	CD4+	DN
CASP9	All CD4+ vv CD4-CD8-:all	CASP9	1.14e-06	-0.28124	0.094	0.054	0.0416702	CD4+	DN
PSMC4	All CD4+ vv CD4-CD8-:all	PSMC4	2.62e-10	-0.280666	0.396	0.331	9.58e-06	CD4+	DN
SUMO1	All CD4+ vv CD4-CD8-:all	SUMO1	8.11e-13	-0.280415	0.48	0.418	2.97e-08	CD4+	DN
TMED103	All CD4+ vv CD4-CD8- (TRAclone9 only):all	TMED10	5.8e-07	-0.280362	0.779	0.759	0.0212273	CD4+	DN
PDE3B5	CD4+ vv CD4-CD8- (TRAclone9 only):BMd3_CAR_SEM_7645	PDE3B	4.53e-07	-0.280123	0.934	0.843	0.0165691	CD4+	DN
RESF1	All CD4+ vv CD4-CD8-:all	RESF1	1.43e-21	-0.279961	0.727	0.682	5.24e-17	CD4+	DN
CHD4	All CD4+ vv CD4-CD8-:all	CHD4	8.98e-09	-0.279631	0.426	0.362	0.000328687	CD4+	DN
CNOT7	All CD4+ vv CD4-CD8-:all	CNOT7	1.14e-09	-0.279613	0.314	0.254	4.18e-05	CD4+	DN
ENSA	All CD4+ vv CD4-CD8-:all	ENSA	1.85e-21	-0.279601	0.667	0.585	6.76e-17	CD4+	DN
SPCS24	All CD4+ vv CD4-CD8- (TRAclone9 only):all	SPCS2	6.43e-11	-0.278931	0.807	0.778	2.35e-06	CD4+	DN
ABRACL7	All CD4+ vv CD4-CD8- (TRAclone9 only):all	ABRACL	3.77e-13	-0.27875	0.738	0.717	1.38e-08	CD4+	DN
CSNK1G2	All CD4+ vv CD4-CD8-:all	CSNK1G2	2.03e-09	-0.278735	0.488	0.418	7.42e-05	CD4+	DN
HNRNPDL	All CD4+ vv CD4-CD8-:all	HNRNPDL	1.95e-21	-0.278467	0.741	0.664	7.14e-17	CD4+	DN
RASAL33	CD4+ vv CD4-CD8- (TRAclone9 only):BMd3_CAR_SEM_7645	RASAL3	3.43e-07	-0.278422	0.847	0.698	0.0125441	CD4+	DN
HSPE1	All CD4+ vv CD4-CD8-:all	HSPE1	1.9e-09	-0.278024	0.492	0.416	6.94e-05	CD4+	DN
VASP	All CD4+ vv CD4-CD8-:all	VASP	6.23e-11	-0.277869	0.454	0.391	2.28e-06	CD4+	DN
CALR	All CD4+ vv CD4-CD8-:all	CALR	1.65e-21	-0.277663	0.669	0.581	6.04e-17	CD4+	DN
PDLIM2	All CD4+ vv CD4-CD8-:all	PDLIM2	4.32e-07	-0.277661	0.4	0.332	0.0157953	CD4+	DN
CD965	CD4+ vv CD4-CD8- (TRAclone9 only):BMd3_CAR_SEM_7645	CD96	6.74e-17	-0.277401	0.993	0.931	2.47e-12	CD4+	DN
ACAP17	CD4+ vv CD4-CD8- (TRAclone9 only):BMd3_CAR_SEM_7645	ACAP1	5.68e-11	-0.276948	0.912	0.792	2.08e-06	CD4+	DN
RCAN37	CD4+ vv CD4-CD8- (TRAclone9 only):BMd3_CAR_SEM_7645	RCAN3	2.78e-07	-0.276929	0.681	0.491	0.0101802	CD4+	DN
PDE3B4	CD4+ vv CD4-CD8- (TRAclone9 only):BMd3_CAR_6349cells	PDE3B	2.34e-12	-0.276101	0.934	0.828	8.56e-08	CD4+	DN
RAP1B7	CD4+ vv CD4-CD8- (TRAclone9 only):BMd3_CAR_SEM_7645	RAP1B	9.19e-09	-0.275842	0.845	0.736	0.000336255	CD4+	DN
PYCR2	All CD4+ vv CD4-CD8-:all	PYCR2	7.06e-10	-0.275833	0.35	0.294	2.58e-05	CD4+	DN
RSRP18	CD4+ vv CD4-CD8- (TRAclone9 only):BMd3_CAR_SEM_7645	RSRP1	4.92e-09	-0.274664	0.921	0.818	0.000180225	CD4+	DN
LPXN5	CD4+ vv CD4-CD8- (TRAclone9 only):BMd3_CAR_SEM_7645	LPXN	3.21e-09	-0.274533	0.786	0.673	0.000117516	CD4+	DN
MMADHC8	All CD4+ vv CD4-CD8- (TRAclone9 only):all	MMADHC	4.04e-07	-0.274439	0.437	0.394	0.0147741	CD4+	DN
HNRNPF7	All CD4+ vv CD4-CD8- (TRAclone9 only):all	HNRNPF	5.56e-16	-0.274218	0.781	0.771	2.03e-11	CD4+	DN
KRI1	All CD4+ vv CD4-CD8-:all	KRI1	7.02e-10	-0.274214	0.286	0.216	2.57e-05	CD4+	DN
UBE2I	All CD4+ vv CD4-CD8-:all	UBE2I	6.36e-14	-0.273904	0.524	0.467	2.33e-09	CD4+	DN
ARHGDIA	All CD4+ vv CD4-CD8-:all	ARHGDIA	3.01e-19	-0.273613	0.668	0.589	1.1e-14	CD4+	DN
SRM	All CD4+ vv CD4-CD8-:all	SRM	1.16e-10	-0.273529	0.352	0.307	4.24e-06	CD4+	DN
RPL307	All CD4+ vv CD4-CD8- (TRAclone9 only):all	RPL30	4.05e-232	-0.273399	0.952	0.959	1.48e-227	CD4+	DN
AEBP2	All CD4+ vv CD4-CD8-:all	AEBP2	9e-08	-0.273345	0.469	0.408	0.00329278	CD4+	DN
GALM	All CD4+ vv CD4-CD8-:all	GALM	6.41e-08	-0.273232	0.378	0.322	0.00234509	CD4+	DN
AKAP8L	All CD4+ vv CD4-CD8-:all	AKAP8L	5.69e-07	-0.273203	0.352	0.292	0.0208302	CD4+	DN
CUL4A	All CD4+ vv CD4-CD8-:all	CUL4A	1.2e-12	-0.273148	0.43	0.33	4.41e-08	CD4+	DN
XRN16	CD4+ vv CD4-CD8- (TRAclone9 only):BMd3_CAR_SEM_7645	XRN1	3.66e-07	-0.272834	0.744	0.585	0.0133902	CD4+	DN
EIF3M8	All CD4+ vv CD4-CD8- (TRAclone9 only):all	EIF3M	4.2e-08	-0.272401	0.692	0.673	0.00153707	CD4+	DN
PHACTR2	All CD4+ vv CD4-CD8-:all	PHACTR2	1.95e-17	-0.272333	0.524	0.432	7.12e-13	CD4+	DN
GLRX56	All CD4+ vv CD4-CD8- (TRAclone9 only):all	GLRX5	1.15e-06	-0.272022	0.438	0.392	0.0419709	CD4+	DN
HLA-E	All CD4+ vv CD4-CD8-:all	HLA-E	5.32e-42	-0.271556	0.856	0.792	1.95e-37	CD4+	DN
FYN	All CD4+ vv CD4-CD8-:all	FYN	6.96e-15	-0.271544	0.724	0.626	2.55e-10	CD4+	DN
BRAF	All CD4+ vv CD4-CD8-:all	BRAF	5.84e-13	-0.271253	0.401	0.328	2.14e-08	CD4+	DN
SLC39A10	All CD4+ vv CD4-CD8-:all	SLC39A10	1.94e-07	-0.271181	0.372	0.3	0.00711523	CD4+	DN
LMAN27	All CD4+ vv CD4-CD8- (TRAclone9 only):all	LMAN2	1.62e-09	-0.271169	0.718	0.701	5.93e-05	CD4+	DN
INTS6	All CD4+ vv CD4-CD8-:all	INTS6	2e-14	-0.271143	0.425	0.34	7.33e-10	CD4+	DN
JUN	All CD4+ vv CD4-CD8-:all	JUN	3.18e-62	-0.271116	0.871	0.808	1.16e-57	CD4+	DN
ITGB28	All CD4+ vv CD4-CD8- (TRAclone9 only):all	ITGB2	4.21e-08	-0.270735	0.824	0.804	0.00154264	CD4+	DN
TSC22D3	All CD4+ vv CD4-CD8-:all	TSC22D3	4.53e-10	-0.270185	0.42	0.374	1.66e-05	CD4+	DN
PSMB1	All CD4+ vv CD4-CD8-:all	PSMB1	1.09e-17	-0.269897	0.61	0.544	3.97e-13	CD4+	DN
PRDX6	All CD4+ vv CD4-CD8-:all	PRDX6	1.41e-10	-0.269866	0.434	0.382	5.14e-06	CD4+	DN
RHEB	All CD4+ vv CD4-CD8-:all	RHEB	1.11e-11	-0.269432	0.43	0.38	4.07e-07	CD4+	DN
POLR2J	All CD4+ vv CD4-CD8-:all	POLR2J	1.46e-10	-0.26924	0.494	0.442	5.36e-06	CD4+	DN
EIF3D	All CD4+ vv CD4-CD8-:all	EIF3D	2.97e-11	-0.269197	0.486	0.422	1.09e-06	CD4+	DN
ATG3	All CD4+ vv CD4-CD8-:all	ATG3	4.58e-08	-0.269119	0.356	0.286	0.00167694	CD4+	DN
ABHD17A	All CD4+ vv CD4-CD8-:all	ABHD17A	3.26e-20	-0.26911	0.64	0.576	1.19e-15	CD4+	DN
POP7	All CD4+ vv CD4-CD8-:all	POP7	2.56e-07	-0.268497	0.154	0.116	0.00938534	CD4+	DN
INO80	All CD4+ vv CD4-CD8-:all	INO80	7.8e-10	-0.267033	0.296	0.21	2.85e-05	CD4+	DN
OSTF17	All CD4+ vv CD4-CD8- (TRAclone9 only):all	OSTF1	1.08e-09	-0.266741	0.657	0.626	3.96e-05	CD4+	DN
LRPAP1	All CD4+ vv CD4-CD8-:all	LRPAP1	7.57e-07	-0.266274	0.419	0.36	0.0277158	CD4+	DN
TUBA1A5	CD4+ vv CD4-CD8- (TRAclone9 only):BMd3_CAR_SEM_7645	TUBA1A	4.55e-07	-0.26587	0.742	0.572	0.0166435	CD4+	DN
DNAJC1	All CD4+ vv CD4-CD8-:all	DNAJC1	1.57e-10	-0.264655	0.626	0.583	5.75e-06	CD4+	DN
SERBP1	All CD4+ vv CD4-CD8-:all	SERBP1	1.19e-18	-0.2645	0.633	0.568	4.34e-14	CD4+	DN
SSB8	All CD4+ vv CD4-CD8- (TRAclone9 only):all	SSB	2.36e-07	-0.264411	0.561	0.519	0.0086276	CD4+	DN
BLOC1S18	All CD4+ vv CD4-CD8- (TRAclone9 only):all	BLOC1S1	6.04e-12	-0.263977	0.495	0.468	2.21e-07	CD4+	DN
SAMSN16	CD4+ vv CD4-CD8- (TRAclone9 only):BMd3_CAR_SEM_7645	SAMSN1	1.68e-08	-0.263901	0.917	0.799	0.000614765	CD4+	DN
GPX4	All CD4+ vv CD4-CD8-:all	GPX4	7.44e-25	-0.263492	0.675	0.601	2.72e-20	CD4+	DN
RNH1	All CD4+ vv CD4-CD8-:all	RNH1	7.4e-10	-0.263473	0.46	0.395	2.71e-05	CD4+	DN
XRCC64	All CD4+ vv CD4-CD8- (TRAclone9 only):all	XRCC6	2.58e-09	-0.263199	0.69	0.676	9.46e-05	CD4+	DN
KLF13	All CD4+ vv CD4-CD8-:all	KLF13	4.9e-17	-0.263077	0.622	0.558	1.79e-12	CD4+	DN
UPF3B	All CD4+ vv CD4-CD8-:all	UPF3B	5.72e-08	-0.263008	0.219	0.166	0.00209378	CD4+	DN
ITM2C6	All CD4+ vv CD4-CD8- (TRAclone9 only):all	ITM2C	1.04e-06	-0.262488	0.435	0.423	0.0379567	CD4+	DN
CDK65	CD4+ vv CD4-CD8- (TRAclone9 only):BMd3_CAR_SEM_7645	CDK6	8.42e-12	-0.262299	0.902	0.843	3.08e-07	CD4+	DN
MRPS7	All CD4+ vv CD4-CD8-:all	MRPS7	3.49e-11	-0.26229	0.276	0.206	1.28e-06	CD4+	DN
MICOS136	All CD4+ vv CD4-CD8- (TRAclone9 only):all	MICOS13	8.61e-07	-0.262098	0.603	0.579	0.031505	CD4+	DN
MLF29	All CD4+ vv CD4-CD8- (TRAclone9 only):all	MLF2	1.01e-06	-0.26205	0.493	0.452	0.0371285	CD4+	DN
LTB	All CD4+ vv CD4-CD8-:all	LTB	6.43e-95	-0.261763	0.939	0.887	2.35e-90	CD4+	DN
DNAJA1	All CD4+ vv CD4-CD8-:all	DNAJA1	4.4e-15	-0.261382	0.574	0.501	1.61e-10	CD4+	DN
VKORC1L1	All CD4+ vv CD4-CD8-:all	VKORC1L1	1.82e-08	-0.261058	0.181	0.117	0.000665666	CD4+	DN
BAG6	All CD4+ vv CD4-CD8-:all	BAG6	4.01e-09	-0.260746	0.304	0.242	0.000146871	CD4+	DN
NCOA5	All CD4+ vv CD4-CD8-:all	NCOA5	3.72e-07	-0.260574	0.217	0.16	0.0136029	CD4+	DN
HSF1	All CD4+ vv CD4-CD8-:all	HSF1	6.57e-08	-0.260451	0.304	0.242	0.00240404	CD4+	DN
RPL36AL	All CD4+ vv CD4-CD8-:all	RPL36AL	4.98e-79	-0.260367	0.814	0.752	1.82e-74	CD4+	DN
RER17	All CD4+ vv CD4-CD8- (TRAclone9 only):all	RER1	6.01e-08	-0.260024	0.585	0.534	0.0022001	CD4+	DN
SUPT6H	All CD4+ vv CD4-CD8-:all	SUPT6H	4.05e-10	-0.259811	0.471	0.384	1.48e-05	CD4+	DN
RBM396	CD4+ vv CD4-CD8- (TRAclone9 only):BMd3_CAR_SEM_7645	RBM39	1.36e-09	-0.259054	0.921	0.818	4.97e-05	CD4+	DN
NPM1	All CD4+ vv CD4-CD8-:all	NPM1	1.23e-53	-0.259045	0.815	0.763	4.51e-49	CD4+	DN
RNF138	All CD4+ vv CD4-CD8-:all	RNF138	1.14e-06	-0.258789	0.284	0.222	0.0416535	CD4+	DN
SIN3A	All CD4+ vv CD4-CD8-:all	SIN3A	5.54e-07	-0.258593	0.348	0.284	0.0202852	CD4+	DN
POLR2E11	All CD4+ vv CD4-CD8- (TRAclone9 only):all	POLR2E	1.3e-08	-0.257965	0.571	0.517	0.000477303	CD4+	DN
YAF2	All CD4+ vv CD4-CD8-:all	YAF2	5.26e-11	-0.257832	0.344	0.272	1.92e-06	CD4+	DN
ZFAS13	All CD4+ vv CD4-CD8- (TRAclone9 only):all	ZFAS1	1.18e-15	-0.257692	0.79	0.749	4.33e-11	CD4+	DN
MOB3A	All CD4+ vv CD4-CD8-:all	MOB3A	6.06e-14	-0.257213	0.524	0.442	2.22e-09	CD4+	DN
PAPOLA8	All CD4+ vv CD4-CD8- (TRAclone9 only):all	PAPOLA	5.05e-07	-0.257208	0.587	0.558	0.0184697	CD4+	DN
ECPAS	All CD4+ vv CD4-CD8-:all	ECPAS	1.03e-11	-0.256783	0.316	0.24	3.78e-07	CD4+	DN
HNRNPAB	All CD4+ vv CD4-CD8-:all	HNRNPAB	1.51e-17	-0.256595	0.449	0.406	5.52e-13	CD4+	DN
DERL1	All CD4+ vv CD4-CD8-:all	DERL1	1.44e-07	-0.256098	0.38	0.322	0.00528116	CD4+	DN
RAB5C	All CD4+ vv CD4-CD8-:all	RAB5C	7.31e-12	-0.255917	0.444	0.374	2.67e-07	CD4+	DN
MGAT1	All CD4+ vv CD4-CD8-:all	MGAT1	1.39e-08	-0.255767	0.547	0.47	0.000510099	CD4+	DN
BHLHE40-AS1	All CD4+ vv CD4-CD8-:all	BHLHE40-AS1	3.28e-10	-0.255262	0.178	0.139	1.2e-05	CD4+	DN
PSMA76	All CD4+ vv CD4-CD8- (TRAclone9 only):all	PSMA7	1.41e-17	-0.255187	0.775	0.766	5.15e-13	CD4+	DN
TOMM22	All CD4+ vv CD4-CD8-:all	TOMM22	2.07e-09	-0.25516	0.352	0.302	7.57e-05	CD4+	DN
CCT2	All CD4+ vv CD4-CD8-:all	CCT2	3.66e-07	-0.254287	0.384	0.332	0.0134112	CD4+	DN
SAP188	All CD4+ vv CD4-CD8- (TRAclone9 only):all	SAP18	1.16e-10	-0.254143	0.74	0.685	4.24e-06	CD4+	DN
JUND	All CD4+ vv CD4-CD8-:all	JUND	7.54e-66	-0.253978	0.934	0.882	2.76e-61	CD4+	DN
TANK	All CD4+ vv CD4-CD8-:all	TANK	3.45e-17	-0.253743	0.702	0.601	1.26e-12	CD4+	DN
OSTF1	All CD4+ vv CD4-CD8-:all	OSTF1	1.45e-22	-0.253582	0.563	0.494	5.32e-18	CD4+	DN
PRRC2C8	All CD4+ vv CD4-CD8- (TRAclone9 only):all	PRRC2C	4.6e-08	-0.253487	0.869	0.823	0.00168475	CD4+	DN
EIF4H2	All CD4+ vv CD4-CD8- (TRAclone9 only):all	EIF4H	2.2e-07	-0.253427	0.652	0.602	0.0080695	CD4+	DN
FP236383.33	CD4+ vv CD4-CD8- (TRAclone9 only):BMd15_CAR_SEM_2768	FP236383.3	1.94e-13	-0.253388	1	1	7.11e-09	CD4+	DN
SEC627	All CD4+ vv CD4-CD8- (TRAclone9 only):all	SEC62	6.16e-09	-0.253114	0.74	0.698	0.00022536	CD4+	DN
NAPA8	All CD4+ vv CD4-CD8- (TRAclone9 only):all	NAPA	2.47e-08	-0.252929	0.584	0.543	0.000905644	CD4+	DN
COX7A2L7	All CD4+ vv CD4-CD8- (TRAclone9 only):all	COX7A2L	4.61e-11	-0.252887	0.659	0.628	1.69e-06	CD4+	DN
POLR2K7	All CD4+ vv CD4-CD8- (TRAclone9 only):all	POLR2K	9.53e-09	-0.252805	0.499	0.448	0.000348725	CD4+	DN
PSMF1	All CD4+ vv CD4-CD8-:all	PSMF1	2.09e-16	-0.252646	0.426	0.356	7.64e-12	CD4+	DN
MAGOH	All CD4+ vv CD4-CD8-:all	MAGOH	9.59e-09	-0.252535	0.44	0.386	0.000351041	CD4+	DN
LITAF	All CD4+ vv CD4-CD8-:all	LITAF	7.26e-07	-0.252507	0.303	0.251	0.0265541	CD4+	DN
TAB28	CD4+ vv CD4-CD8- (TRAclone9 only):BMd3_CAR_SEM_7645	TAB2	1.07e-07	-0.251981	0.853	0.742	0.00390073	CD4+	DN
NR2C2	All CD4+ vv CD4-CD8-:all	NR2C2	8.24e-10	-0.251847	0.264	0.196	3.02e-05	CD4+	DN
CSF1	All CD4+ vv CD4-CD8-:all	CSF1	5.09e-14	-0.251649	0.322	0.293	1.86e-09	CD4+	DN
CBLB	All CD4+ vv CD4-CD8-:all	CBLB	3.85e-18	-0.251641	0.606	0.503	1.41e-13	CD4+	DN
PTGES3	All CD4+ vv CD4-CD8-:all	PTGES3	1.39e-19	-0.251534	0.692	0.618	5.07e-15	CD4+	DN
RNPS1	All CD4+ vv CD4-CD8-:all	RNPS1	2.16e-13	-0.251439	0.501	0.432	7.91e-09	CD4+	DN
CCDC69	All CD4+ vv CD4-CD8-:all	CCDC69	6.19e-09	-0.251386	0.342	0.276	0.000226713	CD4+	DN
FP671120.4	All CD4+ vv CD4-CD8-:all	FP671120.4	2.73e-233	-0.251378	0.956	0.955	9.99e-229	CD4+	DN
HNRNPC2	CD4+ vv CD4-CD8- (TRAclone9 only):BMd3_CAR_SEM_7645	HNRNPC	7.85e-10	-0.251187	0.871	0.805	2.87e-05	CD4+	DN
STK17B4	CD4+ vv CD4-CD8- (TRAclone9 only):BMd3_CAR_6349cells	STK17B	4.44e-10	-0.251034	0.95	0.908	1.63e-05	CD4+	DN
CDKN2A	All CD4+ vv CD4-CD8-:all	CDKN2A	5.24e-15	-0.250215	0.444	0.39	1.92e-10	CD4+	DN
PPP1CB	All CD4+ vv CD4-CD8-:all	PPP1CB	4.01e-09	-0.25005	0.46	0.396	0.000146952	CD4+	DN
CYFIP24	CD4+ vv CD4-CD8- (TRAclone9 only):BMd3_CAR_SEM_7645	CYFIP2	1.32e-09	-0.25004	0.803	0.667	4.83e-05	CD4+	DN
KXD1	All CD4+ vv CD4-CD8-:all	KXD1	6.99e-10	-0.250019	0.35	0.294	2.56e-05	CD4+	DN
PLP2	All CD4+ vv CD4-CD8-:all	PLP2	2.44e-13	-0.24963	0.456	0.408	8.95e-09	CD4+	DN
BIN3	All CD4+ vv CD4-CD8-:all	BIN3	3.26e-07	-0.249548	0.232	0.171	0.01195	CD4+	DN
SRRM24	CD4+ vv CD4-CD8- (TRAclone9 only):BMd3_CAR_SEM_7645	SRRM2	1.11e-14	-0.249357	0.912	0.767	4.06e-10	CD4+	DN
RANBP18	All CD4+ vv CD4-CD8- (TRAclone9 only):all	RANBP1	3.87e-10	-0.249279	0.453	0.444	1.42e-05	CD4+	DN
SNU136	All CD4+ vv CD4-CD8- (TRAclone9 only):all	SNU13	4.42e-10	-0.249235	0.736	0.712	1.62e-05	CD4+	DN
AF165147.1	All CD4+ vv CD4-CD8-:all	AF165147.1	3.84e-08	-0.249129	0.23	0.193	0.00140695	CD4+	DN
REX1BD6	All CD4+ vv CD4-CD8- (TRAclone9 only):all	REX1BD	2.11e-10	-0.249064	0.685	0.639	7.74e-06	CD4+	DN
CIAO1	All CD4+ vv CD4-CD8-:all	CIAO1	6.45e-07	-0.248671	0.384	0.304	0.023606	CD4+	DN
CDK4	All CD4+ vv CD4-CD8-:all	CDK4	1.05e-09	-0.248487	0.242	0.205	3.86e-05	CD4+	DN
SHKBP1	All CD4+ vv CD4-CD8-:all	SHKBP1	1.59e-08	-0.248461	0.278	0.217	0.000582878	CD4+	DN
CLPP	All CD4+ vv CD4-CD8-:all	CLPP	1.56e-09	-0.24842	0.343	0.28	5.69e-05	CD4+	DN
DNAJC5	All CD4+ vv CD4-CD8-:all	DNAJC5	1.29e-06	-0.247693	0.227	0.178	0.0473809	CD4+	DN
H3F3B4	CD4+ vv CD4-CD8- (TRAclone9 only):BMd3_CAR_SEM_7645	H3F3B	2.77e-27	-0.247679	0.974	0.95	1.01e-22	CD4+	DN
ANAPC166	All CD4+ vv CD4-CD8- (TRAclone9 only):all	ANAPC16	1.72e-17	-0.247616	0.824	0.821	6.29e-13	CD4+	DN
CYB5R3	All CD4+ vv CD4-CD8-:all	CYB5R3	1.33e-07	-0.247573	0.378	0.314	0.00485264	CD4+	DN
PSMA7	All CD4+ vv CD4-CD8-:all	PSMA7	2.54e-29	-0.247524	0.637	0.578	9.29e-25	CD4+	DN
FAM49B	All CD4+ vv CD4-CD8-:all	FAM49B	5.69e-18	-0.247472	0.628	0.548	2.08e-13	CD4+	DN
GMPPB	All CD4+ vv CD4-CD8-:all	GMPPB	2.92e-07	-0.247426	0.244	0.193	0.010676	CD4+	DN
DNAJA2	All CD4+ vv CD4-CD8-:all	DNAJA2	3.02e-07	-0.246885	0.399	0.333	0.0110481	CD4+	DN
VASP7	All CD4+ vv CD4-CD8- (TRAclone9 only):all	VASP	3.5e-07	-0.246879	0.556	0.523	0.0128007	CD4+	DN
SERP16	All CD4+ vv CD4-CD8- (TRAclone9 only):all	SERP1	3.55e-21	-0.246518	0.855	0.853	1.3e-16	CD4+	DN
ACO2	All CD4+ vv CD4-CD8-:all	ACO2	3.12e-07	-0.245724	0.287	0.233	0.0114084	CD4+	DN
SEPHS2	All CD4+ vv CD4-CD8-:all	SEPHS2	8.29e-09	-0.245666	0.344	0.29	0.000303552	CD4+	DN
MUS81	All CD4+ vv CD4-CD8-:all	MUS81	2.41e-07	-0.245618	0.204	0.151	0.00880418	CD4+	DN
NIBAN1	All CD4+ vv CD4-CD8-:all	NIBAN1	9.38e-22	-0.245601	0.515	0.42	3.43e-17	CD4+	DN
HLA-F8	All CD4+ vv CD4-CD8- (TRAclone9 only):all	HLA-F	3.21e-07	-0.245596	0.642	0.596	0.0117637	CD4+	DN
ANO6	All CD4+ vv CD4-CD8-:all	ANO6	1.02e-07	-0.245381	0.344	0.277	0.00372172	CD4+	DN
ZC3H18	All CD4+ vv CD4-CD8-:all	ZC3H18	3.03e-07	-0.245379	0.316	0.246	0.0110762	CD4+	DN
ARCN1	All CD4+ vv CD4-CD8-:all	ARCN1	3.04e-07	-0.245032	0.396	0.33	0.0111255	CD4+	DN
CLASRP	All CD4+ vv CD4-CD8-:all	CLASRP	1.62e-07	-0.244983	0.294	0.226	0.00592639	CD4+	DN
MRPL21	All CD4+ vv CD4-CD8-:all	MRPL21	1.48e-10	-0.244961	0.27	0.212	5.42e-06	CD4+	DN
TRIM22	All CD4+ vv CD4-CD8-:all	TRIM22	1.37e-11	-0.244746	0.413	0.383	5.02e-07	CD4+	DN
REV1	All CD4+ vv CD4-CD8-:all	REV1	2.96e-07	-0.244642	0.218	0.16	0.0108273	CD4+	DN
MDM4	All CD4+ vv CD4-CD8-:all	MDM4	3.14e-09	-0.244489	0.394	0.31	0.000114824	CD4+	DN
GIPC1	All CD4+ vv CD4-CD8-:all	GIPC1	1.13e-08	-0.244283	0.245	0.186	0.000411779	CD4+	DN
SMDT15	All CD4+ vv CD4-CD8- (TRAclone9 only):all	SMDT1	3.97e-15	-0.244211	0.628	0.604	1.45e-10	CD4+	DN
SELENOT	All CD4+ vv CD4-CD8-:all	SELENOT	7.81e-13	-0.244102	0.492	0.434	2.86e-08	CD4+	DN
VPS28	All CD4+ vv CD4-CD8-:all	VPS28	5.55e-16	-0.243961	0.523	0.433	2.03e-11	CD4+	DN
IL2RG5	All CD4+ vv CD4-CD8- (TRAclone9 only):all	IL2RG	2.47e-39	-0.243795	0.979	0.966	9.04e-35	CD4+	DN
CCT7	All CD4+ vv CD4-CD8-:all	CCT7	1.05e-08	-0.24371	0.394	0.339	0.000384746	CD4+	DN
RBM17	All CD4+ vv CD4-CD8-:all	RBM17	2.67e-14	-0.243656	0.501	0.428	9.79e-10	CD4+	DN
ARF56	All CD4+ vv CD4-CD8- (TRAclone9 only):all	ARF5	1.12e-13	-0.243562	0.734	0.697	4.09e-09	CD4+	DN
KLF6	All CD4+ vv CD4-CD8-:all	KLF6	1.98e-26	-0.243498	0.83	0.786	7.23e-22	CD4+	DN
COMMD7	All CD4+ vv CD4-CD8-:all	COMMD7	8.23e-19	-0.243223	0.542	0.468	3.01e-14	CD4+	DN
EIF4A38	All CD4+ vv CD4-CD8- (TRAclone9 only):all	EIF4A3	9.21e-08	-0.243191	0.39	0.366	0.00336965	CD4+	DN
TTC7A	All CD4+ vv CD4-CD8-:all	TTC7A	1.96e-07	-0.243145	0.322	0.258	0.00717283	CD4+	DN
PAXX8	All CD4+ vv CD4-CD8- (TRAclone9 only):all	PAXX	6.11e-09	-0.243106	0.713	0.674	0.000223545	CD4+	DN
RPN1	All CD4+ vv CD4-CD8-:all	RPN1	7.1e-11	-0.243083	0.57	0.5	2.6e-06	CD4+	DN
FBXW58	All CD4+ vv CD4-CD8- (TRAclone9 only):all	FBXW5	1.06e-06	-0.243066	0.484	0.422	0.0386867	CD4+	DN
PFKL9	All CD4+ vv CD4-CD8- (TRAclone9 only):all	PFKL	1.01e-06	-0.243004	0.386	0.342	0.037087	CD4+	DN
TRAF3IP36	CD4+ vv CD4-CD8- (TRAclone9 only):BMd3_CAR_SEM_7645	TRAF3IP3	5.4e-10	-0.242326	0.93	0.862	1.98e-05	CD4+	DN
NDUFAF2	All CD4+ vv CD4-CD8-:all	NDUFAF2	8.03e-08	-0.242224	0.202	0.146	0.0029403	CD4+	DN
EIF1AX	All CD4+ vv CD4-CD8-:all	EIF1AX	3.83e-09	-0.241897	0.378	0.325	0.000140078	CD4+	DN
RPL5	All CD4+ vv CD4-CD8-:all	RPL5	2.17e-135	-0.241788	0.796	0.74	7.95e-131	CD4+	DN
FBL4	All CD4+ vv CD4-CD8- (TRAclone9 only):all	FBL	6.7e-10	-0.241669	0.522	0.488	2.45e-05	CD4+	DN
SSBP17	All CD4+ vv CD4-CD8- (TRAclone9 only):all	SSBP1	2.09e-08	-0.241639	0.646	0.588	0.000765423	CD4+	DN
DPP9	All CD4+ vv CD4-CD8-:all	DPP9	2.27e-09	-0.241594	0.274	0.204	8.31e-05	CD4+	DN
GRK6	All CD4+ vv CD4-CD8-:all	GRK6	2.02e-10	-0.241518	0.288	0.229	7.38e-06	CD4+	DN
PHF21A	All CD4+ vv CD4-CD8-:all	PHF21A	3.3e-15	-0.241496	0.457	0.366	1.21e-10	CD4+	DN
DHX8	All CD4+ vv CD4-CD8-:all	DHX8	9.31e-08	-0.241237	0.208	0.157	0.0034082	CD4+	DN
PRKCQ	All CD4+ vv CD4-CD8-:all	PRKCQ	1.6e-27	-0.241126	0.69	0.591	5.85e-23	CD4+	DN
RUNX3	All CD4+ vv CD4-CD8-:all	RUNX3	7.7e-20	-0.241012	0.633	0.562	2.82e-15	CD4+	DN
RANBP1	All CD4+ vv CD4-CD8-:all	RANBP1	5.26e-13	-0.240965	0.356	0.309	1.92e-08	CD4+	DN
GNB2	All CD4+ vv CD4-CD8-:all	GNB2	4e-22	-0.240895	0.553	0.484	1.46e-17	CD4+	DN
MRPL54	All CD4+ vv CD4-CD8-:all	MRPL54	7.11e-09	-0.240323	0.45	0.388	0.000260102	CD4+	DN
UBE2D34	All CD4+ vv CD4-CD8- (TRAclone9 only):all	UBE2D3	9.96e-13	-0.239671	0.85	0.82	3.65e-08	CD4+	DN
SLC25A59	All CD4+ vv CD4-CD8- (TRAclone9 only):all	SLC25A5	3.53e-22	-0.239365	0.624	0.614	1.29e-17	CD4+	DN
POLR1D4	All CD4+ vv CD4-CD8- (TRAclone9 only):all	POLR1D	9.92e-08	-0.23935	0.596	0.565	0.00363263	CD4+	DN
ITCH	All CD4+ vv CD4-CD8-:all	ITCH	5.68e-12	-0.23918	0.499	0.413	2.08e-07	CD4+	DN
PRDX58	All CD4+ vv CD4-CD8- (TRAclone9 only):all	PRDX5	1.07e-11	-0.239147	0.766	0.75	3.93e-07	CD4+	DN
MANF	All CD4+ vv CD4-CD8-:all	MANF	1.5e-07	-0.238975	0.475	0.4	0.00547501	CD4+	DN
MYO1C	All CD4+ vv CD4-CD8-:all	MYO1C	3.5e-10	-0.238965	0.147	0.092	1.28e-05	CD4+	DN
SRSF9	All CD4+ vv CD4-CD8-:all	SRSF9	4.18e-25	-0.238837	0.641	0.576	1.53e-20	CD4+	DN
AGFG1	All CD4+ vv CD4-CD8-:all	AGFG1	4.96e-07	-0.238527	0.343	0.294	0.0181621	CD4+	DN
ATP1A1	All CD4+ vv CD4-CD8-:all	ATP1A1	5.05e-09	-0.238198	0.466	0.396	0.000184803	CD4+	DN
GAPDH8	All CD4+ vv CD4-CD8- (TRAclone9 only):all	GAPDH	0	-0.238177	0.98	0.982	0	CD4+	DN
TRAF1	All CD4+ vv CD4-CD8-:all	TRAF1	5.68e-11	-0.237948	0.601	0.489	2.08e-06	CD4+	DN
ARHGAP158	CD4+ vv CD4-CD8- (TRAclone9 only):BMd3_CAR_6349cells	ARHGAP15	1.95e-07	-0.237656	0.969	0.908	0.00712972	CD4+	DN
SNX10	All CD4+ vv CD4-CD8-:all	SNX10	1.37e-15	-0.237361	0.469	0.397	5.02e-11	CD4+	DN
RALGAPA1	All CD4+ vv CD4-CD8-:all	RALGAPA1	7.72e-14	-0.237311	0.51	0.414	2.82e-09	CD4+	DN
CBFB	All CD4+ vv CD4-CD8-:all	CBFB	1.1e-19	-0.237135	0.595	0.507	4.01e-15	CD4+	DN
C1QBP	All CD4+ vv CD4-CD8-:all	C1QBP	1.11e-09	-0.236981	0.378	0.326	4.05e-05	CD4+	DN
BUD23	All CD4+ vv CD4-CD8-:all	BUD23	5.36e-07	-0.236886	0.306	0.242	0.0196208	CD4+	DN
CRACR2A	All CD4+ vv CD4-CD8-:all	CRACR2A	1.68e-09	-0.236808	0.33	0.258	6.15e-05	CD4+	DN
PEAK1	All CD4+ vv CD4-CD8-:all	PEAK1	2.39e-12	-0.236782	0.379	0.312	8.73e-08	CD4+	DN
STX10	All CD4+ vv CD4-CD8-:all	STX10	2.81e-09	-0.236068	0.254	0.192	0.000102815	CD4+	DN
PPP2R2A	All CD4+ vv CD4-CD8-:all	PPP2R2A	1.26e-06	-0.235958	0.342	0.274	0.0462322	CD4+	DN
GORASP26	All CD4+ vv CD4-CD8- (TRAclone9 only):all	GORASP2	1.49e-07	-0.235882	0.529	0.475	0.00544932	CD4+	DN
PRRC2C	All CD4+ vv CD4-CD8-:all	PRRC2C	2.88e-31	-0.235718	0.831	0.744	1.06e-26	CD4+	DN
GPR68	All CD4+ vv CD4-CD8-:all	GPR68	6.61e-13	-0.235634	0.503	0.419	2.42e-08	CD4+	DN
UQCRFS1	All CD4+ vv CD4-CD8-:all	UQCRFS1	2.28e-14	-0.235602	0.484	0.417	8.35e-10	CD4+	DN
PCED1B	All CD4+ vv CD4-CD8-:all	PCED1B	5.82e-14	-0.235536	0.444	0.349	2.13e-09	CD4+	DN
LINC01619	All CD4+ vv CD4-CD8-:all	LINC01619	9.42e-09	-0.235522	0.314	0.262	0.000344941	CD4+	DN
CD99	All CD4+ vv CD4-CD8-:all	CD99	9.47e-51	-0.235495	0.805	0.748	3.47e-46	CD4+	DN
AFTPH	All CD4+ vv CD4-CD8-:all	AFTPH	4.84e-09	-0.235483	0.362	0.292	0.000177041	CD4+	DN
PKM7	All CD4+ vv CD4-CD8- (TRAclone9 only):all	PKM	1.17e-70	-0.235428	0.941	0.949	4.3e-66	CD4+	DN
PHF12	All CD4+ vv CD4-CD8-:all	PHF12	5.13e-09	-0.235307	0.254	0.184	0.000187781	CD4+	DN
HNRNPH1	All CD4+ vv CD4-CD8-:all	HNRNPH1	1.71e-10	-0.23511	0.536	0.474	6.26e-06	CD4+	DN
PTOV1	All CD4+ vv CD4-CD8-:all	PTOV1	2.07e-07	-0.235105	0.316	0.267	0.00756039	CD4+	DN
TXNL4A	All CD4+ vv CD4-CD8-:all	TXNL4A	7.69e-13	-0.235032	0.502	0.428	2.81e-08	CD4+	DN
UBR4	All CD4+ vv CD4-CD8-:all	UBR4	1.81e-11	-0.235006	0.394	0.314	6.64e-07	CD4+	DN
NEDD9	All CD4+ vv CD4-CD8-:all	NEDD9	2.63e-17	-0.234538	0.651	0.595	9.63e-13	CD4+	DN
MAN1A1	All CD4+ vv CD4-CD8-:all	MAN1A1	5.8e-13	-0.234038	0.356	0.281	2.12e-08	CD4+	DN
SF1	All CD4+ vv CD4-CD8-:all	SF1	1.95e-14	-0.23398	0.743	0.659	7.13e-10	CD4+	DN
C19orf537	All CD4+ vv CD4-CD8- (TRAclone9 only):all	C19orf53	1.41e-15	-0.233758	0.736	0.714	5.14e-11	CD4+	DN
RTN4	All CD4+ vv CD4-CD8-:all	RTN4	2.24e-12	-0.233654	0.496	0.437	8.19e-08	CD4+	DN
SSU72	All CD4+ vv CD4-CD8-:all	SSU72	7.69e-12	-0.233525	0.454	0.374	2.81e-07	CD4+	DN
PDE6D	All CD4+ vv CD4-CD8-:all	PDE6D	2.66e-07	-0.233426	0.254	0.195	0.00972878	CD4+	DN
PAXX	All CD4+ vv CD4-CD8-:all	PAXX	3.26e-17	-0.233381	0.632	0.547	1.19e-12	CD4+	DN
DDX246	All CD4+ vv CD4-CD8- (TRAclone9 only):all	DDX24	1.73e-18	-0.233174	0.848	0.82	6.32e-14	CD4+	DN
TIPRL	All CD4+ vv CD4-CD8-:all	TIPRL	4.98e-11	-0.233174	0.398	0.341	1.82e-06	CD4+	DN
GPI	All CD4+ vv CD4-CD8-:all	GPI	3.28e-105	-0.232859	0.888	0.862	1.2e-100	CD4+	DN
PWP1	All CD4+ vv CD4-CD8-:all	PWP1	7.79e-09	-0.232677	0.266	0.201	0.000285087	CD4+	DN
DNAJB11	All CD4+ vv CD4-CD8-:all	DNAJB11	4.58e-07	-0.232169	0.326	0.278	0.0167806	CD4+	DN
EDF17	All CD4+ vv CD4-CD8- (TRAclone9 only):all	EDF1	1.17e-25	-0.231896	0.854	0.868	4.29e-21	CD4+	DN
ELK3	All CD4+ vv CD4-CD8-:all	ELK3	8.33e-07	-0.231874	0.254	0.208	0.0304908	CD4+	DN
PIP4K2A	All CD4+ vv CD4-CD8-:all	PIP4K2A	5.84e-24	-0.231798	0.706	0.608	2.14e-19	CD4+	DN
RPS78	All CD4+ vv CD4-CD8- (TRAclone9 only):all	RPS7	2.47e-139	-0.231763	0.916	0.929	9.05e-135	CD4+	DN
TRAPPC37	All CD4+ vv CD4-CD8- (TRAclone9 only):all	TRAPPC3	3.67e-07	-0.231577	0.461	0.398	0.0134221	CD4+	DN
PDIA3	All CD4+ vv CD4-CD8-:all	PDIA3	1.71e-38	-0.23142	0.77	0.71	6.28e-34	CD4+	DN
TUBA1A	All CD4+ vv CD4-CD8-:all	TUBA1A	7.96e-22	-0.231347	0.644	0.554	2.91e-17	CD4+	DN
UBE2G2	All CD4+ vv CD4-CD8-:all	UBE2G2	2.98e-07	-0.231332	0.308	0.249	0.0108947	CD4+	DN
MAP1LC3B6	All CD4+ vv CD4-CD8- (TRAclone9 only):all	MAP1LC3B	2.69e-12	-0.231254	0.742	0.686	9.85e-08	CD4+	DN
USP7	All CD4+ vv CD4-CD8-:all	USP7	2.29e-10	-0.231117	0.36	0.281	8.39e-06	CD4+	DN
SEC24B	All CD4+ vv CD4-CD8-:all	SEC24B	1.07e-10	-0.231117	0.32	0.25	3.9e-06	CD4+	DN
UBA2	All CD4+ vv CD4-CD8-:all	UBA2	2.25e-14	-0.23109	0.484	0.417	8.23e-10	CD4+	DN
CCL56	CD4+ vv CD4-CD8- (TRAclone9 only):BMd3_CAR_SEM_7645	CCL5	9.94e-18	-0.230982	0.628	0.516	3.64e-13	CD4+	DN
ATP2B1	All CD4+ vv CD4-CD8-:all	ATP2B1	6.11e-12	-0.230883	0.384	0.319	2.24e-07	CD4+	DN
GTF3A7	All CD4+ vv CD4-CD8- (TRAclone9 only):all	GTF3A	2.98e-12	-0.230879	0.634	0.586	1.09e-07	CD4+	DN
SSBP1	All CD4+ vv CD4-CD8-:all	SSBP1	1.61e-18	-0.230308	0.527	0.438	5.91e-14	CD4+	DN
CDC373	CD4+ vv CD4-CD8- (TRAclone9 only):BMd3_CAR_SEM_7645	CDC37	4.75e-10	-0.230307	0.796	0.692	1.74e-05	CD4+	DN
PHB27	All CD4+ vv CD4-CD8- (TRAclone9 only):all	PHB2	1.07e-12	-0.230089	0.544	0.491	3.93e-08	CD4+	DN
MEF2D	All CD4+ vv CD4-CD8-:all	MEF2D	6.21e-07	-0.230027	0.202	0.148	0.022727	CD4+	DN
ZNF655	All CD4+ vv CD4-CD8-:all	ZNF655	2.29e-08	-0.229996	0.452	0.374	0.000836416	CD4+	DN
HNRNPM	All CD4+ vv CD4-CD8-:all	HNRNPM	6.54e-16	-0.229915	0.581	0.507	2.39e-11	CD4+	DN
HCST8	All CD4+ vv CD4-CD8- (TRAclone9 only):all	HCST	1.79e-32	-0.229758	0.87	0.873	6.55e-28	CD4+	DN
TMEM18	All CD4+ vv CD4-CD8-:all	TMEM18	3.18e-08	-0.229612	0.217	0.164	0.00116563	CD4+	DN
LINC026948	CD4+ vv CD4-CD8- (TRAclone9 only):BMd3_CAR_6349cells	LINC02694	3.89e-12	-0.229519	0.849	0.701	1.42e-07	CD4+	DN
RPL108	All CD4+ vv CD4-CD8- (TRAclone9 only):all	RPL10	0	-0.229271	0.983	0.98	0	CD4+	DN
TSPOAP1-AS1	All CD4+ vv CD4-CD8-:all	TSPOAP1-AS1	4.61e-10	-0.2292	0.369	0.297	1.69e-05	CD4+	DN
AFF46	CD4+ vv CD4-CD8- (TRAclone9 only):BMd3_CAR_SEM_7645	AFF4	7.11e-07	-0.229121	0.591	0.44	0.0260067	CD4+	DN
ALYREF9	All CD4+ vv CD4-CD8- (TRAclone9 only):all	ALYREF	2.94e-17	-0.229062	0.499	0.47	1.08e-12	CD4+	DN
RAB5C6	All CD4+ vv CD4-CD8- (TRAclone9 only):all	RAB5C	2.17e-07	-0.229003	0.554	0.514	0.00792955	CD4+	DN
RALGAPB	All CD4+ vv CD4-CD8-:all	RALGAPB	6.39e-09	-0.228912	0.278	0.22	0.000233748	CD4+	DN
LAMP1	All CD4+ vv CD4-CD8-:all	LAMP1	2.93e-10	-0.228408	0.549	0.48	1.07e-05	CD4+	DN
RTCB	All CD4+ vv CD4-CD8-:all	RTCB	2.55e-09	-0.228385	0.265	0.2	9.33e-05	CD4+	DN
AK28	All CD4+ vv CD4-CD8- (TRAclone9 only):all	AK2	9.5e-08	-0.228378	0.414	0.36	0.00347709	CD4+	DN
PPP1R16B	All CD4+ vv CD4-CD8-:all	PPP1R16B	8.84e-21	-0.228245	0.63	0.538	3.23e-16	CD4+	DN
ITPR1	All CD4+ vv CD4-CD8-:all	ITPR1	3.09e-12	-0.228185	0.356	0.272	1.13e-07	CD4+	DN
CGAS	All CD4+ vv CD4-CD8-:all	CGAS	1.36e-06	-0.228119	0.27	0.214	0.0497432	CD4+	DN
NPLOC4	All CD4+ vv CD4-CD8-:all	NPLOC4	4.67e-09	-0.227877	0.294	0.224	0.000170915	CD4+	DN
TOMM58	All CD4+ vv CD4-CD8- (TRAclone9 only):all	TOMM5	1.76e-13	-0.227491	0.579	0.546	6.45e-09	CD4+	DN
PHLDA17	CD4+ vv CD4-CD8- (TRAclone9 only):BMd3_CAR_SEM_7645	PHLDA1	1.92e-08	-0.226748	0.571	0.421	0.000700931	CD4+	DN
PPP5C	All CD4+ vv CD4-CD8-:all	PPP5C	1.29e-13	-0.226644	0.334	0.254	4.72e-09	CD4+	DN
PRKAG1	All CD4+ vv CD4-CD8-:all	PRKAG1	1.03e-07	-0.226365	0.272	0.21	0.00377386	CD4+	DN
STIP14	All CD4+ vv CD4-CD8- (TRAclone9 only):all	STIP1	6.33e-08	-0.226235	0.423	0.378	0.00231577	CD4+	DN
EIF3M	All CD4+ vv CD4-CD8-:all	EIF3M	4.93e-21	-0.226171	0.573	0.51	1.81e-16	CD4+	DN
CD964	CD4+ vv CD4-CD8- (TRAclone9 only):BMd3_CAR_6349cells	CD96	2.62e-09	-0.226162	0.992	0.954	9.58e-05	CD4+	DN
EXOSC85	All CD4+ vv CD4-CD8- (TRAclone9 only):all	EXOSC8	1.17e-06	-0.226011	0.312	0.265	0.0427718	CD4+	DN
UFM1	All CD4+ vv CD4-CD8-:all	UFM1	1.26e-09	-0.225816	0.513	0.42	4.61e-05	CD4+	DN
MRPL55	All CD4+ vv CD4-CD8-:all	MRPL55	1.73e-07	-0.225787	0.242	0.187	0.00631628	CD4+	DN
ARF67	All CD4+ vv CD4-CD8- (TRAclone9 only):all	ARF6	2.92e-17	-0.225521	0.764	0.742	1.07e-12	CD4+	DN
PDIA6	All CD4+ vv CD4-CD8-:all	PDIA6	2.02e-15	-0.225516	0.562	0.493	7.39e-11	CD4+	DN
ATP5F1B8	All CD4+ vv CD4-CD8- (TRAclone9 only):all	ATP5F1B	4.65e-19	-0.225459	0.771	0.76	1.7e-14	CD4+	DN
LMAN15	All CD4+ vv CD4-CD8- (TRAclone9 only):all	LMAN1	1.5e-12	-0.225379	0.649	0.602	5.5e-08	CD4+	DN
KDM4B	All CD4+ vv CD4-CD8-:all	KDM4B	1.94e-11	-0.225282	0.386	0.293	7.09e-07	CD4+	DN
AHCYL1	All CD4+ vv CD4-CD8-:all	AHCYL1	8.57e-09	-0.225232	0.225	0.172	0.000313498	CD4+	DN
HSPA5	All CD4+ vv CD4-CD8-:all	HSPA5	1.15e-24	-0.225168	0.734	0.653	4.2e-20	CD4+	DN
SIGIRR	All CD4+ vv CD4-CD8-:all	SIGIRR	6.5e-10	-0.22507	0.529	0.45	2.38e-05	CD4+	DN
FBXO34	All CD4+ vv CD4-CD8-:all	FBXO34	5.87e-11	-0.224865	0.411	0.347	2.15e-06	CD4+	DN
VKORC19	All CD4+ vv CD4-CD8- (TRAclone9 only):all	VKORC1	5.9e-09	-0.224417	0.518	0.468	0.000216011	CD4+	DN
N4BP2L26	CD4+ vv CD4-CD8- (TRAclone9 only):BMd3_CAR_SEM_7645	N4BP2L2	3.96e-08	-0.224199	0.842	0.774	0.00145101	CD4+	DN
STUB1	All CD4+ vv CD4-CD8-:all	STUB1	5.11e-10	-0.224156	0.422	0.346	1.87e-05	CD4+	DN
RCSD18	CD4+ vv CD4-CD8- (TRAclone9 only):BMd3_CAR_SEM_7645	RCSD1	5.9e-10	-0.22401	0.853	0.686	2.16e-05	CD4+	DN
SRRM15	All CD4+ vv CD4-CD8- (TRAclone9 only):all	SRRM1	9.86e-12	-0.223889	0.766	0.715	3.61e-07	CD4+	DN
DNAJC2	All CD4+ vv CD4-CD8-:all	DNAJC2	8.49e-09	-0.223779	0.292	0.223	0.000310686	CD4+	DN
ZFAS1	All CD4+ vv CD4-CD8-:all	ZFAS1	9.52e-22	-0.223675	0.689	0.611	3.49e-17	CD4+	DN
ACADVL6	CD4+ vv CD4-CD8- (TRAclone9 only):BMd3_CAR_SEM_7645	ACADVL	9.22e-10	-0.223661	0.748	0.579	3.37e-05	CD4+	DN
FAM50A	All CD4+ vv CD4-CD8-:all	FAM50A	4.8e-09	-0.223581	0.474	0.41	0.000175688	CD4+	DN
GORASP2	All CD4+ vv CD4-CD8-:all	GORASP2	9.58e-09	-0.223392	0.441	0.368	0.000350487	CD4+	DN
NPEPPS	All CD4+ vv CD4-CD8-:all	NPEPPS	1.02e-21	-0.223041	0.542	0.428	3.74e-17	CD4+	DN
LINC00623	All CD4+ vv CD4-CD8-:all	LINC00623	1.44e-19	-0.222991	0.496	0.385	5.29e-15	CD4+	DN
TMUB1	All CD4+ vv CD4-CD8-:all	TMUB1	1.64e-08	-0.22282	0.299	0.254	0.000601421	CD4+	DN
CCNI	All CD4+ vv CD4-CD8-:all	CCNI	7.03e-46	-0.222788	0.72	0.644	2.57e-41	CD4+	DN
GPAA1	All CD4+ vv CD4-CD8-:all	GPAA1	1.37e-09	-0.222614	0.26	0.196	5.03e-05	CD4+	DN
SPPL3	All CD4+ vv CD4-CD8-:all	SPPL3	1.8e-10	-0.222382	0.39	0.315	6.6e-06	CD4+	DN
SH2D3C	All CD4+ vv CD4-CD8-:all	SH2D3C	3.41e-17	-0.222154	0.378	0.265	1.25e-12	CD4+	DN
ATP6V0B	All CD4+ vv CD4-CD8-:all	ATP6V0B	6.36e-16	-0.222046	0.535	0.451	2.33e-11	CD4+	DN
PCBP24	All CD4+ vv CD4-CD8- (TRAclone9 only):all	PCBP2	2.83e-12	-0.222003	0.657	0.595	1.04e-07	CD4+	DN
SNRPE7	All CD4+ vv CD4-CD8- (TRAclone9 only):all	SNRPE	3.16e-11	-0.221886	0.505	0.456	1.16e-06	CD4+	DN
AURKAIP110	All CD4+ vv CD4-CD8- (TRAclone9 only):all	AURKAIP1	3.15e-09	-0.221711	0.531	0.488	0.000115182	CD4+	DN
UBE2D3	All CD4+ vv CD4-CD8-:all	UBE2D3	1.13e-26	-0.221696	0.758	0.693	4.12e-22	CD4+	DN
ELF4	All CD4+ vv CD4-CD8-:all	ELF4	1.36e-06	-0.22165	0.172	0.122	0.0497872	CD4+	DN
ARF15	All CD4+ vv CD4-CD8- (TRAclone9 only):all	ARF1	2.61e-18	-0.221537	0.839	0.811	9.56e-14	CD4+	DN
TIMM8B6	All CD4+ vv CD4-CD8- (TRAclone9 only):all	TIMM8B	2.15e-08	-0.221451	0.491	0.436	0.0007878	CD4+	DN
C18orf32	All CD4+ vv CD4-CD8-:all	C18orf32	6.62e-09	-0.221423	0.424	0.352	0.000242461	CD4+	DN
DENND4C	All CD4+ vv CD4-CD8-:all	DENND4C	4.59e-11	-0.221391	0.454	0.378	1.68e-06	CD4+	DN
NDUFA5	All CD4+ vv CD4-CD8-:all	NDUFA5	5.86e-09	-0.221232	0.29	0.23	0.000214321	CD4+	DN
HSPA8	All CD4+ vv CD4-CD8-:all	HSPA8	2.85e-47	-0.221217	0.721	0.653	1.04e-42	CD4+	DN
AFDN	All CD4+ vv CD4-CD8-:all	AFDN	5.11e-16	-0.221104	0.382	0.306	1.87e-11	CD4+	DN
YTHDF2	All CD4+ vv CD4-CD8-:all	YTHDF2	1.97e-07	-0.220818	0.37	0.302	0.00721481	CD4+	DN
EVL6	CD4+ vv CD4-CD8- (TRAclone9 only):BMd3_CAR_6349cells	EVL	1.23e-11	-0.220751	0.996	0.977	4.49e-07	CD4+	DN
PSD48	CD4+ vv CD4-CD8- (TRAclone9 only):BMd3_CAR_SEM_7645	PSD4	7.77e-08	-0.220564	0.626	0.497	0.00284258	CD4+	DN
SEC61A1	All CD4+ vv CD4-CD8-:all	SEC61A1	1.18e-14	-0.220436	0.55	0.463	4.33e-10	CD4+	DN
UBE2V2	All CD4+ vv CD4-CD8-:all	UBE2V2	1.18e-08	-0.22035	0.336	0.266	0.000433572	CD4+	DN
EEF1D	All CD4+ vv CD4-CD8-:all	EEF1D	4.27e-68	-0.220282	0.777	0.711	1.56e-63	CD4+	DN
HLA-A6	All CD4+ vv CD4-CD8- (TRAclone9 only):all	HLA-A	3.32e-247	-0.220036	0.996	0.992	1.22e-242	CD4+	DN
HPRT17	All CD4+ vv CD4-CD8- (TRAclone9 only):all	HPRT1	1.26e-06	-0.220034	0.407	0.374	0.0460946	CD4+	DN
TNFAIP88	All CD4+ vv CD4-CD8- (TRAclone9 only):all	TNFAIP8	9.78e-08	-0.220027	0.594	0.54	0.00358001	CD4+	DN
MIF7	CD4+ vv CD4-CD8- (TRAclone9 only):BMd3_CAR_6349cells	MIF	8.96e-18	-0.219993	0.961	0.92	3.28e-13	CD4+	DN
CSNK1D	All CD4+ vv CD4-CD8-:all	CSNK1D	1.61e-07	-0.219913	0.375	0.318	0.00589534	CD4+	DN
USP16	All CD4+ vv CD4-CD8-:all	USP16	6.16e-11	-0.219912	0.391	0.316	2.26e-06	CD4+	DN
NHP29	All CD4+ vv CD4-CD8- (TRAclone9 only):all	NHP2	1.64e-08	-0.219774	0.409	0.364	0.000600659	CD4+	DN
IVNS1ABP8	All CD4+ vv CD4-CD8- (TRAclone9 only):all	IVNS1ABP	2.68e-07	-0.21942	0.717	0.698	0.00981915	CD4+	DN
SENP5	All CD4+ vv CD4-CD8-:all	SENP5	1.19e-08	-0.219405	0.335	0.269	0.000434378	CD4+	DN
LINC026949	CD4+ vv CD4-CD8- (TRAclone9 only):BMd3_CAR_SEM_7645	LINC02694	1.13e-17	-0.219401	0.834	0.799	4.14e-13	CD4+	DN
MYO1G7	CD4+ vv CD4-CD8- (TRAclone9 only):BMd3_CAR_SEM_7645	MYO1G	3.09e-07	-0.219389	0.672	0.491	0.0113141	CD4+	DN
UBE3A	All CD4+ vv CD4-CD8-:all	UBE3A	3.16e-17	-0.218958	0.522	0.43	1.16e-12	CD4+	DN
RPL18A	All CD4+ vv CD4-CD8-:all	RPL18A	9.26e-228	-0.21839	0.795	0.745	3.39e-223	CD4+	DN
KMT2C	All CD4+ vv CD4-CD8-:all	KMT2C	1.72e-26	-0.218132	0.678	0.548	6.29e-22	CD4+	DN
PSMA67	All CD4+ vv CD4-CD8- (TRAclone9 only):all	PSMA6	2.44e-12	-0.218095	0.661	0.609	8.94e-08	CD4+	DN
RXRB	All CD4+ vv CD4-CD8-:all	RXRB	6.43e-07	-0.218082	0.192	0.138	0.0235423	CD4+	DN
MAZ7	All CD4+ vv CD4-CD8- (TRAclone9 only):all	MAZ	4.94e-14	-0.217951	0.572	0.533	1.81e-09	CD4+	DN
GLTP	All CD4+ vv CD4-CD8-:all	GLTP	6.22e-07	-0.217896	0.238	0.191	0.0227725	CD4+	DN
EIF2S25	CD4+ vv CD4-CD8- (TRAclone9 only):BMd3_CAR_SEM_7645	EIF2S2	5.05e-09	-0.217781	0.659	0.44	0.000184894	CD4+	DN
ELOC7	All CD4+ vv CD4-CD8- (TRAclone9 only):all	ELOC	2.74e-12	-0.217232	0.602	0.535	1e-07	CD4+	DN
CASP4	All CD4+ vv CD4-CD8-:all	CASP4	8.08e-09	-0.217012	0.338	0.282	0.0002959	CD4+	DN
VHL	All CD4+ vv CD4-CD8-:all	VHL	2.53e-07	-0.216936	0.324	0.26	0.00924624	CD4+	DN
ACOT13	All CD4+ vv CD4-CD8-:all	ACOT13	5.25e-07	-0.216932	0.168	0.122	0.0191989	CD4+	DN
CCT85	All CD4+ vv CD4-CD8- (TRAclone9 only):all	CCT8	2.71e-11	-0.216919	0.608	0.54	9.9e-07	CD4+	DN
CDKN1A	All CD4+ vv CD4-CD8-:all	CDKN1A	1.78e-15	-0.216841	0.378	0.378	6.52e-11	CD4+	DN
SYMPK	All CD4+ vv CD4-CD8-:all	SYMPK	1.06e-08	-0.216568	0.262	0.193	0.000389525	CD4+	DN
DAXX	All CD4+ vv CD4-CD8-:all	DAXX	4.35e-09	-0.216483	0.338	0.28	0.000159367	CD4+	DN
DGUOK	All CD4+ vv CD4-CD8-:all	DGUOK	7.03e-14	-0.216457	0.504	0.426	2.57e-09	CD4+	DN
SLC2A36	CD4+ vv CD4-CD8- (TRAclone9 only):BMd3_CAR_6349cells	SLC2A3	2.2e-09	-0.216287	0.938	0.782	8.05e-05	CD4+	DN
PSMD12	All CD4+ vv CD4-CD8-:all	PSMD12	2.17e-07	-0.216278	0.286	0.232	0.00793708	CD4+	DN
PMM1	All CD4+ vv CD4-CD8-:all	PMM1	6.69e-10	-0.216256	0.203	0.145	2.45e-05	CD4+	DN
LSM10	All CD4+ vv CD4-CD8-:all	LSM10	1.16e-08	-0.216161	0.32	0.272	0.000423134	CD4+	DN
COX20	All CD4+ vv CD4-CD8-:all	COX20	7.97e-12	-0.216101	0.374	0.304	2.92e-07	CD4+	DN
COMMD75	All CD4+ vv CD4-CD8- (TRAclone9 only):all	COMMD7	8.43e-12	-0.216015	0.635	0.582	3.09e-07	CD4+	DN
SNU13	All CD4+ vv CD4-CD8-:all	SNU13	3.31e-24	-0.215671	0.625	0.536	1.21e-19	CD4+	DN
PKM	All CD4+ vv CD4-CD8-:all	PKM	2.77e-102	-0.215386	0.853	0.79	1.01e-97	CD4+	DN
CEP63	All CD4+ vv CD4-CD8-:all	CEP63	2.88e-08	-0.215352	0.205	0.158	0.00105265	CD4+	DN
PSMA6	All CD4+ vv CD4-CD8-:all	PSMA6	2.36e-17	-0.215243	0.529	0.456	8.64e-13	CD4+	DN
DDX24	All CD4+ vv CD4-CD8-:all	DDX24	1.65e-40	-0.215227	0.782	0.684	6.03e-36	CD4+	DN
HLA-F	All CD4+ vv CD4-CD8-:all	HLA-F	1.4e-13	-0.21517	0.546	0.478	5.14e-09	CD4+	DN
GATAD2B	All CD4+ vv CD4-CD8-:all	GATAD2B	2.4e-17	-0.215068	0.458	0.348	8.78e-13	CD4+	DN
RSL1D1	All CD4+ vv CD4-CD8-:all	RSL1D1	5.59e-16	-0.215015	0.546	0.454	2.04e-11	CD4+	DN
SLC38A10	All CD4+ vv CD4-CD8-:all	SLC38A10	1.13e-13	-0.215012	0.386	0.309	4.15e-09	CD4+	DN
SMC1A	All CD4+ vv CD4-CD8-:all	SMC1A	4.32e-19	-0.214765	0.283	0.226	1.58e-14	CD4+	DN
GHITM	All CD4+ vv CD4-CD8-:all	GHITM	9.25e-11	-0.214617	0.5	0.416	3.38e-06	CD4+	DN
PACSIN2	All CD4+ vv CD4-CD8-:all	PACSIN2	4.44e-07	-0.214533	0.184	0.126	0.01625	CD4+	DN
RPS3A5	All CD4+ vv CD4-CD8- (TRAclone9 only):all	RPS3A	2.7e-248	-0.214513	0.943	0.954	9.89e-244	CD4+	DN
FBXO44	All CD4+ vv CD4-CD8-:all	FBXO44	1.31e-06	-0.214166	0.214	0.163	0.0480877	CD4+	DN
ZYX10	All CD4+ vv CD4-CD8- (TRAclone9 only):all	ZYX	9.72e-10	-0.213998	0.567	0.523	3.56e-05	CD4+	DN
PTEN	All CD4+ vv CD4-CD8-:all	PTEN	4.65e-20	-0.213906	0.494	0.388	1.7e-15	CD4+	DN
UROS	All CD4+ vv CD4-CD8-:all	UROS	4.53e-08	-0.213811	0.238	0.184	0.00165775	CD4+	DN
LMBR1	All CD4+ vv CD4-CD8-:all	LMBR1	2.88e-11	-0.21367	0.411	0.335	1.06e-06	CD4+	DN
FAM107B	All CD4+ vv CD4-CD8-:all	FAM107B	1.99e-17	-0.213608	0.602	0.508	7.28e-13	CD4+	DN
MAT2A	All CD4+ vv CD4-CD8-:all	MAT2A	9.4e-08	-0.213514	0.342	0.293	0.00343892	CD4+	DN
RBM23	All CD4+ vv CD4-CD8-:all	RBM23	2.31e-11	-0.213353	0.328	0.256	8.46e-07	CD4+	DN
LSM12	All CD4+ vv CD4-CD8-:all	LSM12	1.99e-08	-0.213056	0.246	0.188	0.000728273	CD4+	DN
CNBP	All CD4+ vv CD4-CD8-:all	CNBP	1.19e-39	-0.212987	0.709	0.654	4.37e-35	CD4+	DN
PPCDC	All CD4+ vv CD4-CD8-:all	PPCDC	1.04e-07	-0.212778	0.155	0.105	0.00381799	CD4+	DN
BCL7B	All CD4+ vv CD4-CD8-:all	BCL7B	2.99e-08	-0.212595	0.286	0.236	0.00109306	CD4+	DN
DAP11	All CD4+ vv CD4-CD8- (TRAclone9 only):all	DAP	2.59e-07	-0.21231	0.334	0.273	0.00948258	CD4+	DN
ANXA2R	All CD4+ vv CD4-CD8-:all	ANXA2R	1.31e-07	-0.212183	0.22	0.16	0.00480863	CD4+	DN
RNF145	All CD4+ vv CD4-CD8-:all	RNF145	1.11e-22	-0.212114	0.561	0.454	4.08e-18	CD4+	DN
PDCD27	All CD4+ vv CD4-CD8- (TRAclone9 only):all	PDCD2	2.14e-07	-0.212004	0.432	0.372	0.00782992	CD4+	DN
ZNF146	All CD4+ vv CD4-CD8-:all	ZNF146	1.31e-07	-0.211966	0.31	0.249	0.00479005	CD4+	DN
HLA-C5	All CD4+ vv CD4-CD8- (TRAclone9 only):all	HLA-C	1.41e-181	-0.211913	0.99	0.986	5.17e-177	CD4+	DN
TAF7	All CD4+ vv CD4-CD8-:all	TAF7	2.17e-12	-0.211716	0.557	0.466	7.94e-08	CD4+	DN
RBCK1	All CD4+ vv CD4-CD8-:all	RBCK1	3.55e-14	-0.211586	0.416	0.338	1.3e-09	CD4+	DN
HDAC3	All CD4+ vv CD4-CD8-:all	HDAC3	3.39e-09	-0.211561	0.296	0.228	0.000124194	CD4+	DN
TNFAIP8	All CD4+ vv CD4-CD8-:all	TNFAIP8	1.82e-12	-0.211511	0.575	0.506	6.66e-08	CD4+	DN
DNAJA28	All CD4+ vv CD4-CD8- (TRAclone9 only):all	DNAJA2	1.71e-07	-0.21144	0.507	0.452	0.00624726	CD4+	DN
NDUFA128	All CD4+ vv CD4-CD8- (TRAclone9 only):all	NDUFA12	2.83e-16	-0.211384	0.657	0.62	1.03e-11	CD4+	DN
TCF256	CD4+ vv CD4-CD8- (TRAclone9 only):BMd3_CAR_SEM_7645	TCF25	8.83e-09	-0.211149	0.836	0.717	0.000323208	CD4+	DN
SRP9	All CD4+ vv CD4-CD8-:all	SRP9	6.58e-33	-0.211061	0.569	0.51	2.41e-28	CD4+	DN
METTL23	All CD4+ vv CD4-CD8-:all	METTL23	2.97e-09	-0.210737	0.39	0.317	0.000108583	CD4+	DN
RNPS18	All CD4+ vv CD4-CD8- (TRAclone9 only):all	RNPS1	9.65e-10	-0.210488	0.605	0.558	3.53e-05	CD4+	DN
TUBA1A6	All CD4+ vv CD4-CD8- (TRAclone9 only):all	TUBA1A	1.08e-11	-0.210477	0.723	0.662	3.97e-07	CD4+	DN
SUGP2	All CD4+ vv CD4-CD8-:all	SUGP2	1.38e-10	-0.210323	0.238	0.174	5.06e-06	CD4+	DN
COG6	All CD4+ vv CD4-CD8-:all	COG6	9.37e-11	-0.210281	0.203	0.136	3.43e-06	CD4+	DN
RAN7	All CD4+ vv CD4-CD8- (TRAclone9 only):all	RAN	4.58e-30	-0.210066	0.729	0.717	1.68e-25	CD4+	DN
PTPN2	All CD4+ vv CD4-CD8-:all	PTPN2	1.26e-11	-0.210048	0.487	0.403	4.62e-07	CD4+	DN
ICE1	All CD4+ vv CD4-CD8-:all	ICE1	8.16e-11	-0.209997	0.344	0.247	2.99e-06	CD4+	DN
FDFT1	All CD4+ vv CD4-CD8-:all	FDFT1	6.8e-11	-0.20987	0.34	0.275	2.49e-06	CD4+	DN
PCMT1	All CD4+ vv CD4-CD8-:all	PCMT1	5.64e-09	-0.20978	0.44	0.369	0.000206279	CD4+	DN
ARPC1B8	All CD4+ vv CD4-CD8- (TRAclone9 only):all	ARPC1B	6e-40	-0.209746	0.872	0.85	2.19e-35	CD4+	DN
DDX50	All CD4+ vv CD4-CD8-:all	DDX50	4.3e-12	-0.209659	0.436	0.355	1.57e-07	CD4+	DN
HNRNPLL	All CD4+ vv CD4-CD8-:all	HNRNPLL	3.88e-10	-0.209375	0.372	0.305	1.42e-05	CD4+	DN
PDAP16	All CD4+ vv CD4-CD8- (TRAclone9 only):all	PDAP1	4.89e-11	-0.209284	0.547	0.488	1.79e-06	CD4+	DN
GABARAPL26	All CD4+ vv CD4-CD8- (TRAclone9 only):all	GABARAPL2	1.7e-15	-0.209171	0.655	0.608	6.24e-11	CD4+	DN
EMC6	All CD4+ vv CD4-CD8-:all	EMC6	4.66e-07	-0.209154	0.347	0.281	0.0170408	CD4+	DN
STX5	All CD4+ vv CD4-CD8-:all	STX5	2.35e-07	-0.208995	0.318	0.262	0.0085949	CD4+	DN
RNF58	All CD4+ vv CD4-CD8- (TRAclone9 only):all	RNF5	2.63e-08	-0.208969	0.429	0.373	0.000963487	CD4+	DN
TFAM	All CD4+ vv CD4-CD8-:all	TFAM	1.15e-07	-0.208962	0.298	0.242	0.00422076	CD4+	DN
USP39	All CD4+ vv CD4-CD8-:all	USP39	1.42e-08	-0.208946	0.229	0.17	0.000519549	CD4+	DN
DNAJB12	All CD4+ vv CD4-CD8-:all	DNAJB12	1.72e-07	-0.208779	0.197	0.142	0.00629978	CD4+	DN
POU2F1	All CD4+ vv CD4-CD8-:all	POU2F1	1.93e-08	-0.208557	0.174	0.119	0.000705863	CD4+	DN
NCOR2	All CD4+ vv CD4-CD8-:all	NCOR2	7.8e-12	-0.208534	0.384	0.306	2.85e-07	CD4+	DN
ELOB6	All CD4+ vv CD4-CD8- (TRAclone9 only):all	ELOB	2.5e-35	-0.20846	0.824	0.836	9.15e-31	CD4+	DN
SH2D1A	All CD4+ vv CD4-CD8-:all	SH2D1A	1.88e-08	-0.208252	0.464	0.382	0.000687372	CD4+	DN
PPP3CA	All CD4+ vv CD4-CD8-:all	PPP3CA	9.13e-37	-0.208111	0.684	0.561	3.34e-32	CD4+	DN
EMC77	All CD4+ vv CD4-CD8- (TRAclone9 only):all	EMC7	1.01e-07	-0.208003	0.557	0.52	0.0036998	CD4+	DN
GSR	All CD4+ vv CD4-CD8-:all	GSR	8.17e-07	-0.207817	0.278	0.224	0.0299167	CD4+	DN
RNF220	All CD4+ vv CD4-CD8-:all	RNF220	3.99e-07	-0.207505	0.304	0.248	0.0146086	CD4+	DN
EXOSC10	All CD4+ vv CD4-CD8-:all	EXOSC10	6e-11	-0.207459	0.284	0.213	2.2e-06	CD4+	DN
PLK3	All CD4+ vv CD4-CD8-:all	PLK3	2.34e-07	-0.207332	0.293	0.238	0.00858045	CD4+	DN
ATP6AP25	All CD4+ vv CD4-CD8- (TRAclone9 only):all	ATP6AP2	1.4e-07	-0.207227	0.603	0.569	0.00512975	CD4+	DN
GPBP19	All CD4+ vv CD4-CD8- (TRAclone9 only):all	GPBP1	1.12e-06	-0.20717	0.567	0.52	0.0409423	CD4+	DN
MRPS77	All CD4+ vv CD4-CD8- (TRAclone9 only):all	MRPS7	1.06e-06	-0.207084	0.339	0.281	0.0387163	CD4+	DN
2005-06-01	CD4+ vv CD4-CD8- (TRAclone9 only):BMd3_CAR_SEM_7645	JUN	1.3e-21	-0.207045	0.921	0.849	4.76e-17	CD4+	DN
NUDC	All CD4+ vv CD4-CD8-:all	NUDC	6.35e-09	-0.206964	0.354	0.292	0.000232461	CD4+	DN
NELFE	All CD4+ vv CD4-CD8-:all	NELFE	2.61e-08	-0.206782	0.256	0.19	0.000953483	CD4+	DN
LUC7L2	All CD4+ vv CD4-CD8-:all	LUC7L2	6.37e-32	-0.206731	0.604	0.503	2.33e-27	CD4+	DN
SLC25A314	All CD4+ vv CD4-CD8- (TRAclone9 only):all	SLC25A3	7.06e-16	-0.206656	0.689	0.665	2.58e-11	CD4+	DN
POLR2I8	All CD4+ vv CD4-CD8- (TRAclone9 only):all	POLR2I	6.65e-10	-0.206542	0.413	0.351	2.43e-05	CD4+	DN
TAX1BP1	All CD4+ vv CD4-CD8-:all	TAX1BP1	1.08e-16	-0.206531	0.631	0.546	3.95e-12	CD4+	DN
PSD4	All CD4+ vv CD4-CD8-:all	PSD4	8.38e-25	-0.206369	0.564	0.456	3.07e-20	CD4+	DN
SSB	All CD4+ vv CD4-CD8-:all	SSB	4.83e-13	-0.206333	0.468	0.392	1.77e-08	CD4+	DN
TRAPPC5	All CD4+ vv CD4-CD8-:all	TRAPPC5	1.86e-14	-0.206329	0.498	0.424	6.8e-10	CD4+	DN
PHKB	All CD4+ vv CD4-CD8-:all	PHKB	4.55e-15	-0.206284	0.34	0.262	1.67e-10	CD4+	DN
PPP2R3C	All CD4+ vv CD4-CD8-:all	PPP2R3C	2.65e-07	-0.206227	0.238	0.184	0.00968438	CD4+	DN
NDUFB76	All CD4+ vv CD4-CD8- (TRAclone9 only):all	NDUFB7	7.18e-13	-0.206115	0.589	0.524	2.63e-08	CD4+	DN
FAM222B	All CD4+ vv CD4-CD8-:all	FAM222B	1.4e-09	-0.206042	0.264	0.18	5.13e-05	CD4+	DN
MED27	All CD4+ vv CD4-CD8-:all	MED27	8.92e-09	-0.206041	0.268	0.207	0.000326513	CD4+	DN
CNOT10	All CD4+ vv CD4-CD8-:all	CNOT10	7.74e-09	-0.205912	0.212	0.154	0.000283384	CD4+	DN
GPI9	All CD4+ vv CD4-CD8- (TRAclone9 only):all	GPI	9.71e-99	-0.205907	0.955	0.969	3.56e-94	CD4+	DN
KMT2E8	All CD4+ vv CD4-CD8- (TRAclone9 only):all	KMT2E	3.19e-10	-0.205398	0.831	0.779	1.17e-05	CD4+	DN
MRPL348	All CD4+ vv CD4-CD8- (TRAclone9 only):all	MRPL34	7.97e-12	-0.20537	0.53	0.466	2.92e-07	CD4+	DN
IP6K1	All CD4+ vv CD4-CD8-:all	IP6K1	3.72e-10	-0.205039	0.237	0.162	1.36e-05	CD4+	DN
PIGK	All CD4+ vv CD4-CD8-:all	PIGK	3.34e-07	-0.20489	0.162	0.114	0.0122319	CD4+	DN
EIF3G6	All CD4+ vv CD4-CD8- (TRAclone9 only):all	EIF3G	3e-17	-0.204857	0.705	0.656	1.1e-12	CD4+	DN
SEC62	All CD4+ vv CD4-CD8-:all	SEC62	4.25e-18	-0.204787	0.623	0.52	1.55e-13	CD4+	DN
EIF1AX9	All CD4+ vv CD4-CD8- (TRAclone9 only):all	EIF1AX	1.93e-08	-0.204686	0.465	0.42	0.000706063	CD4+	DN
EIF4G16	All CD4+ vv CD4-CD8- (TRAclone9 only):all	EIF4G1	6.97e-08	-0.204661	0.541	0.492	0.00255053	CD4+	DN
SIRT2	All CD4+ vv CD4-CD8-:all	SIRT2	2.31e-09	-0.203958	0.33	0.256	8.47e-05	CD4+	DN
EIF69	All CD4+ vv CD4-CD8- (TRAclone9 only):all	EIF6	3.6e-07	-0.203917	0.454	0.396	0.0131589	CD4+	DN
H2AFJ	All CD4+ vv CD4-CD8-:all	H2AFJ	4.32e-10	-0.203712	0.389	0.322	1.58e-05	CD4+	DN
PTPN29	All CD4+ vv CD4-CD8- (TRAclone9 only):all	PTPN2	4.21e-07	-0.203412	0.511	0.455	0.0154147	CD4+	DN
MACF15	CD4+ vv CD4-CD8- (TRAclone9 only):BMd3_CAR_6349cells	MACF1	6.14e-07	-0.203014	0.938	0.862	0.0224872	CD4+	DN
SIGIRR6	CD4+ vv CD4-CD8- (TRAclone9 only):BMd3_CAR_SEM_7645	SIGIRR	6.74e-08	-0.202963	0.611	0.434	0.00246543	CD4+	DN
ZWILCH	All CD4+ vv CD4-CD8-:all	ZWILCH	8.28e-07	-0.202829	0.07	0.042	0.0302925	CD4+	DN
CNPY3	All CD4+ vv CD4-CD8-:all	CNPY3	8.95e-11	-0.202646	0.408	0.336	3.28e-06	CD4+	DN
TAF1	All CD4+ vv CD4-CD8-:all	TAF1	3.08e-10	-0.202449	0.307	0.224	1.13e-05	CD4+	DN
ENY24	All CD4+ vv CD4-CD8- (TRAclone9 only):all	ENY2	5.53e-09	-0.20241	0.534	0.471	0.000202583	CD4+	DN
SNHG296	All CD4+ vv CD4-CD8- (TRAclone9 only):all	SNHG29	9.27e-36	-0.20235	0.775	0.768	3.39e-31	CD4+	DN
BSG	All CD4+ vv CD4-CD8-:all	BSG	9.28e-22	-0.202219	0.609	0.524	3.39e-17	CD4+	DN
TBC1D23	All CD4+ vv CD4-CD8-:all	TBC1D23	4.45e-07	-0.202034	0.203	0.156	0.0162976	CD4+	DN
SF3B5	All CD4+ vv CD4-CD8-:all	SF3B5	1.86e-19	-0.20181	0.567	0.501	6.79e-15	CD4+	DN
EMC7	All CD4+ vv CD4-CD8-:all	EMC7	1.38e-13	-0.201788	0.433	0.366	5.05e-09	CD4+	DN
FAS	All CD4+ vv CD4-CD8-:all	FAS	8.58e-08	-0.201775	0.262	0.194	0.00314133	CD4+	DN
C20orf27	All CD4+ vv CD4-CD8-:all	C20orf27	8.81e-07	-0.201751	0.126	0.084	0.0322616	CD4+	DN
KLF66	All CD4+ vv CD4-CD8- (TRAclone9 only):all	KLF6	4.6e-20	-0.201692	0.925	0.914	1.68e-15	CD4+	DN
CCNL2	All CD4+ vv CD4-CD8-:all	CCNL2	4.38e-10	-0.201576	0.332	0.252	1.6e-05	CD4+	DN
EIF5B7	All CD4+ vv CD4-CD8- (TRAclone9 only):all	EIF5B	7.56e-07	-0.201487	0.576	0.518	0.0276571	CD4+	DN
BSG5	All CD4+ vv CD4-CD8- (TRAclone9 only):all	BSG	1.56e-15	-0.201035	0.738	0.695	5.72e-11	CD4+	DN
FOS8	CD4+ vv CD4-CD8- (TRAclone9 only):BMd3_CAR_SEM_7645	FOS	1.05e-13	-0.200913	0.681	0.579	3.85e-09	CD4+	DN
SBNO1	All CD4+ vv CD4-CD8-:all	SBNO1	2.73e-11	-0.200892	0.342	0.264	9.98e-07	CD4+	DN
TAF1D7	All CD4+ vv CD4-CD8- (TRAclone9 only):all	TAF1D	1.71e-11	-0.200788	0.639	0.582	6.27e-07	CD4+	DN
IQGAP13	CD4+ vv CD4-CD8- (TRAclone9 only):BMd3_CAR_SEM_7645	IQGAP1	1.94e-11	-0.200708	0.893	0.761	7.08e-07	CD4+	DN
CAPZA1	All CD4+ vv CD4-CD8-:all	CAPZA1	1.02e-24	-0.200674	0.622	0.511	3.72e-20	CD4+	DN
C21orf91	All CD4+ vv CD4-CD8-:all	C21orf91	1.04e-07	-0.200668	0.316	0.246	0.00379014	CD4+	DN
MED105	All CD4+ vv CD4-CD8- (TRAclone9 only):all	MED10	5.38e-07	-0.200667	0.548	0.486	0.0196985	CD4+	DN
CTSC	All CD4+ vv CD4-CD8-:all	CTSC	7.04e-45	-0.200644	0.827	0.76	2.58e-40	CD4+	DN
MAP2K7	All CD4+ vv CD4-CD8-:all	MAP2K7	1.28e-06	-0.200479	0.242	0.188	0.0468653	CD4+	DN
DARS	All CD4+ vv CD4-CD8-:all	DARS	2.32e-17	-0.200358	0.53	0.444	8.47e-13	CD4+	DN
NCL5	All CD4+ vv CD4-CD8- (TRAclone9 only):all	NCL	5.85e-38	-0.200318	0.896	0.88	2.14e-33	CD4+	DN
TGFB16	All CD4+ vv CD4-CD8- (TRAclone9 only):all	TGFB1	4.08e-31	-0.200273	0.867	0.836	1.49e-26	CD4+	DN
RPL245	All CD4+ vv CD4-CD8- (TRAclone9 only):all	RPL24	3.35e-143	-0.200232	0.924	0.931	1.23e-138	CD4+	DN
AFG3L2	All CD4+ vv CD4-CD8-:all	AFG3L2	7.02e-08	-0.200166	0.316	0.248	0.00256793	CD4+	DN
KIAA2013	All CD4+ vv CD4-CD8-:all	KIAA2013	8.97e-07	-0.200157	0.241	0.19	0.0328402	CD4+	DN
AP5M1	All CD4+ vv CD4-CD8-:all	AP5M1	8.42e-08	-0.20002	0.23	0.17	0.00308205	CD4+	DN
DYNLL17	All CD4+ vv CD4-CD8- (TRAclone9 only):all	DYNLL1	4.36e-25	-0.199999	0.74	0.71	1.59e-20	CD4+	DN
CCDC130	All CD4+ vv CD4-CD8-:all	CCDC130	1.29e-09	-0.199924	0.295	0.218	4.71e-05	CD4+	DN
FBXW5	All CD4+ vv CD4-CD8-:all	FBXW5	4.89e-13	-0.199879	0.407	0.322	1.79e-08	CD4+	DN
RB1	All CD4+ vv CD4-CD8-:all	RB1	2.45e-46	-0.199775	0.641	0.514	8.96e-42	CD4+	DN
CCNH	All CD4+ vv CD4-CD8-:all	CCNH	3.1e-22	-0.199679	0.566	0.45	1.13e-17	CD4+	DN
TMED10	All CD4+ vv CD4-CD8-:all	TMED10	1.26e-16	-0.199515	0.643	0.555	4.62e-12	CD4+	DN
CCSER2	All CD4+ vv CD4-CD8-:all	CCSER2	4.15e-17	-0.199467	0.502	0.416	1.52e-12	CD4+	DN
AC025164.1	All CD4+ vv CD4-CD8-:all	AC025164.1	1.02e-10	-0.199435	0.248	0.194	3.73e-06	CD4+	DN
ZYX	All CD4+ vv CD4-CD8-:all	ZYX	9.83e-17	-0.199364	0.462	0.384	3.6e-12	CD4+	DN
NFATC37	CD4+ vv CD4-CD8- (TRAclone9 only):BMd3_CAR_6349cells	NFATC3	3.02e-09	-0.199297	0.915	0.759	0.000110477	CD4+	DN
CD485	All CD4+ vv CD4-CD8- (TRAclone9 only):all	CD48	4.08e-35	-0.199234	0.858	0.867	1.49e-30	CD4+	DN
BRD45	All CD4+ vv CD4-CD8- (TRAclone9 only):all	BRD4	2.06e-11	-0.199146	0.609	0.545	7.54e-07	CD4+	DN
DDX465	All CD4+ vv CD4-CD8- (TRAclone9 only):all	DDX46	1.66e-15	-0.198992	0.625	0.542	6.08e-11	CD4+	DN
FYN9	All CD4+ vv CD4-CD8- (TRAclone9 only):all	FYN	1.95e-08	-0.198862	0.764	0.695	0.000712536	CD4+	DN
NAA10	All CD4+ vv CD4-CD8-:all	NAA10	1.58e-11	-0.198806	0.294	0.228	5.77e-07	CD4+	DN
SEC61B	All CD4+ vv CD4-CD8-:all	SEC61B	2.41e-56	-0.198708	0.767	0.689	8.82e-52	CD4+	DN
HNRNPF	All CD4+ vv CD4-CD8-:all	HNRNPF	4.53e-28	-0.198696	0.665	0.597	1.66e-23	CD4+	DN
RAB8A9	All CD4+ vv CD4-CD8- (TRAclone9 only):all	RAB8A	1.08e-12	-0.198579	0.46	0.398	3.97e-08	CD4+	DN
EWSR1	All CD4+ vv CD4-CD8-:all	EWSR1	5.25e-24	-0.198525	0.7	0.621	1.92e-19	CD4+	DN
PSMD11	All CD4+ vv CD4-CD8-:all	PSMD11	8.57e-09	-0.198437	0.336	0.276	0.000313524	CD4+	DN
SMS	All CD4+ vv CD4-CD8-:all	SMS	4.57e-14	-0.198264	0.288	0.218	1.67e-09	CD4+	DN
PSMC46	All CD4+ vv CD4-CD8- (TRAclone9 only):all	PSMC4	9.6e-08	-0.198191	0.514	0.445	0.00351287	CD4+	DN
TMEM1239	All CD4+ vv CD4-CD8- (TRAclone9 only):all	TMEM123	1.19e-13	-0.198071	0.754	0.721	4.35e-09	CD4+	DN
LCOR	All CD4+ vv CD4-CD8-:all	LCOR	1.16e-07	-0.198037	0.36	0.285	0.00424803	CD4+	DN
KTN13	CD4+ vv CD4-CD8- (TRAclone9 only):BMd3_CAR_SEM_7645	KTN1	2.5e-07	-0.198018	0.759	0.591	0.00915334	CD4+	DN
STRAP7	All CD4+ vv CD4-CD8- (TRAclone9 only):all	STRAP	1.12e-08	-0.197778	0.482	0.428	0.00041111	CD4+	DN
EIF4A3	All CD4+ vv CD4-CD8-:all	EIF4A3	5.41e-11	-0.197632	0.335	0.272	1.98e-06	CD4+	DN
SSNA15	All CD4+ vv CD4-CD8- (TRAclone9 only):all	SSNA1	1.74e-08	-0.197492	0.54	0.494	0.00063564	CD4+	DN
GRSF1	All CD4+ vv CD4-CD8-:all	GRSF1	1.03e-07	-0.197336	0.334	0.267	0.00375968	CD4+	DN
RNF48	All CD4+ vv CD4-CD8- (TRAclone9 only):all	RNF4	1.89e-07	-0.19707	0.446	0.398	0.00693152	CD4+	DN
TENT4A	All CD4+ vv CD4-CD8-:all	TENT4A	7.9e-07	-0.197015	0.172	0.124	0.0288972	CD4+	DN
UBN1	All CD4+ vv CD4-CD8-:all	UBN1	1.08e-14	-0.197013	0.397	0.31	3.97e-10	CD4+	DN
TMEM2739	All CD4+ vv CD4-CD8- (TRAclone9 only):all	TMEM273	1.81e-08	-0.197003	0.437	0.369	0.000661729	CD4+	DN
OGFR	All CD4+ vv CD4-CD8-:all	OGFR	8.64e-09	-0.196825	0.327	0.261	0.000316265	CD4+	DN
NCL	All CD4+ vv CD4-CD8-:all	NCL	3.74e-53	-0.196723	0.79	0.701	1.37e-48	CD4+	DN
KLF12	All CD4+ vv CD4-CD8-:all	KLF12	2.47e-18	-0.196582	0.452	0.368	9.05e-14	CD4+	DN
PHRF1	All CD4+ vv CD4-CD8-:all	PHRF1	6.91e-08	-0.196524	0.213	0.15	0.00252999	CD4+	DN
CMSS1	All CD4+ vv CD4-CD8-:all	CMSS1	1.04e-08	-0.196419	0.184	0.134	0.000381971	CD4+	DN
PQBP16	All CD4+ vv CD4-CD8- (TRAclone9 only):all	PQBP1	3.21e-07	-0.196328	0.36	0.312	0.0117542	CD4+	DN
ERP296	All CD4+ vv CD4-CD8- (TRAclone9 only):all	ERP29	4.29e-13	-0.196261	0.716	0.671	1.57e-08	CD4+	DN
SSR4	All CD4+ vv CD4-CD8-:all	SSR4	9.34e-70	-0.19622	0.759	0.679	3.42e-65	CD4+	DN
TMF15	All CD4+ vv CD4-CD8- (TRAclone9 only):all	TMF1	1.51e-09	-0.195959	0.502	0.422	5.51e-05	CD4+	DN
YWHAE	All CD4+ vv CD4-CD8-:all	YWHAE	4.84e-30	-0.195852	0.501	0.398	1.77e-25	CD4+	DN
SNRPB11	All CD4+ vv CD4-CD8- (TRAclone9 only):all	SNRPB	3.8e-22	-0.195835	0.688	0.662	1.39e-17	CD4+	DN
USP14	All CD4+ vv CD4-CD8-:all	USP14	2.31e-13	-0.195698	0.389	0.311	8.46e-09	CD4+	DN
SEC61B8	CD4+ vv CD4-CD8- (TRAclone9 only):BMd3_CAR_6349cells	SEC61B	1.27e-07	-0.195454	0.942	0.851	0.00465248	CD4+	DN
RPS19BP16	All CD4+ vv CD4-CD8- (TRAclone9 only):all	RPS19BP1	3.42e-11	-0.195349	0.548	0.486	1.25e-06	CD4+	DN
CLN5	All CD4+ vv CD4-CD8-:all	CLN5	4.84e-07	-0.195236	0.201	0.144	0.0177176	CD4+	DN
PDAP1	All CD4+ vv CD4-CD8-:all	PDAP1	6.14e-14	-0.195172	0.424	0.364	2.25e-09	CD4+	DN
UBA25	All CD4+ vv CD4-CD8- (TRAclone9 only):all	UBA2	5.9e-07	-0.195149	0.574	0.526	0.021606	CD4+	DN
PKN19	All CD4+ vv CD4-CD8- (TRAclone9 only):all	PKN1	3.71e-11	-0.195053	0.583	0.501	1.36e-06	CD4+	DN
SFMBT210	All CD4+ vv CD4-CD8- (TRAclone9 only):all	SFMBT2	3.17e-10	-0.194983	0.707	0.67	1.16e-05	CD4+	DN
RPN2	All CD4+ vv CD4-CD8-:all	RPN2	1.77e-22	-0.194649	0.665	0.588	6.48e-18	CD4+	DN
SMC48	CD4+ vv CD4-CD8- (TRAclone9 only):BMd3_CAR_SEM_7645	SMC4	1.36e-07	-0.194271	0.46	0.409	0.00497956	CD4+	DN
ATRX6	CD4+ vv CD4-CD8- (TRAclone9 only):BMd3_CAR_SEM_7645	ATRX	4.94e-07	-0.194048	0.729	0.566	0.0180734	CD4+	DN
RFX3	All CD4+ vv CD4-CD8-:all	RFX3	6.46e-11	-0.194043	0.278	0.212	2.36e-06	CD4+	DN
SAR1B	All CD4+ vv CD4-CD8-:all	SAR1B	2.03e-08	-0.194016	0.289	0.219	0.000744243	CD4+	DN
GNA13	All CD4+ vv CD4-CD8-:all	GNA13	2.75e-11	-0.193899	0.396	0.342	1.01e-06	CD4+	DN
CD1647	All CD4+ vv CD4-CD8- (TRAclone9 only):all	CD164	5.49e-14	-0.193809	0.775	0.725	2.01e-09	CD4+	DN
EDF1	All CD4+ vv CD4-CD8-:all	EDF1	3.53e-45	-0.193777	0.732	0.669	1.29e-40	CD4+	DN
SRGAP2C	All CD4+ vv CD4-CD8-:all	SRGAP2C	2.33e-08	-0.193763	0.29	0.232	0.000852745	CD4+	DN
CTSC6	All CD4+ vv CD4-CD8- (TRAclone9 only):all	CTSC	1.7e-31	-0.193699	0.927	0.911	6.23e-27	CD4+	DN
STOML210	All CD4+ vv CD4-CD8- (TRAclone9 only):all	STOML2	2.66e-08	-0.193679	0.323	0.272	0.000973064	CD4+	DN
ITGB3BP	All CD4+ vv CD4-CD8-:all	ITGB3BP	7.69e-10	-0.193525	0.214	0.164	2.81e-05	CD4+	DN
PPP2R5A	All CD4+ vv CD4-CD8-:all	PPP2R5A	1.09e-09	-0.193499	0.354	0.286	3.99e-05	CD4+	DN
ACP1	All CD4+ vv CD4-CD8-:all	ACP1	3.43e-07	-0.193465	0.393	0.332	0.0125592	CD4+	DN
CUL3	All CD4+ vv CD4-CD8-:all	CUL3	1.22e-19	-0.193287	0.528	0.418	4.47e-15	CD4+	DN
NEDD910	All CD4+ vv CD4-CD8- (TRAclone9 only):all	NEDD9	2.57e-10	-0.193214	0.683	0.632	9.4e-06	CD4+	DN
DAP	All CD4+ vv CD4-CD8-:all	DAP	4.71e-10	-0.193157	0.288	0.214	1.72e-05	CD4+	DN
KCNAB29	CD4+ vv CD4-CD8- (TRAclone9 only):BMd3_CAR_SEM_7645	KCNAB2	1.04e-13	-0.193068	0.91	0.792	3.81e-09	CD4+	DN
RWDD16	All CD4+ vv CD4-CD8- (TRAclone9 only):all	RWDD1	4.34e-11	-0.192966	0.579	0.518	1.59e-06	CD4+	DN
ABHD14B7	All CD4+ vv CD4-CD8- (TRAclone9 only):all	ABHD14B	6.97e-11	-0.192418	0.54	0.478	2.55e-06	CD4+	DN
BPTF6	CD4+ vv CD4-CD8- (TRAclone9 only):BMd3_CAR_SEM_7645	BPTF	3.78e-08	-0.192385	0.823	0.673	0.00138321	CD4+	DN
STUB18	All CD4+ vv CD4-CD8- (TRAclone9 only):all	STUB1	2.8e-07	-0.192358	0.511	0.454	0.0102542	CD4+	DN
SAR1A	All CD4+ vv CD4-CD8-:all	SAR1A	1.25e-06	-0.192266	0.3	0.237	0.0458987	CD4+	DN
STX17	All CD4+ vv CD4-CD8-:all	STX17	8.55e-07	-0.192259	0.271	0.214	0.0313087	CD4+	DN
RANBP9	All CD4+ vv CD4-CD8-:all	RANBP9	6.04e-08	-0.192169	0.422	0.35	0.00221118	CD4+	DN
TIAM1	All CD4+ vv CD4-CD8-:all	TIAM1	1.16e-27	-0.19194	0.264	0.168	4.24e-23	CD4+	DN
ZFP36L2	All CD4+ vv CD4-CD8-:all	ZFP36L2	1.55e-39	-0.191774	0.723	0.644	5.69e-35	CD4+	DN
TMEM1820	All CD4+ vv CD4-CD8- (TRAclone9 only):all	TMEM18	1.19e-06	-0.191752	0.267	0.212	0.0434675	CD4+	DN
USP128	All CD4+ vv CD4-CD8- (TRAclone9 only):all	USP1	8.22e-11	-0.191628	0.287	0.258	3.01e-06	CD4+	DN
SDHAF26	All CD4+ vv CD4-CD8- (TRAclone9 only):all	SDHAF2	2.92e-08	-0.191537	0.491	0.429	0.00106856	CD4+	DN
TGFB1	All CD4+ vv CD4-CD8-:all	TGFB1	1.67e-53	-0.191417	0.756	0.673	6.1e-49	CD4+	DN
VPS13D	All CD4+ vv CD4-CD8-:all	VPS13D	1.22e-08	-0.191257	0.366	0.293	0.000446398	CD4+	DN
PSMB8-AS18	All CD4+ vv CD4-CD8- (TRAclone9 only):all	PSMB8-AS1	4.65e-11	-0.191225	0.481	0.404	1.7e-06	CD4+	DN
RBM8A8	All CD4+ vv CD4-CD8- (TRAclone9 only):all	RBM8A	5.14e-19	-0.191217	0.723	0.682	1.88e-14	CD4+	DN
THAP12	All CD4+ vv CD4-CD8-:all	THAP12	4.85e-08	-0.19119	0.318	0.255	0.00177427	CD4+	DN
RBCK17	All CD4+ vv CD4-CD8- (TRAclone9 only):all	RBCK1	8.23e-11	-0.19117	0.503	0.451	3.01e-06	CD4+	DN
TRIP11	All CD4+ vv CD4-CD8-:all	TRIP11	3.26e-16	-0.191125	0.347	0.246	1.19e-11	CD4+	DN
IFITM17	CD4+ vv CD4-CD8- (TRAclone9 only):BMd3_CAR_6349cells	IFITM1	5.07e-12	-0.191095	0.938	0.908	1.86e-07	CD4+	DN
SRP97	All CD4+ vv CD4-CD8- (TRAclone9 only):all	SRP9	6.4e-22	-0.190982	0.713	0.677	2.34e-17	CD4+	DN
KAT7	All CD4+ vv CD4-CD8-:all	KAT7	7.74e-07	-0.190584	0.25	0.204	0.0283286	CD4+	DN
POLR2H8	All CD4+ vv CD4-CD8- (TRAclone9 only):all	POLR2H	8.27e-08	-0.190429	0.367	0.311	0.00302838	CD4+	DN
DHX36	All CD4+ vv CD4-CD8-:all	DHX36	1e-09	-0.190192	0.498	0.42	3.67e-05	CD4+	DN
NDUFAF38	All CD4+ vv CD4-CD8- (TRAclone9 only):all	NDUFAF3	6.76e-13	-0.190155	0.578	0.509	2.47e-08	CD4+	DN
RNF11	All CD4+ vv CD4-CD8-:all	RNF11	2.42e-08	-0.190082	0.256	0.201	0.000886086	CD4+	DN
THEMIS8	CD4+ vv CD4-CD8- (TRAclone9 only):BMd3_CAR_6349cells	THEMIS	6.31e-08	-0.189911	0.946	0.862	0.00230831	CD4+	DN
MAP3K7	All CD4+ vv CD4-CD8-:all	MAP3K7	2.63e-11	-0.189717	0.264	0.192	9.63e-07	CD4+	DN
SPOP	All CD4+ vv CD4-CD8-:all	SPOP	1.82e-09	-0.18944	0.314	0.252	6.66e-05	CD4+	DN
APPL1	All CD4+ vv CD4-CD8-:all	APPL1	7.92e-09	-0.189408	0.292	0.228	0.000289976	CD4+	DN
PKN1	All CD4+ vv CD4-CD8-:all	PKN1	4.89e-16	-0.188993	0.506	0.412	1.79e-11	CD4+	DN
SAMD4B	All CD4+ vv CD4-CD8-:all	SAMD4B	8.13e-11	-0.188681	0.268	0.198	2.98e-06	CD4+	DN
R3HDM4	All CD4+ vv CD4-CD8-:all	R3HDM4	8.41e-07	-0.188252	0.316	0.257	0.0307633	CD4+	DN
ARRB1	All CD4+ vv CD4-CD8-:all	ARRB1	1.05e-09	-0.187935	0.234	0.172	3.85e-05	CD4+	DN
ROMO18	All CD4+ vv CD4-CD8- (TRAclone9 only):all	ROMO1	2.03e-24	-0.187799	0.75	0.712	7.42e-20	CD4+	DN
NUP153	All CD4+ vv CD4-CD8-:all	NUP153	1.05e-09	-0.187778	0.404	0.334	3.83e-05	CD4+	DN
CIAO2B7	All CD4+ vv CD4-CD8- (TRAclone9 only):all	CIAO2B	1.06e-13	-0.187711	0.67	0.62	3.87e-09	CD4+	DN
TGFBR3	All CD4+ vv CD4-CD8-:all	TGFBR3	1.13e-12	-0.18769	0.284	0.214	4.15e-08	CD4+	DN
CASK	All CD4+ vv CD4-CD8-:all	CASK	1.48e-18	-0.187659	0.442	0.347	5.43e-14	CD4+	DN
MATR3.1	All CD4+ vv CD4-CD8-:all	MATR3.1	8.7e-20	-0.187611	0.496	0.417	3.18e-15	CD4+	DN
PIK3CG	All CD4+ vv CD4-CD8-:all	PIK3CG	1.18e-06	-0.187536	0.256	0.204	0.0430982	CD4+	DN
CWC25	All CD4+ vv CD4-CD8-:all	CWC25	1.28e-11	-0.187332	0.327	0.256	4.69e-07	CD4+	DN
TRAM1	All CD4+ vv CD4-CD8-:all	TRAM1	3.62e-16	-0.186972	0.628	0.545	1.33e-11	CD4+	DN
C1orf43	All CD4+ vv CD4-CD8-:all	C1orf43	7.73e-16	-0.186814	0.476	0.406	2.83e-11	CD4+	DN
SERF26	CD4+ vv CD4-CD8- (TRAclone9 only):BMd3_CAR_6349cells	SERF2	3.26e-14	-0.186745	0.961	0.966	1.19e-09	CD4+	DN
IPO76	All CD4+ vv CD4-CD8- (TRAclone9 only):all	IPO7	4.35e-07	-0.186684	0.358	0.306	0.015906	CD4+	DN
SF3B67	All CD4+ vv CD4-CD8- (TRAclone9 only):all	SF3B6	9.73e-12	-0.18667	0.602	0.535	3.56e-07	CD4+	DN
CCT3	All CD4+ vv CD4-CD8-:all	CCT3	1.17e-10	-0.186653	0.364	0.292	4.28e-06	CD4+	DN
ZNF292	All CD4+ vv CD4-CD8-:all	ZNF292	2.45e-28	-0.186566	0.708	0.636	8.97e-24	CD4+	DN
ARHGEF3	All CD4+ vv CD4-CD8-:all	ARHGEF3	9.19e-19	-0.186548	0.532	0.452	3.36e-14	CD4+	DN
APH1A9	All CD4+ vv CD4-CD8- (TRAclone9 only):all	APH1A	8.34e-11	-0.186387	0.551	0.508	3.05e-06	CD4+	DN
NBAS	All CD4+ vv CD4-CD8-:all	NBAS	1.94e-13	-0.186149	0.352	0.264	7.12e-09	CD4+	DN
DRG1	All CD4+ vv CD4-CD8-:all	DRG1	9.97e-10	-0.186065	0.226	0.166	3.65e-05	CD4+	DN
HERC1	All CD4+ vv CD4-CD8-:all	HERC1	5.32e-37	-0.185997	0.636	0.476	1.95e-32	CD4+	DN
COQ4	All CD4+ vv CD4-CD8-:all	COQ4	1.13e-09	-0.185975	0.222	0.16	4.15e-05	CD4+	DN
SNX25	All CD4+ vv CD4-CD8-:all	SNX25	4.52e-08	-0.185861	0.274	0.202	0.00165529	CD4+	DN
PHB2	All CD4+ vv CD4-CD8-:all	PHB2	4.54e-20	-0.185842	0.425	0.355	1.66e-15	CD4+	DN
ODR4	All CD4+ vv CD4-CD8-:all	ODR4	1.88e-08	-0.185592	0.17	0.118	0.000686319	CD4+	DN
SETD2	All CD4+ vv CD4-CD8-:all	SETD2	5.63e-22	-0.185588	0.527	0.42	2.06e-17	CD4+	DN
ACIN17	CD4+ vv CD4-CD8- (TRAclone9 only):BMd3_CAR_SEM_7645	ACIN1	1.25e-06	-0.18555	0.615	0.409	0.0455955	CD4+	DN
BANF1	All CD4+ vv CD4-CD8-:all	BANF1	3.32e-18	-0.185505	0.442	0.378	1.22e-13	CD4+	DN
PRNP7	All CD4+ vv CD4-CD8- (TRAclone9 only):all	PRNP	5.1e-11	-0.185471	0.631	0.596	1.87e-06	CD4+	DN
ANXA7	All CD4+ vv CD4-CD8-:all	ANXA7	2.38e-17	-0.185348	0.496	0.422	8.7e-13	CD4+	DN
GPBP1	All CD4+ vv CD4-CD8-:all	GPBP1	2.71e-13	-0.185155	0.527	0.435	9.93e-09	CD4+	DN
FAF1	All CD4+ vv CD4-CD8-:all	FAF1	6e-27	-0.184551	0.552	0.446	2.2e-22	CD4+	DN
TUBA4A6	CD4+ vv CD4-CD8- (TRAclone9 only):BMd3_CAR_SEM_7645	TUBA4A	3.93e-08	-0.184506	0.565	0.403	0.00143675	CD4+	DN
TMEM165	All CD4+ vv CD4-CD8-:all	TMEM165	1.11e-11	-0.184439	0.46	0.379	4.07e-07	CD4+	DN
CIRBP	All CD4+ vv CD4-CD8-:all	CIRBP	3.83e-34	-0.184382	0.75	0.673	1.4e-29	CD4+	DN
XRN24	All CD4+ vv CD4-CD8- (TRAclone9 only):all	XRN2	3.26e-08	-0.18429	0.544	0.483	0.00119367	CD4+	DN
COPS5	All CD4+ vv CD4-CD8-:all	COPS5	4.55e-08	-0.184244	0.289	0.234	0.00166545	CD4+	DN
SLC38A2	All CD4+ vv CD4-CD8-:all	SLC38A2	1.27e-11	-0.184176	0.584	0.51	4.64e-07	CD4+	DN
FP236383.34	CD4+ vv CD4-CD8- (TRAclone9 only):BMd3_CAR_6349cells	FP236383.3	2.05e-212	-0.183866	1	1	7.49e-208	CD4+	DN
NFKBIA8	CD4+ vv CD4-CD8- (TRAclone9 only):BMd3_CAR_SEM_7645	NFKBIA	1e-08	-0.183811	0.667	0.503	0.000367057	CD4+	DN
ZNF12	All CD4+ vv CD4-CD8-:all	ZNF12	2.64e-07	-0.183804	0.23	0.169	0.00966303	CD4+	DN
UBP1	All CD4+ vv CD4-CD8-:all	UBP1	2.8e-10	-0.183757	0.218	0.156	1.02e-05	CD4+	DN
DNAJC120	All CD4+ vv CD4-CD8- (TRAclone9 only):all	DNAJC1	3.75e-08	-0.183682	0.673	0.647	0.00137144	CD4+	DN
RNASEK6	All CD4+ vv CD4-CD8- (TRAclone9 only):all	RNASEK	3.27e-45	-0.183464	0.881	0.882	1.2e-40	CD4+	DN
POLR2H	All CD4+ vv CD4-CD8-:all	POLR2H	1.52e-10	-0.183338	0.307	0.232	5.55e-06	CD4+	DN
TMCC1	All CD4+ vv CD4-CD8-:all	TMCC1	2.49e-13	-0.183292	0.294	0.211	9.13e-09	CD4+	DN
2004-06-01	CD4+ vv CD4-CD8- (TRAclone9 only):BMd15_CAR_7489cells	JUN	1.98e-10	-0.183176	0.894	0.836	7.25e-06	CD4+	DN
TIMMDC1	All CD4+ vv CD4-CD8-:all	TIMMDC1	1.16e-11	-0.183128	0.316	0.229	4.23e-07	CD4+	DN
ITGAL6	CD4+ vv CD4-CD8- (TRAclone9 only):BMd3_CAR_SEM_7645	ITGAL	3.42e-09	-0.182799	0.834	0.704	0.000125023	CD4+	DN
COPE4	All CD4+ vv CD4-CD8- (TRAclone9 only):all	COPE	1.18e-20	-0.182749	0.759	0.714	4.32e-16	CD4+	DN
DTX2	All CD4+ vv CD4-CD8-:all	DTX2	4.55e-07	-0.18272	0.18	0.134	0.0166418	CD4+	DN
MATR3.17	All CD4+ vv CD4-CD8- (TRAclone9 only):all	MATR3.1	5.74e-13	-0.182498	0.602	0.532	2.1e-08	CD4+	DN
CHCHD3	All CD4+ vv CD4-CD8-:all	CHCHD3	9.38e-08	-0.182409	0.339	0.272	0.0034349	CD4+	DN
CYBC1	All CD4+ vv CD4-CD8-:all	CYBC1	1.99e-14	-0.182291	0.39	0.318	7.29e-10	CD4+	DN
RPS136	All CD4+ vv CD4-CD8- (TRAclone9 only):all	RPS13	3.9e-276	-0.182183	0.926	0.936	1.43e-271	CD4+	DN
SUCO7	All CD4+ vv CD4-CD8- (TRAclone9 only):all	SUCO	8.44e-07	-0.181765	0.357	0.304	0.030892	CD4+	DN
CHD1	All CD4+ vv CD4-CD8-:all	CHD1	3.37e-14	-0.181755	0.49	0.412	1.23e-09	CD4+	DN
VIM-AS1	All CD4+ vv CD4-CD8-:all	VIM-AS1	1.42e-10	-0.181729	0.328	0.261	5.2e-06	CD4+	DN
CYB561D2	All CD4+ vv CD4-CD8-:all	CYB561D2	3.96e-10	-0.181643	0.334	0.264	1.45e-05	CD4+	DN
SPSB3	All CD4+ vv CD4-CD8-:all	SPSB3	3.14e-08	-0.181603	0.442	0.362	0.00115096	CD4+	DN
RNF2135	CD4+ vv CD4-CD8- (TRAclone9 only):BMd3_CAR_SEM_7645	RNF213	6.17e-23	-0.181313	0.982	0.906	2.26e-18	CD4+	DN
NFAT5	All CD4+ vv CD4-CD8-:all	NFAT5	1.78e-24	-0.181222	0.593	0.492	6.5e-20	CD4+	DN
ACTR1A	All CD4+ vv CD4-CD8-:all	ACTR1A	3.09e-07	-0.181184	0.262	0.207	0.0112914	CD4+	DN
NFYB	All CD4+ vv CD4-CD8-:all	NFYB	6.71e-07	-0.18116	0.148	0.102	0.0245449	CD4+	DN
AIMP1	All CD4+ vv CD4-CD8-:all	AIMP1	1.05e-12	-0.181157	0.365	0.278	3.86e-08	CD4+	DN
PRKCH7	CD4+ vv CD4-CD8- (TRAclone9 only):BMd3_CAR_6349cells	PRKCH	4.02e-07	-0.181119	0.846	0.701	0.0147127	CD4+	DN
NAP1L15	All CD4+ vv CD4-CD8- (TRAclone9 only):all	NAP1L1	1.31e-24	-0.180989	0.861	0.829	4.79e-20	CD4+	DN
TAPBP	All CD4+ vv CD4-CD8-:all	TAPBP	3.03e-26	-0.180829	0.659	0.565	1.11e-21	CD4+	DN
FAM177A17	All CD4+ vv CD4-CD8- (TRAclone9 only):all	FAM177A1	8.97e-09	-0.180802	0.5	0.435	0.000328483	CD4+	DN
NBPF12	All CD4+ vv CD4-CD8-:all	NBPF12	1.18e-07	-0.180787	0.216	0.153	0.00430764	CD4+	DN
CCDC88B	All CD4+ vv CD4-CD8-:all	CCDC88B	7.19e-17	-0.180383	0.322	0.232	2.63e-12	CD4+	DN
SAP30L	All CD4+ vv CD4-CD8-:all	SAP30L	1.32e-06	-0.18028	0.146	0.101	0.0481836	CD4+	DN
ZFR	All CD4+ vv CD4-CD8-:all	ZFR	5.42e-14	-0.180273	0.45	0.368	1.98e-09	CD4+	DN
UTP18	All CD4+ vv CD4-CD8-:all	UTP18	1.01e-09	-0.179852	0.243	0.176	3.7e-05	CD4+	DN
TNFSF8	All CD4+ vv CD4-CD8-:all	TNFSF8	1.16e-14	-0.179667	0.522	0.445	4.23e-10	CD4+	DN
TRMT1127	All CD4+ vv CD4-CD8- (TRAclone9 only):all	TRMT112	1.09e-23	-0.179589	0.783	0.751	3.99e-19	CD4+	DN
COA4	All CD4+ vv CD4-CD8-:all	COA4	6.79e-08	-0.179536	0.267	0.215	0.00248456	CD4+	DN
PCBP1-AS1	All CD4+ vv CD4-CD8-:all	PCBP1-AS1	2.22e-12	-0.179474	0.356	0.278	8.11e-08	CD4+	DN
MORC3	All CD4+ vv CD4-CD8-:all	MORC3	8.46e-11	-0.179451	0.302	0.221	3.1e-06	CD4+	DN
CMTM36	All CD4+ vv CD4-CD8- (TRAclone9 only):all	CMTM3	5.56e-23	-0.179229	0.716	0.695	2.03e-18	CD4+	DN
HNRNPA05	All CD4+ vv CD4-CD8- (TRAclone9 only):all	HNRNPA0	5.28e-21	-0.179217	0.702	0.656	1.93e-16	CD4+	DN
PSME4	All CD4+ vv CD4-CD8-:all	PSME4	4.79e-19	-0.179177	0.482	0.35	1.75e-14	CD4+	DN
RPL186	All CD4+ vv CD4-CD8- (TRAclone9 only):all	RPL18	2.25e-218	-0.179088	0.934	0.934	8.24e-214	CD4+	DN
G3BP14	All CD4+ vv CD4-CD8- (TRAclone9 only):all	G3BP1	2.57e-08	-0.179022	0.594	0.525	0.0009413	CD4+	DN
MPST	All CD4+ vv CD4-CD8-:all	MPST	4.04e-08	-0.178985	0.222	0.174	0.00147789	CD4+	DN
AGO26	All CD4+ vv CD4-CD8- (TRAclone9 only):all	AGO2	6.22e-07	-0.178886	0.396	0.344	0.022784	CD4+	DN
OSGEP	All CD4+ vv CD4-CD8-:all	OSGEP	1.59e-09	-0.178856	0.226	0.16	5.82e-05	CD4+	DN
ZFAND6	All CD4+ vv CD4-CD8-:all	ZFAND6	4.24e-17	-0.178762	0.42	0.316	1.55e-12	CD4+	DN
ST136	All CD4+ vv CD4-CD8- (TRAclone9 only):all	ST13	1.29e-13	-0.178648	0.687	0.62	4.72e-09	CD4+	DN
LSM28	All CD4+ vv CD4-CD8- (TRAclone9 only):all	LSM2	6.72e-14	-0.178647	0.419	0.356	2.46e-09	CD4+	DN
SAP18	All CD4+ vv CD4-CD8-:all	SAP18	2.07e-24	-0.178619	0.602	0.504	7.59e-20	CD4+	DN
CMTM3	All CD4+ vv CD4-CD8-:all	CMTM3	1.84e-26	-0.178161	0.575	0.505	6.72e-22	CD4+	DN
SRPRA	All CD4+ vv CD4-CD8-:all	SRPRA	1.4e-10	-0.178057	0.594	0.514	5.13e-06	CD4+	DN
TMEM14B6	All CD4+ vv CD4-CD8- (TRAclone9 only):all	TMEM14B	2.47e-19	-0.178019	0.738	0.682	9.05e-15	CD4+	DN
LLPH	All CD4+ vv CD4-CD8-:all	LLPH	7.71e-09	-0.177953	0.292	0.236	0.000282222	CD4+	DN
COPB13	All CD4+ vv CD4-CD8- (TRAclone9 only):all	COPB1	1.51e-10	-0.177782	0.558	0.492	5.52e-06	CD4+	DN
HIVEP1	All CD4+ vv CD4-CD8-:all	HIVEP1	6.42e-09	-0.177683	0.294	0.229	0.000235132	CD4+	DN
CREB1	All CD4+ vv CD4-CD8-:all	CREB1	1.11e-16	-0.177645	0.6	0.482	4.07e-12	CD4+	DN
MYO1F	All CD4+ vv CD4-CD8-:all	MYO1F	1.46e-37	-0.17761	0.689	0.562	5.33e-33	CD4+	DN
RAP1B8	All CD4+ vv CD4-CD8- (TRAclone9 only):all	RAP1B	3.93e-20	-0.177556	0.856	0.798	1.44e-15	CD4+	DN
UCK2	All CD4+ vv CD4-CD8-:all	UCK2	2.95e-09	-0.177523	0.138	0.086	0.000107805	CD4+	DN
SEC61A17	All CD4+ vv CD4-CD8- (TRAclone9 only):all	SEC61A1	4.39e-08	-0.177512	0.639	0.579	0.00160852	CD4+	DN
PSMA17	CD4+ vv CD4-CD8- (TRAclone9 only):BMd3_CAR_SEM_7645	PSMA1	4.31e-09	-0.177476	0.847	0.667	0.000157714	CD4+	DN
NRF1	All CD4+ vv CD4-CD8-:all	NRF1	2.69e-10	-0.177375	0.302	0.23	9.83e-06	CD4+	DN
PLEKHB2	All CD4+ vv CD4-CD8-:all	PLEKHB2	3.99e-09	-0.177287	0.324	0.265	0.000146153	CD4+	DN
ACTG16	All CD4+ vv CD4-CD8- (TRAclone9 only):all	ACTG1	1.02e-266	-0.17719	0.948	0.94	3.72e-262	CD4+	DN
TCAF2	All CD4+ vv CD4-CD8-:all	TCAF2	2.39e-22	-0.177145	0.584	0.478	8.74e-18	CD4+	DN
RPS246	All CD4+ vv CD4-CD8- (TRAclone9 only):all	RPS24	3.99e-265	-0.177075	0.942	0.948	1.46e-260	CD4+	DN
MIF	All CD4+ vv CD4-CD8-:all	MIF	7.46e-302	-0.177016	0.839	0.79	2.73e-297	CD4+	DN
BRD4	All CD4+ vv CD4-CD8-:all	BRD4	5.53e-21	-0.176989	0.561	0.464	2.03e-16	CD4+	DN
PHB	All CD4+ vv CD4-CD8-:all	PHB	4.49e-10	-0.176944	0.281	0.214	1.64e-05	CD4+	DN
RAE1	All CD4+ vv CD4-CD8-:all	RAE1	5.84e-07	-0.176936	0.203	0.158	0.0213794	CD4+	DN
ORMDL28	All CD4+ vv CD4-CD8- (TRAclone9 only):all	ORMDL2	3.57e-08	-0.176907	0.398	0.35	0.00130776	CD4+	DN
RAPGEF6	All CD4+ vv CD4-CD8-:all	RAPGEF6	1.21e-33	-0.176829	0.682	0.573	4.44e-29	CD4+	DN
EIF2A6	All CD4+ vv CD4-CD8- (TRAclone9 only):all	EIF2A	5.63e-10	-0.176816	0.473	0.401	2.06e-05	CD4+	DN
EMC4	All CD4+ vv CD4-CD8-:all	EMC4	1.58e-11	-0.176814	0.376	0.316	5.77e-07	CD4+	DN
SELENOM	All CD4+ vv CD4-CD8-:all	SELENOM	3.27e-07	-0.176759	0.292	0.242	0.0119514	CD4+	DN
GAPDH	All CD4+ vv CD4-CD8-:all	GAPDH	0	-0.176746	0.919	0.882	0	CD4+	DN
FNDC3A	All CD4+ vv CD4-CD8-:all	FNDC3A	2.02e-24	-0.176669	0.507	0.378	7.4e-20	CD4+	DN
SCAND18	All CD4+ vv CD4-CD8- (TRAclone9 only):all	SCAND1	1.59e-15	-0.176483	0.699	0.638	5.81e-11	CD4+	DN
GPR688	All CD4+ vv CD4-CD8- (TRAclone9 only):all	GPR68	9.41e-09	-0.176387	0.575	0.506	0.000344365	CD4+	DN
GAK	All CD4+ vv CD4-CD8-:all	GAK	9.16e-10	-0.176275	0.35	0.278	3.35e-05	CD4+	DN
ARRDC1	All CD4+ vv CD4-CD8-:all	ARRDC1	7.62e-11	-0.17611	0.28	0.203	2.79e-06	CD4+	DN
EIF3K	All CD4+ vv CD4-CD8-:all	EIF3K	6.72e-55	-0.176089	0.663	0.608	2.46e-50	CD4+	DN
HUWE1	All CD4+ vv CD4-CD8-:all	HUWE1	3.95e-27	-0.176054	0.536	0.418	1.45e-22	CD4+	DN
SARAF7	All CD4+ vv CD4-CD8- (TRAclone9 only):all	SARAF	1.25e-51	-0.176053	0.972	0.939	4.59e-47	CD4+	DN
TOMM205	All CD4+ vv CD4-CD8- (TRAclone9 only):all	TOMM20	1.51e-16	-0.175974	0.674	0.625	5.53e-12	CD4+	DN
TBC1D9B	All CD4+ vv CD4-CD8-:all	TBC1D9B	1.88e-09	-0.175885	0.238	0.176	6.87e-05	CD4+	DN
ELAVL19	All CD4+ vv CD4-CD8- (TRAclone9 only):all	ELAVL1	8.97e-07	-0.175759	0.361	0.306	0.0328255	CD4+	DN
DAD15	All CD4+ vv CD4-CD8- (TRAclone9 only):all	DAD1	2.18e-29	-0.175592	0.833	0.814	7.98e-25	CD4+	DN
SPART	All CD4+ vv CD4-CD8-:all	SPART	8.69e-07	-0.17556	0.248	0.195	0.031796	CD4+	DN
RNF19A	All CD4+ vv CD4-CD8-:all	RNF19A	6.58e-24	-0.175542	0.597	0.47	2.41e-19	CD4+	DN
SETD5	All CD4+ vv CD4-CD8-:all	SETD5	1.33e-19	-0.175219	0.532	0.42	4.88e-15	CD4+	DN
SRRM1	All CD4+ vv CD4-CD8-:all	SRRM1	5.33e-29	-0.174953	0.676	0.576	1.95e-24	CD4+	DN
CCDC47	All CD4+ vv CD4-CD8-:all	CCDC47	4.82e-07	-0.174842	0.376	0.314	0.0176455	CD4+	DN
HIC19	All CD4+ vv CD4-CD8- (TRAclone9 only):all	HIC1	1.12e-08	-0.174711	0.381	0.332	0.000410798	CD4+	DN
ITSN2	All CD4+ vv CD4-CD8-:all	ITSN2	2.18e-15	-0.17468	0.594	0.497	7.97e-11	CD4+	DN
XPO7	All CD4+ vv CD4-CD8-:all	XPO7	6.11e-13	-0.174671	0.231	0.144	2.24e-08	CD4+	DN
CD4410	All CD4+ vv CD4-CD8- (TRAclone9 only):all	CD44	1.12e-12	-0.174522	0.818	0.815	4.1e-08	CD4+	DN
CLIC16	All CD4+ vv CD4-CD8- (TRAclone9 only):all	CLIC1	1.49e-90	-0.174207	0.921	0.926	5.46e-86	CD4+	DN
TMED4	All CD4+ vv CD4-CD8-:all	TMED4	3.46e-17	-0.173844	0.41	0.322	1.27e-12	CD4+	DN
SYNCRIP	All CD4+ vv CD4-CD8-:all	SYNCRIP	4.81e-13	-0.17384	0.476	0.396	1.76e-08	CD4+	DN
FAR1	All CD4+ vv CD4-CD8-:all	FAR1	2.8e-10	-0.173795	0.269	0.19	1.03e-05	CD4+	DN
AURKAIP1	All CD4+ vv CD4-CD8-:all	AURKAIP1	4.84e-18	-0.17377	0.446	0.362	1.77e-13	CD4+	DN
MORF4L17	All CD4+ vv CD4-CD8- (TRAclone9 only):all	MORF4L1	8.28e-22	-0.173733	0.83	0.778	3.03e-17	CD4+	DN
SNW1	All CD4+ vv CD4-CD8-:all	SNW1	1.36e-09	-0.173511	0.423	0.341	4.98e-05	CD4+	DN
CLPTM1L7	All CD4+ vv CD4-CD8- (TRAclone9 only):all	CLPTM1L	9.52e-07	-0.173445	0.37	0.319	0.034857	CD4+	DN
SRP72	All CD4+ vv CD4-CD8-:all	SRP72	2.16e-10	-0.173414	0.456	0.387	7.92e-06	CD4+	DN
ANXA28	All CD4+ vv CD4-CD8- (TRAclone9 only):all	ANXA2	2.36e-18	-0.173381	0.615	0.621	8.64e-14	CD4+	DN
RLF	All CD4+ vv CD4-CD8-:all	RLF	1.58e-13	-0.173327	0.492	0.412	5.77e-09	CD4+	DN
NCBP3	All CD4+ vv CD4-CD8-:all	NCBP3	4.2e-16	-0.173249	0.332	0.24	1.54e-11	CD4+	DN
AGFG2	All CD4+ vv CD4-CD8-:all	AGFG2	5.72e-12	-0.173141	0.182	0.11	2.09e-07	CD4+	DN
RER1	All CD4+ vv CD4-CD8-:all	RER1	1.4e-15	-0.173061	0.48	0.399	5.12e-11	CD4+	DN
PPP2CA8	All CD4+ vv CD4-CD8- (TRAclone9 only):all	PPP2CA	1.53e-08	-0.173049	0.547	0.484	0.000559354	CD4+	DN
ANKHD1	All CD4+ vv CD4-CD8-:all	ANKHD1	4.99e-26	-0.172788	0.628	0.522	1.83e-21	CD4+	DN
COG7	All CD4+ vv CD4-CD8-:all	COG7	2.89e-07	-0.172662	0.147	0.097	0.0105925	CD4+	DN
LBH5	All CD4+ vv CD4-CD8- (TRAclone9 only):all	LBH	4.55e-10	-0.172661	0.569	0.492	1.66e-05	CD4+	DN
GNG2	All CD4+ vv CD4-CD8-:all	GNG2	9.83e-29	-0.172422	0.798	0.709	3.6e-24	CD4+	DN
NHP2	All CD4+ vv CD4-CD8-:all	NHP2	1.72e-14	-0.172389	0.32	0.254	6.28e-10	CD4+	DN
PJA26	All CD4+ vv CD4-CD8- (TRAclone9 only):all	PJA2	1.05e-06	-0.172305	0.509	0.438	0.038539	CD4+	DN
FBXO31	All CD4+ vv CD4-CD8-:all	FBXO31	3.14e-07	-0.172117	0.196	0.146	0.011506	CD4+	DN
NARF	All CD4+ vv CD4-CD8-:all	NARF	1.51e-20	-0.171974	0.48	0.365	5.52e-16	CD4+	DN
PSMB7	All CD4+ vv CD4-CD8-:all	PSMB7	5.55e-16	-0.171918	0.368	0.282	2.03e-11	CD4+	DN
NDUFA68	All CD4+ vv CD4-CD8- (TRAclone9 only):all	NDUFA6	1.01e-20	-0.171632	0.62	0.546	3.68e-16	CD4+	DN
KDM4A	All CD4+ vv CD4-CD8-:all	KDM4A	9.8e-08	-0.171589	0.192	0.136	0.0035865	CD4+	DN
PPP1R358	All CD4+ vv CD4-CD8- (TRAclone9 only):all	PPP1R35	7.28e-08	-0.171557	0.498	0.422	0.00266349	CD4+	DN
RABAC16	All CD4+ vv CD4-CD8- (TRAclone9 only):all	RABAC1	1.04e-20	-0.171517	0.774	0.74	3.8e-16	CD4+	DN
SELENOS	All CD4+ vv CD4-CD8-:all	SELENOS	2.77e-14	-0.171504	0.507	0.416	1.01e-09	CD4+	DN
TAX1BP18	All CD4+ vv CD4-CD8- (TRAclone9 only):all	TAX1BP1	2.74e-12	-0.171449	0.715	0.637	1e-07	CD4+	DN
DEK4	All CD4+ vv CD4-CD8- (TRAclone9 only):all	DEK	7.59e-34	-0.171438	0.677	0.644	2.78e-29	CD4+	DN
TANGO2	All CD4+ vv CD4-CD8-:all	TANGO2	6.03e-07	-0.171298	0.17	0.112	0.0220732	CD4+	DN
RAB11FIP1	All CD4+ vv CD4-CD8-:all	RAB11FIP1	4.53e-23	-0.171268	0.549	0.444	1.66e-18	CD4+	DN
CYBC18	All CD4+ vv CD4-CD8- (TRAclone9 only):all	CYBC1	1.3e-09	-0.171147	0.46	0.406	4.77e-05	CD4+	DN
PI4KA	All CD4+ vv CD4-CD8-:all	PI4KA	2.81e-17	-0.171106	0.431	0.336	1.03e-12	CD4+	DN
TRA2A8	CD4+ vv CD4-CD8- (TRAclone9 only):BMd3_CAR_SEM_7645	TRA2A	8.5e-07	-0.171085	0.761	0.566	0.0311064	CD4+	DN
ARHGAP45	All CD4+ vv CD4-CD8-:all	ARHGAP45	2.71e-31	-0.170933	0.605	0.488	9.92e-27	CD4+	DN
AP3S1	All CD4+ vv CD4-CD8-:all	AP3S1	8.38e-15	-0.170843	0.412	0.34	3.07e-10	CD4+	DN
MARK3	All CD4+ vv CD4-CD8-:all	MARK3	8.47e-16	-0.170706	0.478	0.374	3.1e-11	CD4+	DN
SCAF4	All CD4+ vv CD4-CD8-:all	SCAF4	3.3e-12	-0.170698	0.323	0.241	1.21e-07	CD4+	DN
LAX1	All CD4+ vv CD4-CD8-:all	LAX1	5.44e-08	-0.170689	0.27	0.22	0.00199211	CD4+	DN
DPP75	All CD4+ vv CD4-CD8- (TRAclone9 only):all	DPP7	1.41e-12	-0.170581	0.723	0.65	5.16e-08	CD4+	DN
TMEM2587	All CD4+ vv CD4-CD8- (TRAclone9 only):all	TMEM258	8.49e-49	-0.170502	0.874	0.86	3.11e-44	CD4+	DN
NACA	All CD4+ vv CD4-CD8-:all	NACA	1.91e-164	-0.170445	0.819	0.747	7e-160	CD4+	DN
MED10	All CD4+ vv CD4-CD8-:all	MED10	2.55e-12	-0.170285	0.451	0.352	9.34e-08	CD4+	DN
BIRC3	All CD4+ vv CD4-CD8-:all	BIRC3	4.44e-10	-0.170214	0.435	0.378	1.62e-05	CD4+	DN
SF3B27	All CD4+ vv CD4-CD8- (TRAclone9 only):all	SF3B2	2.13e-16	-0.170186	0.727	0.676	7.78e-12	CD4+	DN
KHDRBS15	All CD4+ vv CD4-CD8- (TRAclone9 only):all	KHDRBS1	4.58e-16	-0.170129	0.769	0.723	1.68e-11	CD4+	DN
ATAD2B	All CD4+ vv CD4-CD8-:all	ATAD2B	6.12e-17	-0.170122	0.419	0.328	2.24e-12	CD4+	DN
PIGL	All CD4+ vv CD4-CD8-:all	PIGL	2.51e-08	-0.170081	0.21	0.162	0.000918184	CD4+	DN
MRPS26	All CD4+ vv CD4-CD8-:all	MRPS26	3.96e-11	-0.169868	0.248	0.181	1.45e-06	CD4+	DN
RCC1	All CD4+ vv CD4-CD8-:all	RCC1	7.41e-07	-0.169854	0.084	0.056	0.0271371	CD4+	DN
TM9SF4	All CD4+ vv CD4-CD8-:all	TM9SF4	6.45e-08	-0.169816	0.237	0.182	0.00236229	CD4+	DN
TRAPPC3	All CD4+ vv CD4-CD8-:all	TRAPPC3	4.42e-13	-0.169807	0.36	0.286	1.62e-08	CD4+	DN
ANK1	All CD4+ vv CD4-CD8-:all	ANK1	4.33e-08	-0.169689	0.134	0.096	0.00158582	CD4+	DN
AMD1	All CD4+ vv CD4-CD8-:all	AMD1	5.41e-17	-0.169078	0.342	0.26	1.98e-12	CD4+	DN
ZC3H15	All CD4+ vv CD4-CD8-:all	ZC3H15	3.75e-14	-0.16897	0.52	0.424	1.37e-09	CD4+	DN
THRAP3	All CD4+ vv CD4-CD8-:all	THRAP3	3.85e-23	-0.168826	0.577	0.495	1.41e-18	CD4+	DN
PRPF4B	All CD4+ vv CD4-CD8-:all	PRPF4B	4.12e-32	-0.168762	0.613	0.484	1.51e-27	CD4+	DN
DCUN1D5	All CD4+ vv CD4-CD8-:all	DCUN1D5	3.9e-10	-0.168566	0.274	0.2	1.43e-05	CD4+	DN
MBP4	CD4+ vv CD4-CD8- (TRAclone9 only):BMd3_CAR_SEM_7645	MBP	1.39e-07	-0.1685	0.726	0.547	0.00509768	CD4+	DN
PMVK	All CD4+ vv CD4-CD8-:all	PMVK	6.18e-11	-0.168345	0.266	0.2	2.26e-06	CD4+	DN
PTMA4	CD4+ vv CD4-CD8- (TRAclone9 only):BMd3_CAR_6349cells	PTMA	1.64e-31	-0.168343	0.985	0.977	6e-27	CD4+	DN
SCAND1	All CD4+ vv CD4-CD8-:all	SCAND1	3e-21	-0.168335	0.586	0.504	1.1e-16	CD4+	DN
SRSF37	All CD4+ vv CD4-CD8- (TRAclone9 only):all	SRSF3	6.42e-21	-0.168298	0.708	0.654	2.35e-16	CD4+	DN
RAB7A	All CD4+ vv CD4-CD8-:all	RAB7A	7.49e-28	-0.168254	0.651	0.542	2.74e-23	CD4+	DN
KRAS	All CD4+ vv CD4-CD8-:all	KRAS	4.59e-09	-0.16816	0.36	0.291	0.000168065	CD4+	DN
SFPQ6	CD4+ vv CD4-CD8- (TRAclone9 only):BMd3_CAR_SEM_7645	SFPQ	3.07e-09	-0.168146	0.744	0.629	0.000112288	CD4+	DN
OAZ1	All CD4+ vv CD4-CD8-:all	OAZ1	2.29e-74	-0.168065	0.736	0.669	8.37e-70	CD4+	DN
PAM	All CD4+ vv CD4-CD8-:all	PAM	3.74e-16	-0.168044	0.488	0.398	1.37e-11	CD4+	DN
UPF2	All CD4+ vv CD4-CD8-:all	UPF2	5.19e-30	-0.168035	0.59	0.46	1.9e-25	CD4+	DN
NAP1L45	CD4+ vv CD4-CD8- (TRAclone9 only):BMd3_CAR_SEM_7645	NAP1L4	3.86e-10	-0.167986	0.812	0.667	1.41e-05	CD4+	DN
ZGPAT	All CD4+ vv CD4-CD8-:all	ZGPAT	1e-06	-0.167976	0.222	0.166	0.0366748	CD4+	DN
MCRS1	All CD4+ vv CD4-CD8-:all	MCRS1	1.3e-10	-0.167682	0.281	0.199	4.75e-06	CD4+	DN
TRAK1	All CD4+ vv CD4-CD8-:all	TRAK1	4.82e-07	-0.167577	0.174	0.114	0.0176591	CD4+	DN
EXOSC8	All CD4+ vv CD4-CD8-:all	EXOSC8	1.88e-12	-0.167577	0.271	0.206	6.87e-08	CD4+	DN
SND14	All CD4+ vv CD4-CD8- (TRAclone9 only):all	SND1	1.55e-14	-0.16733	0.74	0.705	5.68e-10	CD4+	DN
CDC26	All CD4+ vv CD4-CD8-:all	CDC26	1.66e-13	-0.167255	0.346	0.262	6.08e-09	CD4+	DN
SYNCRIP6	All CD4+ vv CD4-CD8- (TRAclone9 only):all	SYNCRIP	1.67e-09	-0.167198	0.544	0.488	6.1e-05	CD4+	DN
MRPL209	All CD4+ vv CD4-CD8- (TRAclone9 only):all	MRPL20	1.23e-13	-0.166795	0.57	0.517	4.5e-09	CD4+	DN
SLC25A39	All CD4+ vv CD4-CD8-:all	SLC25A39	8.87e-11	-0.166616	0.294	0.226	3.25e-06	CD4+	DN
DAZAP25	All CD4+ vv CD4-CD8- (TRAclone9 only):all	DAZAP2	1.88e-34	-0.166587	0.879	0.855	6.88e-30	CD4+	DN
IRF3	All CD4+ vv CD4-CD8-:all	IRF3	2.83e-10	-0.166517	0.336	0.26	1.03e-05	CD4+	DN
PYCR26	All CD4+ vv CD4-CD8- (TRAclone9 only):all	PYCR2	3.24e-08	-0.166489	0.447	0.39	0.00118428	CD4+	DN
NAPA	All CD4+ vv CD4-CD8-:all	NAPA	1.35e-14	-0.166483	0.491	0.418	4.96e-10	CD4+	DN
PPP2CA	All CD4+ vv CD4-CD8-:all	PPP2CA	9.64e-13	-0.166405	0.462	0.372	3.53e-08	CD4+	DN
COA1	All CD4+ vv CD4-CD8-:all	COA1	1.21e-13	-0.166323	0.394	0.322	4.45e-09	CD4+	DN
AP1M1	All CD4+ vv CD4-CD8-:all	AP1M1	2.29e-13	-0.166281	0.31	0.236	8.37e-09	CD4+	DN
MAP2K1	All CD4+ vv CD4-CD8-:all	MAP2K1	6.87e-22	-0.166175	0.567	0.476	2.52e-17	CD4+	DN
HSP90AA14	All CD4+ vv CD4-CD8- (TRAclone9 only):all	HSP90AA1	1.63e-45	-0.16614	0.865	0.844	5.98e-41	CD4+	DN
CCDC124	All CD4+ vv CD4-CD8-:all	CCDC124	6.37e-08	-0.166139	0.3	0.236	0.00233172	CD4+	DN
CDK2AP17	All CD4+ vv CD4-CD8- (TRAclone9 only):all	CDK2AP1	3.27e-07	-0.166138	0.221	0.185	0.0119773	CD4+	DN
NUTF28	All CD4+ vv CD4-CD8- (TRAclone9 only):all	NUTF2	1.29e-11	-0.165947	0.488	0.433	4.71e-07	CD4+	DN
SNRNP70	All CD4+ vv CD4-CD8-:all	SNRNP70	1.49e-28	-0.165942	0.523	0.403	5.44e-24	CD4+	DN
EXT2	All CD4+ vv CD4-CD8-:all	EXT2	6.45e-07	-0.165909	0.178	0.128	0.0235928	CD4+	DN
ZNF276	All CD4+ vv CD4-CD8-:all	ZNF276	9.74e-12	-0.16576	0.298	0.206	3.56e-07	CD4+	DN
RABGGTB	All CD4+ vv CD4-CD8-:all	RABGGTB	5.27e-08	-0.165649	0.214	0.152	0.00192732	CD4+	DN
STMP16	All CD4+ vv CD4-CD8- (TRAclone9 only):all	STMP1	3.22e-10	-0.165618	0.541	0.469	1.18e-05	CD4+	DN
CNN2	All CD4+ vv CD4-CD8-:all	CNN2	6.3e-28	-0.165398	0.608	0.53	2.31e-23	CD4+	DN
AL645568.1	All CD4+ vv CD4-CD8-:all	AL645568.1	3.37e-11	-0.165292	0.354	0.277	1.23e-06	CD4+	DN
SDE2	All CD4+ vv CD4-CD8-:all	SDE2	2.77e-07	-0.165154	0.18	0.126	0.0101254	CD4+	DN
LARP7	All CD4+ vv CD4-CD8-:all	LARP7	6.35e-08	-0.165067	0.289	0.221	0.00232242	CD4+	DN
ZNF335	All CD4+ vv CD4-CD8-:all	ZNF335	4.34e-10	-0.164993	0.244	0.173	1.59e-05	CD4+	DN
NECAP25	All CD4+ vv CD4-CD8- (TRAclone9 only):all	NECAP2	1.56e-09	-0.164856	0.575	0.509	5.71e-05	CD4+	DN
AATF	All CD4+ vv CD4-CD8-:all	AATF	2.64e-11	-0.164623	0.438	0.342	9.65e-07	CD4+	DN
ZBTB1	All CD4+ vv CD4-CD8-:all	ZBTB1	3.89e-16	-0.164601	0.53	0.438	1.42e-11	CD4+	DN
MRPL438	All CD4+ vv CD4-CD8- (TRAclone9 only):all	MRPL43	8.5e-10	-0.164432	0.42	0.343	3.11e-05	CD4+	DN
MRFAP14	All CD4+ vv CD4-CD8- (TRAclone9 only):all	MRFAP1	2.17e-07	-0.164359	0.501	0.432	0.00795564	CD4+	DN
RBM426	All CD4+ vv CD4-CD8- (TRAclone9 only):all	RBM42	3.73e-08	-0.164266	0.378	0.322	0.00136558	CD4+	DN
BOD1L1	All CD4+ vv CD4-CD8-:all	BOD1L1	7.72e-25	-0.164127	0.5	0.385	2.83e-20	CD4+	DN
NUMB	All CD4+ vv CD4-CD8-:all	NUMB	2.59e-16	-0.163923	0.375	0.287	9.46e-12	CD4+	DN
DNM2	All CD4+ vv CD4-CD8-:all	DNM2	7.05e-32	-0.163891	0.604	0.502	2.58e-27	CD4+	DN
RNF4	All CD4+ vv CD4-CD8-:all	RNF4	8.57e-12	-0.16386	0.414	0.343	3.14e-07	CD4+	DN
RPL23A6	All CD4+ vv CD4-CD8- (TRAclone9 only):all	RPL23A	9.11e-197	-0.163799	0.915	0.925	3.33e-192	CD4+	DN
ZMYND11	All CD4+ vv CD4-CD8-:all	ZMYND11	5.28e-20	-0.163623	0.386	0.276	1.93e-15	CD4+	DN
YIF1B	All CD4+ vv CD4-CD8-:all	YIF1B	1.82e-10	-0.163582	0.243	0.178	6.65e-06	CD4+	DN
EAPP7	All CD4+ vv CD4-CD8- (TRAclone9 only):all	EAPP	9.72e-08	-0.163529	0.41	0.344	0.0035579	CD4+	DN
FAU6	All CD4+ vv CD4-CD8- (TRAclone9 only):all	FAU	1.03e-233	-0.163448	0.943	0.942	3.77e-229	CD4+	DN
SIRT7	All CD4+ vv CD4-CD8-:all	SIRT7	1.34e-07	-0.163442	0.28	0.216	0.00491675	CD4+	DN
TRAF3IP35	CD4+ vv CD4-CD8- (TRAclone9 only):BMd3_CAR_6349cells	TRAF3IP3	1.5e-08	-0.16333	0.95	0.954	0.000547413	CD4+	DN
ELP5	All CD4+ vv CD4-CD8-:all	ELP5	8.55e-09	-0.163293	0.224	0.168	0.000312946	CD4+	DN
POMP8	All CD4+ vv CD4-CD8- (TRAclone9 only):all	POMP	1.12e-19	-0.163256	0.688	0.653	4.08e-15	CD4+	DN
CSTB6	CD4+ vv CD4-CD8- (TRAclone9 only):BMd3_CAR_6349cells	CSTB	2.68e-07	-0.16325	0.961	0.816	0.009818	CD4+	DN
PTMA5	All CD4+ vv CD4-CD8- (TRAclone9 only):all	PTMA	0	-0.16324	0.972	0.971	0	CD4+	DN
EAPP	All CD4+ vv CD4-CD8-:all	EAPP	5.74e-13	-0.163127	0.346	0.268	2.1e-08	CD4+	DN
PAF1	All CD4+ vv CD4-CD8-:all	PAF1	1.8e-07	-0.163093	0.224	0.172	0.00657791	CD4+	DN
CNOT1	All CD4+ vv CD4-CD8-:all	CNOT1	3.45e-13	-0.162822	0.415	0.331	1.26e-08	CD4+	DN
TGOLN2	All CD4+ vv CD4-CD8-:all	TGOLN2	4.03e-21	-0.16247	0.594	0.478	1.48e-16	CD4+	DN
CDK8	All CD4+ vv CD4-CD8-:all	CDK8	6.4e-11	-0.162452	0.277	0.201	2.34e-06	CD4+	DN
SLAIN1	All CD4+ vv CD4-CD8-:all	SLAIN1	1.78e-07	-0.16232	0.126	0.082	0.00652791	CD4+	DN
DGUOK7	All CD4+ vv CD4-CD8- (TRAclone9 only):all	DGUOK	1.56e-11	-0.16228	0.608	0.538	5.7e-07	CD4+	DN
MMD8	All CD4+ vv CD4-CD8- (TRAclone9 only):all	MMD	1.22e-08	-0.162089	0.382	0.31	0.000448212	CD4+	DN
LCP22	CD4+ vv CD4-CD8- (TRAclone9 only):BMd3_CAR_SEM_7645	LCP2	5.64e-16	-0.162009	0.956	0.843	2.06e-11	CD4+	DN
MAF17	All CD4+ vv CD4-CD8- (TRAclone9 only):all	MAF1	1.03e-09	-0.161925	0.439	0.367	3.78e-05	CD4+	DN
OARD1	All CD4+ vv CD4-CD8-:all	OARD1	5.45e-08	-0.161887	0.246	0.18	0.00199327	CD4+	DN
C1orf435	All CD4+ vv CD4-CD8- (TRAclone9 only):all	C1orf43	5.95e-10	-0.161862	0.577	0.525	2.18e-05	CD4+	DN
SCAF8	All CD4+ vv CD4-CD8-:all	SCAF8	1.48e-14	-0.16171	0.372	0.281	5.43e-10	CD4+	DN
ARL5A	All CD4+ vv CD4-CD8-:all	ARL5A	2.32e-10	-0.16161	0.312	0.242	8.49e-06	CD4+	DN
JAK14	All CD4+ vv CD4-CD8- (TRAclone9 only):all	JAK1	7.32e-23	-0.161347	0.894	0.836	2.68e-18	CD4+	DN
SS18L29	All CD4+ vv CD4-CD8- (TRAclone9 only):all	SS18L2	5.21e-11	-0.161292	0.457	0.391	1.91e-06	CD4+	DN
ARF6	All CD4+ vv CD4-CD8-:all	ARF6	8.31e-30	-0.161277	0.642	0.568	3.04e-25	CD4+	DN
TMEM50A4	All CD4+ vv CD4-CD8- (TRAclone9 only):all	TMEM50A	9.16e-22	-0.161005	0.813	0.788	3.35e-17	CD4+	DN
MLH1	All CD4+ vv CD4-CD8-:all	MLH1	1.71e-10	-0.160893	0.207	0.134	6.27e-06	CD4+	DN
MRPL217	All CD4+ vv CD4-CD8- (TRAclone9 only):all	MRPL21	5.57e-07	-0.160788	0.335	0.279	0.0203958	CD4+	DN
AP5Z1	All CD4+ vv CD4-CD8-:all	AP5Z1	1.18e-07	-0.160776	0.27	0.199	0.00431201	CD4+	DN
GINM1	All CD4+ vv CD4-CD8-:all	GINM1	2.34e-08	-0.160661	0.288	0.23	0.000855052	CD4+	DN
COPG17	All CD4+ vv CD4-CD8- (TRAclone9 only):all	COPG1	8.27e-08	-0.16066	0.411	0.358	0.00302865	CD4+	DN
SYNE2	All CD4+ vv CD4-CD8-:all	SYNE2	9.51e-47	-0.160615	0.737	0.669	3.48e-42	CD4+	DN
ANAPC4	All CD4+ vv CD4-CD8-:all	ANAPC4	3.73e-09	-0.160565	0.206	0.146	0.000136354	CD4+	DN
ZNF7067	All CD4+ vv CD4-CD8- (TRAclone9 only):all	ZNF706	5.24e-14	-0.160523	0.632	0.561	1.92e-09	CD4+	DN
KRTCAP27	All CD4+ vv CD4-CD8- (TRAclone9 only):all	KRTCAP2	1.33e-28	-0.160492	0.829	0.801	4.85e-24	CD4+	DN
MED6	All CD4+ vv CD4-CD8-:all	MED6	1.05e-09	-0.160455	0.218	0.152	3.85e-05	CD4+	DN
DDX518	All CD4+ vv CD4-CD8- (TRAclone9 only):all	DDX5	1.82e-64	-0.159947	0.969	0.946	6.64e-60	CD4+	DN
GABPB1	All CD4+ vv CD4-CD8-:all	GABPB1	4.02e-08	-0.159872	0.208	0.147	0.00147131	CD4+	DN
RHOA	All CD4+ vv CD4-CD8-:all	RHOA	1.14e-77	-0.159735	0.743	0.688	4.18e-73	CD4+	DN
IKBIP7	All CD4+ vv CD4-CD8- (TRAclone9 only):all	IKBIP	2.92e-07	-0.159699	0.3	0.266	0.0106951	CD4+	DN
NOB110	All CD4+ vv CD4-CD8- (TRAclone9 only):all	NOB1	1.29e-06	-0.159683	0.242	0.189	0.0471364	CD4+	DN
PTPRJ	All CD4+ vv CD4-CD8-:all	PTPRJ	3.79e-24	-0.159624	0.614	0.5	1.39e-19	CD4+	DN
ZNF394	All CD4+ vv CD4-CD8-:all	ZNF394	3.56e-08	-0.159573	0.318	0.242	0.00130403	CD4+	DN
AC079781.5	All CD4+ vv CD4-CD8-:all	AC079781.5	2.44e-10	-0.159169	0.367	0.284	8.93e-06	CD4+	DN
SF3B4	All CD4+ vv CD4-CD8-:all	SF3B4	8.34e-11	-0.159079	0.394	0.326	3.05e-06	CD4+	DN
SF3B6	All CD4+ vv CD4-CD8-:all	SF3B6	4.44e-15	-0.15893	0.477	0.388	1.62e-10	CD4+	DN
CIAO2B	All CD4+ vv CD4-CD8-:all	CIAO2B	1.09e-22	-0.158884	0.538	0.454	3.97e-18	CD4+	DN
EIF4G1	All CD4+ vv CD4-CD8-:all	EIF4G1	1.37e-16	-0.158839	0.467	0.366	5.03e-12	CD4+	DN
GPATCH2L	All CD4+ vv CD4-CD8-:all	GPATCH2L	1.67e-09	-0.158758	0.311	0.236	6.1e-05	CD4+	DN
NIT2	All CD4+ vv CD4-CD8-:all	NIT2	5.47e-13	-0.158747	0.248	0.169	2e-08	CD4+	DN
INO80B	All CD4+ vv CD4-CD8-:all	INO80B	2.04e-08	-0.15852	0.141	0.092	0.000746795	CD4+	DN
IER28	All CD4+ vv CD4-CD8- (TRAclone9 only):all	IER2	4.2e-26	-0.15845	0.802	0.754	1.54e-21	CD4+	DN
VPS16	All CD4+ vv CD4-CD8-:all	VPS16	8.65e-07	-0.158432	0.17	0.124	0.0316471	CD4+	DN
LRRFIP14	All CD4+ vv CD4-CD8- (TRAclone9 only):all	LRRFIP1	2.74e-24	-0.158344	0.808	0.748	1e-19	CD4+	DN
SFSWAP	All CD4+ vv CD4-CD8-:all	SFSWAP	1.93e-11	-0.15829	0.324	0.24	7.08e-07	CD4+	DN
FARP2	All CD4+ vv CD4-CD8-:all	FARP2	5.31e-08	-0.157758	0.108	0.064	0.00194469	CD4+	DN
SRPK1	All CD4+ vv CD4-CD8-:all	SRPK1	8.92e-14	-0.157664	0.306	0.228	3.27e-09	CD4+	DN
NBPF19	All CD4+ vv CD4-CD8-:all	NBPF19	3.58e-08	-0.157497	0.116	0.068	0.00130941	CD4+	DN
USP78	All CD4+ vv CD4-CD8- (TRAclone9 only):all	USP7	9.22e-10	-0.157483	0.407	0.326	3.37e-05	CD4+	DN
RNF1667	All CD4+ vv CD4-CD8- (TRAclone9 only):all	RNF166	1.55e-08	-0.157442	0.399	0.327	0.000568103	CD4+	DN
MRM2	All CD4+ vv CD4-CD8-:all	MRM2	4.46e-07	-0.157386	0.161	0.108	0.0163061	CD4+	DN
TOX43	All CD4+ vv CD4-CD8- (TRAclone9 only):all	TOX4	1.1e-06	-0.157327	0.431	0.37	0.0403116	CD4+	DN
NDC1	All CD4+ vv CD4-CD8-:all	NDC1	3.37e-07	-0.157248	0.084	0.052	0.0123496	CD4+	DN
DPP74	CD4+ vv CD4-CD8- (TRAclone9 only):BMd3_CAR_SEM_7645	DPP7	7.02e-07	-0.157221	0.716	0.541	0.0256839	CD4+	DN
TRIM228	All CD4+ vv CD4-CD8- (TRAclone9 only):all	TRIM22	8.02e-11	-0.157035	0.503	0.474	2.94e-06	CD4+	DN
CERS24	All CD4+ vv CD4-CD8- (TRAclone9 only):all	CERS2	2.17e-08	-0.156973	0.408	0.35	0.000793512	CD4+	DN
BCAP318	All CD4+ vv CD4-CD8- (TRAclone9 only):all	BCAP31	9.27e-17	-0.156683	0.709	0.654	3.39e-12	CD4+	DN
SEPTIN77	All CD4+ vv CD4-CD8- (TRAclone9 only):all	SEPTIN7	7.18e-35	-0.156668	0.873	0.821	2.63e-30	CD4+	DN
LCK7	All CD4+ vv CD4-CD8- (TRAclone9 only):all	LCK	1.61e-49	-0.156599	0.905	0.883	5.91e-45	CD4+	DN
NELFCD	All CD4+ vv CD4-CD8-:all	NELFCD	1.97e-07	-0.156477	0.211	0.16	0.00722019	CD4+	DN
PITPNB	All CD4+ vv CD4-CD8-:all	PITPNB	5.81e-12	-0.156425	0.405	0.308	2.13e-07	CD4+	DN
SMAD7	All CD4+ vv CD4-CD8-:all	SMAD7	9.64e-11	-0.156307	0.401	0.316	3.53e-06	CD4+	DN
DHRS7	All CD4+ vv CD4-CD8-:all	DHRS7	3.72e-16	-0.156301	0.519	0.446	1.36e-11	CD4+	DN
PMVK8	All CD4+ vv CD4-CD8- (TRAclone9 only):all	PMVK	1.14e-08	-0.156278	0.345	0.286	0.000415709	CD4+	DN
MAGOHB	All CD4+ vv CD4-CD8-:all	MAGOHB	1.94e-07	-0.156253	0.176	0.122	0.00709788	CD4+	DN
RHOA7	All CD4+ vv CD4-CD8- (TRAclone9 only):all	RHOA	1.4e-54	-0.15621	0.865	0.845	5.13e-50	CD4+	DN
ST3GAL1	All CD4+ vv CD4-CD8-:all	ST3GAL1	2.81e-25	-0.156139	0.616	0.506	1.03e-20	CD4+	DN
SPATA13	All CD4+ vv CD4-CD8-:all	SPATA13	1.38e-12	-0.156039	0.317	0.234	5.06e-08	CD4+	DN
ANXA76	All CD4+ vv CD4-CD8- (TRAclone9 only):all	ANXA7	6.91e-13	-0.156006	0.598	0.53	2.53e-08	CD4+	DN
HELZ11	All CD4+ vv CD4-CD8- (TRAclone9 only):all	HELZ	2.88e-07	-0.155931	0.582	0.5	0.0105365	CD4+	DN
CCAR2	All CD4+ vv CD4-CD8-:all	CCAR2	7.08e-10	-0.155775	0.251	0.196	2.59e-05	CD4+	DN
BTBD9	All CD4+ vv CD4-CD8-:all	BTBD9	4.53e-27	-0.155688	0.557	0.441	1.66e-22	CD4+	DN
PPP6R2	All CD4+ vv CD4-CD8-:all	PPP6R2	2.27e-12	-0.155669	0.376	0.286	8.33e-08	CD4+	DN
SUPT3H	All CD4+ vv CD4-CD8-:all	SUPT3H	2e-14	-0.155641	0.432	0.355	7.32e-10	CD4+	DN
CASC3	All CD4+ vv CD4-CD8-:all	CASC3	2.69e-11	-0.155473	0.265	0.188	9.86e-07	CD4+	DN
SF3A26	All CD4+ vv CD4-CD8- (TRAclone9 only):all	SF3A2	2.53e-09	-0.155404	0.552	0.487	9.25e-05	CD4+	DN
EXOC2	All CD4+ vv CD4-CD8-:all	EXOC2	5.56e-13	-0.155346	0.407	0.322	2.04e-08	CD4+	DN
ANAPC157	All CD4+ vv CD4-CD8- (TRAclone9 only):all	ANAPC15	1.15e-06	-0.155144	0.259	0.212	0.0421969	CD4+	DN
USP164	All CD4+ vv CD4-CD8- (TRAclone9 only):all	USP16	7.63e-08	-0.15509	0.46	0.39	0.00279129	CD4+	DN
RPL266	All CD4+ vv CD4-CD8- (TRAclone9 only):all	RPL26	0	-0.15496	0.926	0.944	0	CD4+	DN
SNIP1	All CD4+ vv CD4-CD8-:all	SNIP1	1.17e-06	-0.154884	0.188	0.138	0.0429303	CD4+	DN
RAP1B	All CD4+ vv CD4-CD8-:all	RAP1B	5.97e-43	-0.154471	0.785	0.691	2.18e-38	CD4+	DN
GIMAP55	CD4+ vv CD4-CD8- (TRAclone9 only):BMd3_CAR_SEM_7645	GIMAP5	4.55e-07	-0.154464	0.702	0.547	0.0166464	CD4+	DN
MGA	All CD4+ vv CD4-CD8-:all	MGA	3.11e-11	-0.154279	0.357	0.264	1.14e-06	CD4+	DN
OTUD4	All CD4+ vv CD4-CD8-:all	OTUD4	8.75e-08	-0.154248	0.24	0.181	0.00320249	CD4+	DN
EIF4G3	All CD4+ vv CD4-CD8-:all	EIF4G3	3.97e-36	-0.15419	0.656	0.521	1.45e-31	CD4+	DN
THOC74	All CD4+ vv CD4-CD8- (TRAclone9 only):all	THOC7	1.32e-10	-0.153884	0.489	0.43	4.83e-06	CD4+	DN
MAPK14	All CD4+ vv CD4-CD8-:all	MAPK14	6.6e-14	-0.153818	0.318	0.236	2.42e-09	CD4+	DN
UXT	All CD4+ vv CD4-CD8-:all	UXT	5.96e-24	-0.15353	0.556	0.479	2.18e-19	CD4+	DN
DPP7	All CD4+ vv CD4-CD8-:all	DPP7	1.67e-26	-0.1535	0.637	0.538	6.13e-22	CD4+	DN
CD67	CD4+ vv CD4-CD8- (TRAclone9 only):BMd3_CAR_6349cells	CD6	3.57e-07	-0.15336	0.896	0.747	0.0130536	CD4+	DN
DNTTIP26	All CD4+ vv CD4-CD8- (TRAclone9 only):all	DNTTIP2	4.54e-09	-0.153343	0.443	0.368	0.000166192	CD4+	DN
POLR2E	All CD4+ vv CD4-CD8-:all	POLR2E	3.63e-13	-0.153298	0.434	0.36	1.33e-08	CD4+	DN
ADIPOR15	All CD4+ vv CD4-CD8- (TRAclone9 only):all	ADIPOR1	2.36e-09	-0.153136	0.416	0.354	8.63e-05	CD4+	DN
POU2F2	All CD4+ vv CD4-CD8-:all	POU2F2	8.01e-09	-0.15307	0.214	0.154	0.000293324	CD4+	DN
RPIA	All CD4+ vv CD4-CD8-:all	RPIA	7.86e-08	-0.153054	0.218	0.159	0.0028769	CD4+	DN
RPL30	All CD4+ vv CD4-CD8-:all	RPL30	0	-0.153013	0.869	0.81	0	CD4+	DN
B2M8	All CD4+ vv CD4-CD8- (TRAclone9 only):all	B2M	0	-0.152959	1	0.997	0	CD4+	DN
RTRAF6	All CD4+ vv CD4-CD8- (TRAclone9 only):all	RTRAF	5.02e-22	-0.152945	0.647	0.599	1.84e-17	CD4+	DN
TM9SF28	CD4+ vv CD4-CD8- (TRAclone9 only):BMd3_CAR_SEM_7645	TM9SF2	1.55e-07	-0.1529	0.637	0.453	0.00565741	CD4+	DN
GOLGA1	All CD4+ vv CD4-CD8-:all	GOLGA1	6.29e-08	-0.152899	0.203	0.143	0.00230171	CD4+	DN
C4orf36	All CD4+ vv CD4-CD8- (TRAclone9 only):all	C4orf3	1.59e-41	-0.152871	0.781	0.776	5.82e-37	CD4+	DN
AHNAK8	All CD4+ vv CD4-CD8- (TRAclone9 only):all	AHNAK	3.06e-12	-0.152822	0.823	0.814	1.12e-07	CD4+	DN
PRRC2C7	CD4+ vv CD4-CD8- (TRAclone9 only):BMd3_CAR_SEM_7645	PRRC2C	2.5e-11	-0.152625	0.88	0.748	9.13e-07	CD4+	DN
STAU1	All CD4+ vv CD4-CD8-:all	STAU1	9.62e-13	-0.152604	0.489	0.39	3.52e-08	CD4+	DN
ERVK3-1	All CD4+ vv CD4-CD8-:all	ERVK3-1	3.01e-13	-0.152361	0.309	0.23	1.1e-08	CD4+	DN
SMIM264	All CD4+ vv CD4-CD8- (TRAclone9 only):all	SMIM26	6.14e-10	-0.152352	0.492	0.431	2.25e-05	CD4+	DN
ATRAID6	All CD4+ vv CD4-CD8- (TRAclone9 only):all	ATRAID	2.08e-17	-0.152289	0.595	0.533	7.61e-13	CD4+	DN
CYTH4	All CD4+ vv CD4-CD8-:all	CYTH4	1.62e-14	-0.152242	0.412	0.314	5.94e-10	CD4+	DN
RARS	All CD4+ vv CD4-CD8-:all	RARS	1.01e-06	-0.152196	0.157	0.115	0.0368304	CD4+	DN
ANAPC16	All CD4+ vv CD4-CD8-:all	ANAPC16	1.81e-44	-0.152177	0.726	0.659	6.61e-40	CD4+	DN
DEGS19	All CD4+ vv CD4-CD8- (TRAclone9 only):all	DEGS1	2.42e-09	-0.152163	0.697	0.63	8.84e-05	CD4+	DN
PARP88	All CD4+ vv CD4-CD8- (TRAclone9 only):all	PARP8	5.04e-09	-0.152098	0.717	0.654	0.000184436	CD4+	DN
EPN1	All CD4+ vv CD4-CD8-:all	EPN1	3.9e-09	-0.152033	0.234	0.17	0.000142666	CD4+	DN
TAF1D	All CD4+ vv CD4-CD8-:all	TAF1D	9.12e-22	-0.151985	0.607	0.492	3.34e-17	CD4+	DN
ARAP2	All CD4+ vv CD4-CD8-:all	ARAP2	4.57e-35	-0.151797	0.609	0.49	1.67e-30	CD4+	DN
HNRNPH26	All CD4+ vv CD4-CD8- (TRAclone9 only):all	HNRNPH2	2.73e-09	-0.151792	0.43	0.37	9.98e-05	CD4+	DN
TRIAP17	All CD4+ vv CD4-CD8- (TRAclone9 only):all	TRIAP1	4.27e-07	-0.151671	0.283	0.248	0.0156293	CD4+	DN
AATF7	All CD4+ vv CD4-CD8- (TRAclone9 only):all	AATF	8.15e-09	-0.15166	0.488	0.406	0.000298443	CD4+	DN
JAK13	CD4+ vv CD4-CD8- (TRAclone9 only):BMd3_CAR_SEM_7645	JAK1	2.11e-09	-0.151651	0.875	0.736	7.71e-05	CD4+	DN
VKORC1	All CD4+ vv CD4-CD8-:all	VKORC1	1.11e-16	-0.151574	0.414	0.344	4.06e-12	CD4+	DN
RPL35A5	All CD4+ vv CD4-CD8- (TRAclone9 only):all	RPL35A	6.59e-263	-0.151362	0.921	0.928	2.41e-258	CD4+	DN
ZNF529	All CD4+ vv CD4-CD8-:all	ZNF529	1.26e-07	-0.15095	0.158	0.108	0.00460152	CD4+	DN
IL166	All CD4+ vv CD4-CD8- (TRAclone9 only):all	IL16	5.44e-19	-0.150919	0.741	0.669	1.99e-14	CD4+	DN
PAG1	All CD4+ vv CD4-CD8-:all	PAG1	1.22e-29	-0.150818	0.592	0.469	4.46e-25	CD4+	DN
SF3B2	All CD4+ vv CD4-CD8-:all	SF3B2	4.42e-27	-0.150753	0.613	0.516	1.62e-22	CD4+	DN
KLF136	All CD4+ vv CD4-CD8- (TRAclone9 only):all	KLF13	1.6e-11	-0.15067	0.721	0.644	5.85e-07	CD4+	DN
BCOR8	All CD4+ vv CD4-CD8- (TRAclone9 only):all	BCOR	4.54e-08	-0.150638	0.378	0.312	0.00166048	CD4+	DN
KIAA1143	All CD4+ vv CD4-CD8-:all	KIAA1143	2.38e-08	-0.150587	0.276	0.21	0.000872127	CD4+	DN
MBD1	All CD4+ vv CD4-CD8-:all	MBD1	2.42e-08	-0.150556	0.263	0.205	0.000886086	CD4+	DN
FCHSD2	All CD4+ vv CD4-CD8-:all	FCHSD2	3.49e-10	-0.150501	0.328	0.242	1.28e-05	CD4+	DN
TMEM2438	All CD4+ vv CD4-CD8- (TRAclone9 only):all	TMEM243	6.15e-10	-0.150497	0.379	0.305	2.25e-05	CD4+	DN
SAE1	All CD4+ vv CD4-CD8-:all	SAE1	1.29e-18	-0.150485	0.371	0.298	4.71e-14	CD4+	DN
SQSTM17	CD4+ vv CD4-CD8- (TRAclone9 only):BMd3_CAR_SEM_7645	SQSTM1	3.7e-13	-0.150342	0.823	0.679	1.35e-08	CD4+	DN
MKNK1	All CD4+ vv CD4-CD8-:all	MKNK1	1.85e-12	-0.15033	0.312	0.232	6.77e-08	CD4+	DN
PPP1R35	All CD4+ vv CD4-CD8-:all	PPP1R35	9.26e-13	-0.150244	0.43	0.328	3.39e-08	CD4+	DN
PABPN13	CD4+ vv CD4-CD8- (TRAclone9 only):BMd3_CAR_SEM_7645	PABPN1	5.92e-11	-0.150201	0.742	0.585	2.17e-06	CD4+	DN
ILF2	All CD4+ vv CD4-CD8-:all	ILF2	1.02e-15	-0.150179	0.419	0.34	3.72e-11	CD4+	DN
ECH16	All CD4+ vv CD4-CD8- (TRAclone9 only):all	ECH1	1.11e-19	-0.150175	0.635	0.565	4.07e-15	CD4+	DN
GOLGA3	All CD4+ vv CD4-CD8-:all	GOLGA3	2e-09	-0.150136	0.314	0.238	7.3e-05	CD4+	DN
CD53	All CD4+ vv CD4-CD8-:all	CD53	3e-60	-0.150086	0.858	0.78	1.1e-55	CD4+	DN
HIST1H2AM8	CD4+ vv CD4-CD8- (TRAclone9 only):BMd3_CAR_SEM_7645	HIST1H2AM	3.69e-07	-0.150025	0.221	0.138	0.0134915	CD4+	DN
DOHH	All CD4+ vv CD4-CD8-:all	DOHH	1.64e-11	0.150011	0.122	0.069	6.01e-07	CD4+	DN
ZBTB44	All CD4+ vv CD4-CD8-:all	ZBTB44	3.3e-17	0.150013	0.341	0.234	1.21e-12	CD4+	DN
NIBAN18	All CD4+ vv CD4-CD8- (TRAclone9 only):all	NIBAN1	4.31e-35	0.150043	0.564	0.439	1.58e-30	CD4+	DN
SCPEP1	All CD4+ vv CD4-CD8-:all	SCPEP1	2.2e-10	0.150122	0.122	0.072	8.06e-06	CD4+	DN
WBP1L6	All CD4+ vv CD4-CD8- (TRAclone9 only):all	WBP1L	4.63e-09	0.150128	0.21	0.14	0.000169625	CD4+	DN
ATRN9	All CD4+ vv CD4-CD8- (TRAclone9 only):all	ATRN	1.11e-13	0.150135	0.23	0.148	4.08e-09	CD4+	DN
LCORL8	All CD4+ vv CD4-CD8- (TRAclone9 only):all	LCORL	3.1e-13	0.150216	0.279	0.206	1.13e-08	CD4+	DN
RPS189	All CD4+ vv CD4-CD8- (TRAclone9 only):all	RPS18	0	0.150232	0.94	0.944	0	CD4+	DN
MAP1LC3B5	CD4+ vv CD4-CD8- (TRAclone9 only):BMd3_CAR_SEM_7645	MAP1LC3B	1.07e-11	0.150298	0.702	0.509	3.92e-07	CD4+	DN
GCC28	All CD4+ vv CD4-CD8- (TRAclone9 only):all	GCC2	2.69e-41	0.150414	0.65	0.504	9.85e-37	CD4+	DN
RGS910	All CD4+ vv CD4-CD8- (TRAclone9 only):all	RGS9	1.58e-12	0.150515	0.229	0.158	5.79e-08	CD4+	DN
SCLT1	All CD4+ vv CD4-CD8-:all	SCLT1	1.96e-50	0.150525	0.46	0.3	7.17e-46	CD4+	DN
SDHB7	All CD4+ vv CD4-CD8- (TRAclone9 only):all	SDHB	4.55e-17	0.150602	0.411	0.301	1.66e-12	CD4+	DN
SENP6	All CD4+ vv CD4-CD8-:all	SENP6	3.69e-48	0.15062	0.571	0.41	1.35e-43	CD4+	DN
IGFBP28	CD4+ vv CD4-CD8- (TRAclone9 only):BMd3_CAR_SEM_7645	IGFBP2	6.37e-08	0.150623	0.346	0.289	0.00233213	CD4+	DN
KARS8	All CD4+ vv CD4-CD8- (TRAclone9 only):all	KARS	2.39e-15	0.150628	0.285	0.199	8.73e-11	CD4+	DN
TAF39	All CD4+ vv CD4-CD8- (TRAclone9 only):all	TAF3	1.85e-16	0.150672	0.452	0.34	6.76e-12	CD4+	DN
ARMC86	All CD4+ vv CD4-CD8- (TRAclone9 only):all	ARMC8	1.04e-13	0.150729	0.304	0.212	3.81e-09	CD4+	DN
FGFR1OP25	CD4+ vv CD4-CD8- (TRAclone9 only):BMd3_CAR_SEM_7645	FGFR1OP2	6.94e-07	0.150819	0.545	0.384	0.0253862	CD4+	DN
SECISBP2L	All CD4+ vv CD4-CD8-:all	SECISBP2L	2.07e-28	0.150848	0.402	0.272	7.59e-24	CD4+	DN
RGCC7	All CD4+ vv CD4-CD8- (TRAclone9 only):all	RGCC	1.61e-41	0.15089	0.521	0.382	5.89e-37	CD4+	DN
PSIP17	CD4+ vv CD4-CD8- (TRAclone9 only):BMd3_CAR_SEM_7645	PSIP1	4.07e-11	0.150895	0.678	0.472	1.49e-06	CD4+	DN
SEL1L3	All CD4+ vv CD4-CD8-:all	SEL1L3	4.94e-52	0.150935	0.468	0.309	1.81e-47	CD4+	DN
YWHAG8	All CD4+ vv CD4-CD8- (TRAclone9 only):all	YWHAG	1.31e-14	0.150959	0.353	0.242	4.81e-10	CD4+	DN
CCDC90B	All CD4+ vv CD4-CD8-:all	CCDC90B	4.33e-19	0.151031	0.28	0.182	1.59e-14	CD4+	DN
ARRB17	All CD4+ vv CD4-CD8- (TRAclone9 only):all	ARRB1	3.84e-11	0.151032	0.254	0.17	1.41e-06	CD4+	DN
TP53BP1	All CD4+ vv CD4-CD8-:all	TP53BP1	3.52e-23	0.151061	0.316	0.208	1.29e-18	CD4+	DN
GPKOW9	All CD4+ vv CD4-CD8- (TRAclone9 only):all	GPKOW	3.66e-08	0.151172	0.169	0.116	0.00133876	CD4+	DN
IQCB17	All CD4+ vv CD4-CD8- (TRAclone9 only):all	IQCB1	1.25e-19	0.151347	0.36	0.249	4.56e-15	CD4+	DN
MTIF2	All CD4+ vv CD4-CD8-:all	MTIF2	8.82e-08	0.151538	0.116	0.07	0.00322813	CD4+	DN
KLHDC10	All CD4+ vv CD4-CD8-:all	KLHDC10	5.76e-15	0.151618	0.212	0.131	2.11e-10	CD4+	DN
XIAP8	All CD4+ vv CD4-CD8- (TRAclone9 only):all	XIAP	1.24e-10	0.151649	0.307	0.222	4.53e-06	CD4+	DN
YTHDF39	All CD4+ vv CD4-CD8- (TRAclone9 only):all	YTHDF3	5.76e-10	0.151834	0.281	0.206	2.11e-05	CD4+	DN
RNPEPL17	All CD4+ vv CD4-CD8- (TRAclone9 only):all	RNPEPL1	4.19e-27	0.151964	0.494	0.376	1.53e-22	CD4+	DN
ACTR3C	All CD4+ vv CD4-CD8-:all	ACTR3C	1.13e-08	0.152004	0.081	0.039	0.000413698	CD4+	DN
RAP2A9	All CD4+ vv CD4-CD8- (TRAclone9 only):all	RAP2A	8.46e-10	0.152023	0.177	0.106	3.1e-05	CD4+	DN
MRPL23	All CD4+ vv CD4-CD8-:all	MRPL23	1.34e-29	0.152081	0.351	0.242	4.9e-25	CD4+	DN
VPS33A	All CD4+ vv CD4-CD8-:all	VPS33A	2.88e-15	0.152106	0.234	0.145	1.05e-10	CD4+	DN
AHR7	All CD4+ vv CD4-CD8- (TRAclone9 only):all	AHR	5.83e-17	0.15211	0.415	0.297	2.13e-12	CD4+	DN
TTC197	All CD4+ vv CD4-CD8- (TRAclone9 only):all	TTC19	8.53e-20	0.152153	0.476	0.364	3.12e-15	CD4+	DN
DUSP28	All CD4+ vv CD4-CD8-:all	DUSP28	4.48e-09	0.152156	0.13	0.082	0.000164017	CD4+	DN
EVI2A	All CD4+ vv CD4-CD8-:all	EVI2A	7.38e-25	0.152222	0.402	0.28	2.7e-20	CD4+	DN
NDUFS7	All CD4+ vv CD4-CD8-:all	NDUFS7	1.9e-32	0.152254	0.406	0.284	6.97e-28	CD4+	DN
TNKS2	All CD4+ vv CD4-CD8-:all	TNKS2	4.01e-27	0.152295	0.419	0.284	1.47e-22	CD4+	DN
TOR1AIP16	All CD4+ vv CD4-CD8- (TRAclone9 only):all	TOR1AIP1	1.8e-27	0.152323	0.478	0.364	6.6e-23	CD4+	DN
CIR1	All CD4+ vv CD4-CD8-:all	CIR1	4.82e-24	0.152346	0.34	0.209	1.77e-19	CD4+	DN
RTF26	CD4+ vv CD4-CD8- (TRAclone9 only):BMd3_CAR_SEM_7645	RTF2	4.4e-12	0.152424	0.641	0.39	1.61e-07	CD4+	DN
RANBP6	All CD4+ vv CD4-CD8-:all	RANBP6	3.88e-08	0.152481	0.128	0.076	0.00141955	CD4+	DN
TMBIM43	CD4+ vv CD4-CD8- (TRAclone9 only):BMd3_CAR_SEM_7645	TMBIM4	2.12e-11	0.152486	0.751	0.516	7.74e-07	CD4+	DN
CNOT108	All CD4+ vv CD4-CD8- (TRAclone9 only):all	CNOT10	7.08e-10	0.152521	0.231	0.159	2.59e-05	CD4+	DN
ATP5PB	All CD4+ vv CD4-CD8-:all	ATP5PB	2.42e-67	0.152523	0.532	0.412	8.84e-63	CD4+	DN
YPEL58	All CD4+ vv CD4-CD8- (TRAclone9 only):all	YPEL5	2.86e-37	0.152591	0.598	0.456	1.05e-32	CD4+	DN
SLC39A98	All CD4+ vv CD4-CD8- (TRAclone9 only):all	SLC39A9	1.76e-07	0.152697	0.221	0.168	0.00644942	CD4+	DN
ANKRD13C	All CD4+ vv CD4-CD8-:all	ANKRD13C	1.99e-23	0.152702	0.31	0.196	7.3e-19	CD4+	DN
JOSD28	All CD4+ vv CD4-CD8- (TRAclone9 only):all	JOSD2	5.61e-20	0.152737	0.374	0.269	2.05e-15	CD4+	DN
TTN-AS1	All CD4+ vv CD4-CD8-:all	TTN-AS1	7.18e-27	0.152743	0.213	0.117	2.63e-22	CD4+	DN
APOO5	CD4+ vv CD4-CD8- (TRAclone9 only):BMd3_CAR_6349cells	APOO	6e-15	0.152793	0.888	0.805	2.2e-10	CD4+	DN
SNHG256	All CD4+ vv CD4-CD8- (TRAclone9 only):all	SNHG25	4.24e-11	0.152822	0.261	0.19	1.55e-06	CD4+	DN
CDADC1	All CD4+ vv CD4-CD8-:all	CDADC1	8.71e-15	0.152905	0.149	0.082	3.19e-10	CD4+	DN
SLAMF1	All CD4+ vv CD4-CD8-:all	SLAMF1	4.32e-64	0.152955	0.562	0.39	1.58e-59	CD4+	DN
PPA27	All CD4+ vv CD4-CD8- (TRAclone9 only):all	PPA2	3.58e-18	0.152977	0.359	0.252	1.31e-13	CD4+	DN
KNSTRN9	All CD4+ vv CD4-CD8- (TRAclone9 only):all	KNSTRN	1.07e-07	0.153035	0.065	0.038	0.00393336	CD4+	DN
CCDC88C6	All CD4+ vv CD4-CD8- (TRAclone9 only):all	CCDC88C	4.31e-35	0.153146	0.599	0.457	1.58e-30	CD4+	DN
CGGBP1	All CD4+ vv CD4-CD8-:all	CGGBP1	2.25e-35	0.153204	0.514	0.364	8.24e-31	CD4+	DN
POLE	All CD4+ vv CD4-CD8-:all	POLE	2.21e-12	0.153255	0.094	0.043	8.08e-08	CD4+	DN
SMCHD1	All CD4+ vv CD4-CD8-:all	SMCHD1	2.35e-115	0.153457	0.777	0.576	8.6e-111	CD4+	DN
EMC96	All CD4+ vv CD4-CD8- (TRAclone9 only):all	EMC9	5.02e-08	0.153461	0.158	0.096	0.00183912	CD4+	DN
NCOR17	All CD4+ vv CD4-CD8- (TRAclone9 only):all	NCOR1	4.82e-46	0.153463	0.731	0.584	1.76e-41	CD4+	DN
PBXIP18	CD4+ vv CD4-CD8- (TRAclone9 only):BMd3_CAR_SEM_7645	PBXIP1	1.72e-15	0.153505	0.792	0.579	6.3e-11	CD4+	DN
TMEM70	All CD4+ vv CD4-CD8-:all	TMEM70	1.05e-09	0.153585	0.174	0.117	3.84e-05	CD4+	DN
LAPTM55	CD4+ vv CD4-CD8- (TRAclone9 only):BMd15_CAR_SEM_2768	LAPTM5	1.03e-12	0.153626	0.973	0.924	3.76e-08	CD4+	DN
ATP2C1	All CD4+ vv CD4-CD8-:all	ATP2C1	3.12e-19	0.153707	0.266	0.169	1.14e-14	CD4+	DN
RALA7	All CD4+ vv CD4-CD8- (TRAclone9 only):all	RALA	3.21e-31	0.153736	0.573	0.433	1.18e-26	CD4+	DN
ZBED58	All CD4+ vv CD4-CD8- (TRAclone9 only):all	ZBED5	1.19e-06	0.153749	0.161	0.108	0.0433739	CD4+	DN
CEP2908	All CD4+ vv CD4-CD8- (TRAclone9 only):all	CEP290	1.1e-10	0.15377	0.221	0.151	4.02e-06	CD4+	DN
DPF29	All CD4+ vv CD4-CD8- (TRAclone9 only):all	DPF2	9e-12	0.153787	0.278	0.188	3.3e-07	CD4+	DN
TRBV98	All CD4+ vv CD4-CD8- (TRAclone9 only):all	TRBV9	4.69e-22	0.153817	0.018	0.032	1.72e-17	CD4+	DN
SUCLG2	All CD4+ vv CD4-CD8-:all	SUCLG2	1.96e-56	0.153829	0.544	0.368	7.19e-52	CD4+	DN
BROX	All CD4+ vv CD4-CD8-:all	BROX	1.88e-21	0.15383	0.278	0.169	6.87e-17	CD4+	DN
ZBTB20	All CD4+ vv CD4-CD8-:all	ZBTB20	1.53e-99	0.153943	0.696	0.494	5.62e-95	CD4+	DN
HNRNPA2B14	CD4+ vv CD4-CD8- (TRAclone9 only):BMd3_CAR_SEM_7645	HNRNPA2B1	4.54e-50	0.153953	0.963	0.849	1.66e-45	CD4+	DN
C22orf39	All CD4+ vv CD4-CD8-:all	C22orf39	1.27e-24	0.15398	0.306	0.186	4.67e-20	CD4+	DN
SUMO23	CD4+ vv CD4-CD8- (TRAclone9 only):BMd3_CAR_6349cells	SUMO2	3.15e-14	0.154024	0.931	0.805	1.15e-09	CD4+	DN
TRAM14	CD4+ vv CD4-CD8- (TRAclone9 only):BMd3_CAR_SEM_7645	TRAM1	4.53e-12	0.15405	0.74	0.56	1.66e-07	CD4+	DN
PRPF38B	All CD4+ vv CD4-CD8-:all	PRPF38B	3.09e-46	0.154191	0.579	0.428	1.13e-41	CD4+	DN
EMG1	All CD4+ vv CD4-CD8-:all	EMG1	5.29e-11	0.154191	0.2	0.134	1.94e-06	CD4+	DN
CYBA4	CD4+ vv CD4-CD8- (TRAclone9 only):BMd15_CAR_7489cells	CYBA	1.04e-08	0.154229	0.954	0.862	0.000381576	CD4+	DN
RPL382	CD4+ vv CD4-CD8- (TRAclone9 only):BMd15_CAR_7489cells	RPL38	1.74e-18	0.15429	0.98	0.882	6.38e-14	CD4+	DN
TAOK3	All CD4+ vv CD4-CD8-:all	TAOK3	1.92e-76	0.15435	0.625	0.414	7.02e-72	CD4+	DN
TDG4	All CD4+ vv CD4-CD8- (TRAclone9 only):all	TDG	2.59e-22	0.154368	0.465	0.332	9.48e-18	CD4+	DN
EBLN3P	All CD4+ vv CD4-CD8-:all	EBLN3P	3.17e-19	0.154374	0.297	0.187	1.16e-14	CD4+	DN
ASH2L7	All CD4+ vv CD4-CD8- (TRAclone9 only):all	ASH2L	3.39e-11	0.15441	0.166	0.105	1.24e-06	CD4+	DN
TBC1D10C	All CD4+ vv CD4-CD8-:all	TBC1D10C	1.08e-84	0.154426	0.693	0.522	3.95e-80	CD4+	DN
PDHB4	All CD4+ vv CD4-CD8- (TRAclone9 only):all	PDHB	1.08e-12	0.154444	0.269	0.188	3.96e-08	CD4+	DN
ZNF236	All CD4+ vv CD4-CD8-:all	ZNF236	5.8e-14	0.154596	0.211	0.132	2.12e-09	CD4+	DN
HACD38	All CD4+ vv CD4-CD8- (TRAclone9 only):all	HACD3	6.18e-13	0.154653	0.355	0.266	2.26e-08	CD4+	DN
EIF2AK47	All CD4+ vv CD4-CD8- (TRAclone9 only):all	EIF2AK4	1.41e-09	0.154664	0.235	0.165	5.17e-05	CD4+	DN
CLSPN7	CD4+ vv CD4-CD8- (TRAclone9 only):BMd15_CAR_SEM_2768	CLSPN	2.43e-08	0.154693	0.351	0.242	0.000890721	CD4+	DN
IL32	All CD4+ vv CD4-CD8-:all	IL32	0	0.154724	0.964	0.949	0	CD4+	DN
SNX1	All CD4+ vv CD4-CD8-:all	SNX1	2.66e-28	0.154725	0.381	0.262	9.73e-24	CD4+	DN
ANXA17	CD4+ vv CD4-CD8- (TRAclone9 only):BMd3_CAR_6349cells	ANXA1	2.32e-09	0.154785	0.795	0.644	8.5e-05	CD4+	DN
RCC2	All CD4+ vv CD4-CD8-:all	RCC2	3.39e-12	0.154787	0.178	0.11	1.24e-07	CD4+	DN
BAG17	All CD4+ vv CD4-CD8- (TRAclone9 only):all	BAG1	2.9e-25	0.154867	0.363	0.26	1.06e-20	CD4+	DN
SIT14	CD4+ vv CD4-CD8- (TRAclone9 only):BMd3_CAR_6349cells	SIT1	2.89e-10	0.154881	0.88	0.724	1.06e-05	CD4+	DN
PPP1R7	All CD4+ vv CD4-CD8-:all	PPP1R7	5.3e-29	0.154963	0.331	0.214	1.94e-24	CD4+	DN
SERINC1	All CD4+ vv CD4-CD8-:all	SERINC1	1.01e-44	0.155022	0.534	0.388	3.7e-40	CD4+	DN
PDLIM27	CD4+ vv CD4-CD8- (TRAclone9 only):BMd3_CAR_SEM_7645	PDLIM2	1.72e-07	0.155053	0.475	0.283	0.00629586	CD4+	DN
MTFMT7	All CD4+ vv CD4-CD8- (TRAclone9 only):all	MTFMT	3.13e-07	0.155058	0.13	0.086	0.0114671	CD4+	DN
ABI38	CD4+ vv CD4-CD8- (TRAclone9 only):BMd3_CAR_SEM_7645	ABI3	8.19e-10	0.155113	0.455	0.258	3e-05	CD4+	DN
DBF4	All CD4+ vv CD4-CD8-:all	DBF4	3.76e-33	0.155146	0.285	0.168	1.38e-28	CD4+	DN
TOR1B	All CD4+ vv CD4-CD8-:all	TOR1B	2.38e-09	0.155172	0.152	0.092	8.7e-05	CD4+	DN
ZNF841	All CD4+ vv CD4-CD8-:all	ZNF841	4.53e-14	0.155291	0.286	0.196	1.66e-09	CD4+	DN
BCAP29	All CD4+ vv CD4-CD8-:all	BCAP29	3.45e-23	0.155348	0.298	0.185	1.26e-18	CD4+	DN
RPUSD38	All CD4+ vv CD4-CD8- (TRAclone9 only):all	RPUSD3	1.92e-09	0.155376	0.232	0.154	7.04e-05	CD4+	DN
SMC38	All CD4+ vv CD4-CD8- (TRAclone9 only):all	SMC3	4.43e-25	0.155504	0.404	0.303	1.62e-20	CD4+	DN
PPP1R12A8	All CD4+ vv CD4-CD8- (TRAclone9 only):all	PPP1R12A	8.06e-47	0.155551	0.68	0.539	2.95e-42	CD4+	DN
SNX29	All CD4+ vv CD4-CD8-:all	SNX29	1.57e-13	0.15557	0.216	0.138	5.76e-09	CD4+	DN
DDX39B	All CD4+ vv CD4-CD8-:all	DDX39B	4.58e-53	0.155587	0.595	0.438	1.68e-48	CD4+	DN
HIP1R	All CD4+ vv CD4-CD8-:all	HIP1R	4.53e-08	0.155598	0.15	0.098	0.00165909	CD4+	DN
TFB1M8	All CD4+ vv CD4-CD8- (TRAclone9 only):all	TFB1M	3.07e-09	0.155625	0.209	0.143	0.000112268	CD4+	DN
ATF7IP2	All CD4+ vv CD4-CD8-:all	ATF7IP2	1.88e-46	0.15564	0.551	0.407	6.88e-42	CD4+	DN
TRAC6	CD4+ vv CD4-CD8- (TRAclone9 only):BMd3_CAR_6349cells	TRAC	3.13e-07	0.155688	0.838	0.609	0.0114716	CD4+	DN
WDR83	All CD4+ vv CD4-CD8-:all	WDR83	1.08e-06	0.155763	0.09	0.049	0.0396063	CD4+	DN
AL645568.18	All CD4+ vv CD4-CD8- (TRAclone9 only):all	AL645568.1	6.32e-14	0.155765	0.357	0.26	2.31e-09	CD4+	DN
WDR616	All CD4+ vv CD4-CD8- (TRAclone9 only):all	WDR6	2.1e-11	0.155782	0.241	0.166	7.67e-07	CD4+	DN
GRK3	All CD4+ vv CD4-CD8-:all	GRK3	1.23e-24	0.15587	0.226	0.128	4.49e-20	CD4+	DN
ANKRD36C	All CD4+ vv CD4-CD8-:all	ANKRD36C	9.68e-72	0.155904	0.535	0.338	3.54e-67	CD4+	DN
COPS8	All CD4+ vv CD4-CD8-:all	COPS8	1.13e-22	0.156048	0.308	0.212	4.13e-18	CD4+	DN
YLPM1	All CD4+ vv CD4-CD8-:all	YLPM1	9.98e-37	0.156082	0.394	0.251	3.65e-32	CD4+	DN
GABARAP4	CD4+ vv CD4-CD8- (TRAclone9 only):BMd15_CAR_7489cells	GABARAP	6.97e-08	0.156102	0.854	0.743	0.00254946	CD4+	DN
LINC004768	All CD4+ vv CD4-CD8- (TRAclone9 only):all	LINC00476	8.64e-12	0.156128	0.237	0.164	3.16e-07	CD4+	DN
HEBP27	CD4+ vv CD4-CD8- (TRAclone9 only):BMd3_CAR_SEM_7645	HEBP2	1.84e-07	0.156149	0.475	0.27	0.00673344	CD4+	DN
SLC20A1	All CD4+ vv CD4-CD8-:all	SLC20A1	3.94e-35	0.156261	0.458	0.316	1.44e-30	CD4+	DN
GIMAP6	All CD4+ vv CD4-CD8-:all	GIMAP6	3.21e-25	0.156272	0.274	0.173	1.17e-20	CD4+	DN
SLC2A88	All CD4+ vv CD4-CD8- (TRAclone9 only):all	SLC2A8	1.35e-07	0.156376	0.131	0.087	0.00492325	CD4+	DN
TRA2A	All CD4+ vv CD4-CD8-:all	TRA2A	8.66e-72	0.156389	0.632	0.448	3.17e-67	CD4+	DN
CFAP20	All CD4+ vv CD4-CD8-:all	CFAP20	1.81e-20	0.156398	0.214	0.128	6.64e-16	CD4+	DN
CMAS9	All CD4+ vv CD4-CD8- (TRAclone9 only):all	CMAS	1.8e-09	0.156409	0.196	0.124	6.6e-05	CD4+	DN
TPR	All CD4+ vv CD4-CD8-:all	TPR	2.89e-87	0.156429	0.656	0.481	1.06e-82	CD4+	DN
ALG611	All CD4+ vv CD4-CD8- (TRAclone9 only):all	ALG6	4.17e-07	0.156433	0.153	0.1	0.0152748	CD4+	DN
TAMM41	All CD4+ vv CD4-CD8-:all	TAMM41	6.6e-11	0.156468	0.151	0.09	2.42e-06	CD4+	DN
RPS217	CD4+ vv CD4-CD8- (TRAclone9 only):BMd3_CAR_6349cells	RPS2	3.26e-66	0.156516	0.977	0.931	1.19e-61	CD4+	DN
RTF15	All CD4+ vv CD4-CD8- (TRAclone9 only):all	RTF1	1.26e-29	0.1566	0.593	0.45	4.62e-25	CD4+	DN
HTT9	All CD4+ vv CD4-CD8- (TRAclone9 only):all	HTT	7.8e-13	0.15661	0.306	0.207	2.85e-08	CD4+	DN
VPS539	All CD4+ vv CD4-CD8- (TRAclone9 only):all	VPS53	2.43e-16	0.156709	0.367	0.268	8.9e-12	CD4+	DN
DYM10	All CD4+ vv CD4-CD8- (TRAclone9 only):all	DYM	3.35e-25	0.15671	0.48	0.346	1.22e-20	CD4+	DN
ATP2A2	All CD4+ vv CD4-CD8-:all	ATP2A2	1.8e-21	0.156834	0.28	0.166	6.6e-17	CD4+	DN
SPTAN18	All CD4+ vv CD4-CD8- (TRAclone9 only):all	SPTAN1	1.81e-30	0.156841	0.543	0.394	6.64e-26	CD4+	DN
HMGN16	CD4+ vv CD4-CD8- (TRAclone9 only):BMd3_CAR_SEM_7645	HMGN1	1.24e-18	0.156853	0.834	0.629	4.56e-14	CD4+	DN
COPS89	All CD4+ vv CD4-CD8- (TRAclone9 only):all	COPS8	1.68e-16	0.156856	0.358	0.264	6.16e-12	CD4+	DN
RAB11FIP110	All CD4+ vv CD4-CD8- (TRAclone9 only):all	RAB11FIP1	1.28e-28	0.156873	0.602	0.47	4.7e-24	CD4+	DN
CPSF2	All CD4+ vv CD4-CD8-:all	CPSF2	4.94e-18	0.156885	0.23	0.144	1.81e-13	CD4+	DN
LSM14A8	All CD4+ vv CD4-CD8- (TRAclone9 only):all	LSM14A	5.96e-38	0.156911	0.655	0.5	2.18e-33	CD4+	DN
ATL2	All CD4+ vv CD4-CD8-:all	ATL2	1.37e-14	0.156926	0.188	0.106	5.02e-10	CD4+	DN
TSC2	All CD4+ vv CD4-CD8-:all	TSC2	1.8e-08	0.156929	0.133	0.078	0.000657648	CD4+	DN
SENP68	All CD4+ vv CD4-CD8- (TRAclone9 only):all	SENP6	4.51e-32	0.15704	0.587	0.459	1.65e-27	CD4+	DN
ZNF638	All CD4+ vv CD4-CD8-:all	ZNF638	2.48e-62	0.157049	0.602	0.44	9.08e-58	CD4+	DN
HNRNPA2B1	All CD4+ vv CD4-CD8-:all	HNRNPA2B1	0	0.157111	0.92	0.82	0	CD4+	DN
RAB33A8	All CD4+ vv CD4-CD8- (TRAclone9 only):all	RAB33A	3.25e-11	0.157158	0.202	0.13	1.19e-06	CD4+	DN
TMEM1819	All CD4+ vv CD4-CD8- (TRAclone9 only):all	TMEM181	7.96e-13	0.157245	0.269	0.176	2.91e-08	CD4+	DN
ACSL58	All CD4+ vv CD4-CD8- (TRAclone9 only):all	ACSL5	3.55e-12	0.15726	0.241	0.154	1.3e-07	CD4+	DN
RPL9	All CD4+ vv CD4-CD8-:all	RPL9	0	0.157275	0.808	0.736	0	CD4+	DN
SEPTIN25	CD4+ vv CD4-CD8- (TRAclone9 only):BMd3_CAR_SEM_7645	SEPTIN2	6.81e-09	0.157564	0.665	0.44	0.000249186	CD4+	DN
URM13	All CD4+ vv CD4-CD8- (TRAclone9 only):all	URM1	7.45e-22	0.157617	0.432	0.305	2.73e-17	CD4+	DN
ARRDC2	All CD4+ vv CD4-CD8-:all	ARRDC2	1.21e-11	0.157662	0.215	0.14	4.42e-07	CD4+	DN
RPS21	All CD4+ vv CD4-CD8-:all	RPS21	0	0.157688	0.853	0.774	0	CD4+	DN
SPAG5-AS110	All CD4+ vv CD4-CD8- (TRAclone9 only):all	SPAG5-AS1	6.79e-08	0.157713	0.166	0.124	0.00248406	CD4+	DN
ATG136	All CD4+ vv CD4-CD8- (TRAclone9 only):all	ATG13	4.52e-13	0.157732	0.242	0.166	1.65e-08	CD4+	DN
MICALL18	All CD4+ vv CD4-CD8- (TRAclone9 only):all	MICALL1	2.68e-09	0.157917	0.163	0.104	9.79e-05	CD4+	DN
PSMB4	All CD4+ vv CD4-CD8-:all	PSMB4	2.54e-36	0.157948	0.448	0.31	9.3e-32	CD4+	DN
SNRNP2510	All CD4+ vv CD4-CD8- (TRAclone9 only):all	SNRNP25	3e-15	0.158049	0.134	0.097	1.1e-10	CD4+	DN
OXCT1	All CD4+ vv CD4-CD8-:all	OXCT1	2.22e-28	0.158129	0.293	0.186	8.14e-24	CD4+	DN
GSDMD7	All CD4+ vv CD4-CD8- (TRAclone9 only):all	GSDMD	9.72e-19	0.1582	0.322	0.219	3.56e-14	CD4+	DN
IL10RA8	CD4+ vv CD4-CD8- (TRAclone9 only):BMd3_CAR_SEM_7645	IL10RA	6.21e-18	0.158259	0.858	0.654	2.27e-13	CD4+	DN
AC011603.27	All CD4+ vv CD4-CD8- (TRAclone9 only):all	AC011603.2	5.83e-18	0.158274	0.145	0.098	2.13e-13	CD4+	DN
ARPP196	All CD4+ vv CD4-CD8- (TRAclone9 only):all	ARPP19	4.04e-22	0.158327	0.448	0.334	1.48e-17	CD4+	DN
LMBRD1	All CD4+ vv CD4-CD8-:all	LMBRD1	1.23e-35	0.158343	0.47	0.322	4.5e-31	CD4+	DN
RPL21	All CD4+ vv CD4-CD8-:all	RPL21	0	0.158371	0.784	0.727	0	CD4+	DN
FGD3	All CD4+ vv CD4-CD8-:all	FGD3	5.15e-48	0.15842	0.582	0.41	1.89e-43	CD4+	DN
CHROMR	All CD4+ vv CD4-CD8-:all	CHROMR	7.75e-07	0.158435	0.064	0.034	0.0283659	CD4+	DN
INSIG2	All CD4+ vv CD4-CD8-:all	INSIG2	1.4e-10	0.158464	0.186	0.115	5.11e-06	CD4+	DN
ENOSF17	All CD4+ vv CD4-CD8- (TRAclone9 only):all	ENOSF1	1.61e-14	0.158566	0.336	0.246	5.89e-10	CD4+	DN
LTB6	CD4+ vv CD4-CD8- (TRAclone9 only):BMd15_CAR_7489cells	LTB	8.03e-13	0.15857	0.993	0.914	2.94e-08	CD4+	DN
RTN310	All CD4+ vv CD4-CD8- (TRAclone9 only):all	RTN3	4.9e-30	0.158586	0.531	0.396	1.79e-25	CD4+	DN
KMT2C9	All CD4+ vv CD4-CD8- (TRAclone9 only):all	KMT2C	1.17e-37	0.158743	0.67	0.525	4.29e-33	CD4+	DN
HLA-B4	CD4+ vv CD4-CD8- (TRAclone9 only):BMd15_CAR_7489cells	HLA-B	1.89e-35	0.15875	1	0.974	6.92e-31	CD4+	DN
CFLAR6	All CD4+ vv CD4-CD8- (TRAclone9 only):all	CFLAR	1.04e-28	0.158769	0.523	0.383	3.8e-24	CD4+	DN
ANKRD49	All CD4+ vv CD4-CD8-:all	ANKRD49	5.6e-16	0.158772	0.242	0.152	2.05e-11	CD4+	DN
CTR9	All CD4+ vv CD4-CD8-:all	CTR9	2.92e-40	0.158864	0.394	0.266	1.07e-35	CD4+	DN
HNRNPF5	CD4+ vv CD4-CD8- (TRAclone9 only):BMd3_CAR_6349cells	HNRNPF	3.22e-08	0.158904	0.807	0.69	0.00117939	CD4+	DN
PSMD14	All CD4+ vv CD4-CD8-:all	PSMD14	2.56e-33	0.15894	0.382	0.247	9.37e-29	CD4+	DN
PYROXD19	All CD4+ vv CD4-CD8- (TRAclone9 only):all	PYROXD1	2.48e-11	0.158953	0.233	0.15	9.06e-07	CD4+	DN
RPS27L	All CD4+ vv CD4-CD8-:all	RPS27L	1.83e-148	0.15898	0.7	0.584	6.72e-144	CD4+	DN
CLIC12	CD4+ vv CD4-CD8- (TRAclone9 only):BMd15_CAR_7489cells	CLIC1	1.62e-11	0.159022	0.967	0.803	5.91e-07	CD4+	DN
REX1BD5	CD4+ vv CD4-CD8- (TRAclone9 only):BMd3_CAR_SEM_7645	REX1BD	7.46e-09	0.159031	0.687	0.497	0.000272916	CD4+	DN
AC091271.1	All CD4+ vv CD4-CD8-:all	AC091271.1	1.49e-13	0.159091	0.182	0.117	5.45e-09	CD4+	DN
EIF4G2	All CD4+ vv CD4-CD8-:all	EIF4G2	1.65e-86	0.159182	0.705	0.544	6.04e-82	CD4+	DN
UBALD24	CD4+ vv CD4-CD8- (TRAclone9 only):BMd3_CAR_6349cells	UBALD2	3.5e-08	0.15923	0.761	0.655	0.00128079	CD4+	DN
ACSL5	All CD4+ vv CD4-CD8-:all	ACSL5	1.86e-14	0.159328	0.214	0.13	6.8e-10	CD4+	DN
CALR5	CD4+ vv CD4-CD8- (TRAclone9 only):BMd15_CAR_SEM_2768	CALR	1.19e-07	0.159365	0.824	0.742	0.00434269	CD4+	DN
DGKE	All CD4+ vv CD4-CD8-:all	DGKE	5.16e-14	0.159368	0.19	0.112	1.89e-09	CD4+	DN
PI4KA11	All CD4+ vv CD4-CD8- (TRAclone9 only):all	PI4KA	9.18e-20	0.15937	0.438	0.322	3.36e-15	CD4+	DN
AGPAT3	All CD4+ vv CD4-CD8-:all	AGPAT3	1.9e-31	0.159373	0.36	0.202	6.94e-27	CD4+	DN
SLC25A13	All CD4+ vv CD4-CD8-:all	SLC25A13	4.85e-19	0.159527	0.188	0.094	1.77e-14	CD4+	DN
AGBL57	All CD4+ vv CD4-CD8- (TRAclone9 only):all	AGBL5	1.13e-06	0.159546	0.138	0.09	0.0414643	CD4+	DN
LSP13	CD4+ vv CD4-CD8- (TRAclone9 only):BMd3_CAR_6349cells	LSP1	1.52e-24	0.159583	0.988	0.92	5.57e-20	CD4+	DN
HDLBP7	All CD4+ vv CD4-CD8- (TRAclone9 only):all	HDLBP	6.48e-37	0.159585	0.608	0.465	2.37e-32	CD4+	DN
GET3	All CD4+ vv CD4-CD8-:all	GET3	1.04e-24	0.159599	0.3	0.196	3.81e-20	CD4+	DN
PIGG	All CD4+ vv CD4-CD8-:all	PIGG	5.79e-09	0.15963	0.168	0.108	0.000211826	CD4+	DN
DHX3711	All CD4+ vv CD4-CD8- (TRAclone9 only):all	DHX37	4.79e-07	0.159641	0.115	0.072	0.017519	CD4+	DN
FLNA7	CD4+ vv CD4-CD8- (TRAclone9 only):BMd3_CAR_SEM_7645	FLNA	5.88e-10	0.159644	0.665	0.453	2.15e-05	CD4+	DN
ATXN710	All CD4+ vv CD4-CD8- (TRAclone9 only):all	ATXN7	5.44e-11	0.159696	0.242	0.162	1.99e-06	CD4+	DN
HUS19	All CD4+ vv CD4-CD8- (TRAclone9 only):all	HUS1	2.26e-08	0.159838	0.234	0.169	0.000825855	CD4+	DN
RPL7A4	CD4+ vv CD4-CD8- (TRAclone9 only):BMd3_CAR_6349cells	RPL7A	3.08e-60	0.159867	0.977	0.897	1.13e-55	CD4+	DN
ZNF3846	All CD4+ vv CD4-CD8- (TRAclone9 only):all	ZNF384	2.3e-12	0.15987	0.278	0.204	8.41e-08	CD4+	DN
SP140	All CD4+ vv CD4-CD8-:all	SP140	6.13e-70	0.159899	0.591	0.399	2.24e-65	CD4+	DN
TPI17	CD4+ vv CD4-CD8- (TRAclone9 only):BMd3_CAR_6349cells	TPI1	8.16e-31	0.159922	0.927	0.839	2.99e-26	CD4+	DN
SH2B18	All CD4+ vv CD4-CD8- (TRAclone9 only):all	SH2B1	1.36e-07	0.160026	0.184	0.126	0.00498161	CD4+	DN
CHST12	All CD4+ vv CD4-CD8-:all	CHST12	6.49e-25	0.160062	0.372	0.252	2.37e-20	CD4+	DN
TMEM14B5	CD4+ vv CD4-CD8- (TRAclone9 only):BMd3_CAR_SEM_7645	TMEM14B	1.35e-12	0.160143	0.761	0.528	4.95e-08	CD4+	DN
POLR1A10	All CD4+ vv CD4-CD8- (TRAclone9 only):all	POLR1A	1.59e-07	0.160164	0.199	0.144	0.00582996	CD4+	DN
USP9X8	All CD4+ vv CD4-CD8- (TRAclone9 only):all	USP9X	7.85e-15	0.160173	0.353	0.247	2.87e-10	CD4+	DN
PMEPA1	All CD4+ vv CD4-CD8-:all	PMEPA1	6.62e-15	0.160471	0.142	0.096	2.42e-10	CD4+	DN
C11orf49	All CD4+ vv CD4-CD8-:all	C11orf49	3.14e-20	0.160541	0.225	0.126	1.15e-15	CD4+	DN
PABPC19	All CD4+ vv CD4-CD8- (TRAclone9 only):all	PABPC1	1.36e-176	0.160546	0.933	0.883	4.97e-172	CD4+	DN
OTUD6B-AS1	All CD4+ vv CD4-CD8-:all	OTUD6B-AS1	3.26e-20	0.160745	0.341	0.234	1.19e-15	CD4+	DN
COMMD9	All CD4+ vv CD4-CD8-:all	COMMD9	6.6e-12	0.160852	0.162	0.098	2.42e-07	CD4+	DN
SF3A36	All CD4+ vv CD4-CD8- (TRAclone9 only):all	SF3A3	2.24e-19	0.160897	0.357	0.248	8.2e-15	CD4+	DN
NSA24	CD4+ vv CD4-CD8- (TRAclone9 only):BMd3_CAR_SEM_7645	NSA2	4.23e-16	0.16098	0.702	0.528	1.55e-11	CD4+	DN
SLC38A9	All CD4+ vv CD4-CD8-:all	SLC38A9	2.85e-16	0.160997	0.228	0.149	1.04e-11	CD4+	DN
ZMYM210	All CD4+ vv CD4-CD8- (TRAclone9 only):all	ZMYM2	4.82e-25	0.161033	0.551	0.429	1.76e-20	CD4+	DN
COX4I14	CD4+ vv CD4-CD8- (TRAclone9 only):BMd3_CAR_6349cells	COX4I1	1.26e-20	0.161084	0.954	0.874	4.62e-16	CD4+	DN
RWDD15	CD4+ vv CD4-CD8- (TRAclone9 only):BMd3_CAR_SEM_7645	RWDD1	2.53e-07	0.161158	0.562	0.396	0.00925254	CD4+	DN
TSPO8	All CD4+ vv CD4-CD8- (TRAclone9 only):all	TSPO	1.3e-34	0.161163	0.522	0.399	4.74e-30	CD4+	DN
UBXN2B	All CD4+ vv CD4-CD8-:all	UBXN2B	9.41e-07	0.161165	0.112	0.068	0.0344488	CD4+	DN
AZI2	All CD4+ vv CD4-CD8-:all	AZI2	2.58e-13	0.161197	0.225	0.14	9.45e-09	CD4+	DN
PHC28	All CD4+ vv CD4-CD8- (TRAclone9 only):all	PHC2	1.96e-13	0.161214	0.229	0.144	7.18e-09	CD4+	DN
SF3B14	CD4+ vv CD4-CD8- (TRAclone9 only):BMd3_CAR_SEM_7645	SF3B1	1.84e-14	0.161239	0.775	0.585	6.73e-10	CD4+	DN
CD825	All CD4+ vv CD4-CD8- (TRAclone9 only):all	CD82	4.66e-80	0.161251	0.785	0.643	1.71e-75	CD4+	DN
CHORDC1	All CD4+ vv CD4-CD8-:all	CHORDC1	1.47e-15	0.161252	0.262	0.166	5.37e-11	CD4+	DN
WASHC58	All CD4+ vv CD4-CD8- (TRAclone9 only):all	WASHC5	4.97e-14	0.161263	0.282	0.184	1.82e-09	CD4+	DN
TRMT10B7	All CD4+ vv CD4-CD8- (TRAclone9 only):all	TRMT10B	2.26e-08	0.161263	0.204	0.142	0.000828507	CD4+	DN
CCDC1677	All CD4+ vv CD4-CD8- (TRAclone9 only):all	CCDC167	8.81e-21	0.161273	0.369	0.258	3.22e-16	CD4+	DN
NOP10	All CD4+ vv CD4-CD8-:all	NOP10	4.69e-95	0.161342	0.613	0.504	1.72e-90	CD4+	DN
DONSON	All CD4+ vv CD4-CD8-:all	DONSON	4.07e-08	0.161389	0.092	0.056	0.00149069	CD4+	DN
RPL18A4	CD4+ vv CD4-CD8- (TRAclone9 only):BMd15_CAR_7489cells	RPL18A	1.45e-12	0.16148	0.96	0.868	5.32e-08	CD4+	DN
AP3B18	All CD4+ vv CD4-CD8- (TRAclone9 only):all	AP3B1	1.72e-31	0.161608	0.478	0.334	6.31e-27	CD4+	DN
STK104	CD4+ vv CD4-CD8- (TRAclone9 only):BMd3_CAR_6349cells	STK10	4.16e-10	0.161673	0.896	0.69	1.52e-05	CD4+	DN
DYNLT1	All CD4+ vv CD4-CD8-:all	DYNLT1	6.53e-39	0.161674	0.498	0.344	2.39e-34	CD4+	DN
RPP3810	All CD4+ vv CD4-CD8- (TRAclone9 only):all	RPP38	2.77e-09	0.161693	0.213	0.146	0.000101529	CD4+	DN
SPIN16	All CD4+ vv CD4-CD8- (TRAclone9 only):all	SPIN1	4.13e-14	0.161796	0.342	0.253	1.51e-09	CD4+	DN
SUPT20H	All CD4+ vv CD4-CD8-:all	SUPT20H	2.91e-29	0.161881	0.336	0.198	1.06e-24	CD4+	DN
LMBRD19	All CD4+ vv CD4-CD8- (TRAclone9 only):all	LMBRD1	1.74e-21	0.161906	0.514	0.388	6.35e-17	CD4+	DN
[truncated: 133,029 more rows]
