# Supplementary material for: Off-the-shelf dual CAR-iNKT cell immunotherapy eradicates medullary and leptomeningeal high-risk KMT2A-rearranged leukemia
Source: Blood. 2025 Sep 4;147(2):180–96. doi: 10.1182/blood.2025029302 (PMC12824662; doi:10.1182/blood.2025029302)
Supplement: Supplemental Table 2 [file BLOOD_BLD-2025-029302-mmc3.xlsx]

## Sheet: Cluster_DGEs_CAR_iNKT1
gene	test	gene	p_val	avg_logFC	pct.1	pct.2	p_val_adj	levels1	levels2
GNLY	CAR clone 9 between naive -d15 SEM+	GNLY	0	-4.49369	0.138	0.725	0	Naive_CAR_30100	BMd15_CAR_SEM_2768
HLA-DRB1	CAR clone 9 between naive -d15 SEM+	HLA-DRB1	0	-2.47507	0.273	0.761	0	Naive_CAR_30100	BMd15_CAR_SEM_2768
HMGB2	CAR clone 9 between naive -d15 SEM+	HMGB2	0	-3.03114	0.217	0.676	0	Naive_CAR_30100	BMd15_CAR_SEM_2768
HMGN2	CAR clone 9 between naive -d15 SEM+	HMGN2	0	-2.37658	0.444	0.817	0	Naive_CAR_30100	BMd15_CAR_SEM_2768
CRIP1	CAR clone 9 between naive -d15 SEM+	CRIP1	0	-2.25473	0.73	0.923	0	Naive_CAR_30100	BMd15_CAR_SEM_2768
TUBA1B	CAR clone 9 between naive -d15 SEM+	TUBA1B	0	-2.77968	0.469	0.634	0	Naive_CAR_30100	BMd15_CAR_SEM_2768
RNF213	CAR clone 9 between naive -d15 SEM+	RNF213	0	-1.49252	0.819	0.979	0	Naive_CAR_30100	BMd15_CAR_SEM_2768
CD2	CAR clone 9 between naive -d15 SEM+	CD2	0	-1.02402	0.862	0.979	0	Naive_CAR_30100	BMd15_CAR_SEM_2768
LGALS1	CAR clone 9 between naive -d15 SEM+	LGALS1	0	-1.119	0.795	0.908	0	Naive_CAR_30100	BMd15_CAR_SEM_2768
CD74	CAR clone 9 between naive -d15 SEM+	CD74	0	-1.4294	0.848	0.958	0	Naive_CAR_30100	BMd15_CAR_SEM_2768
HIST1H4C	CAR clone 9 between naive -d15 SEM+	HIST1H4C	0	-0.938687	0.854	0.761	0	Naive_CAR_30100	BMd15_CAR_SEM_2768
HMGB1	CAR clone 9 between naive -d15 SEM+	HMGB1	0	-0.986428	0.869	0.93	0	Naive_CAR_30100	BMd15_CAR_SEM_2768
S100A11	CAR clone 9 between naive -d15 SEM+	S100A11	0	-1.47508	0.835	0.887	0	Naive_CAR_30100	BMd15_CAR_SEM_2768
PPIA	CAR clone 9 between naive -d15 SEM+	PPIA	0	-0.85516	0.862	0.908	0	Naive_CAR_30100	BMd15_CAR_SEM_2768
CFL1	CAR clone 9 between naive -d15 SEM+	CFL1	0	-0.738726	0.914	0.958	0	Naive_CAR_30100	BMd15_CAR_SEM_2768
FP671120.4	CAR clone 9 between naive -d15 SEM+	FP671120.4	0	-1.2733	0.96	1	0	Naive_CAR_30100	BMd15_CAR_SEM_2768
FTH1	CAR clone 9 between naive -d15 SEM+	FTH1	0	-0.340828	0.945	0.908	0	Naive_CAR_30100	BMd15_CAR_SEM_2768
S100A4	CAR clone 9 between naive -d15 SEM+	S100A4	0	-1.01017	0.853	0.887	0	Naive_CAR_30100	BMd15_CAR_SEM_2768
MYL6	CAR clone 9 between naive -d15 SEM+	MYL6	0	-1.02448	0.911	0.944	0	Naive_CAR_30100	BMd15_CAR_SEM_2768
CD52	CAR clone 9 between naive -d15 SEM+	CD52	0	-1.16555	0.929	0.958	0	Naive_CAR_30100	BMd15_CAR_SEM_2768
RPLP1	CAR clone 9 between naive -d15 SEM+	RPLP1	0	-0.214738	0.979	0.951	0	Naive_CAR_30100	BMd15_CAR_SEM_2768
GZMA	CAR clone 9 between naive -d15 SEM+	GZMA	0	-1.25733	0.915	0.937	0	Naive_CAR_30100	BMd15_CAR_SEM_2768
TUBB	CAR clone 9 between naive -d15 SEM+	TUBB	0	-1.21785	0.675	0.697	0	Naive_CAR_30100	BMd15_CAR_SEM_2768
RPS29	CAR clone 9 between naive -d15 SEM+	RPS29	0	-0.688022	0.924	0.944	0	Naive_CAR_30100	BMd15_CAR_SEM_2768
VIM	CAR clone 9 between naive -d15 SEM+	VIM	0	-0.763758	0.961	0.979	0	Naive_CAR_30100	BMd15_CAR_SEM_2768
RPLP0	CAR clone 9 between naive -d15 SEM+	RPLP0	0	-0.363672	0.933	0.915	0	Naive_CAR_30100	BMd15_CAR_SEM_2768
ATP5F1E	CAR clone 9 between naive -d15 SEM+	ATP5F1E	0	-0.936553	0.896	0.88	0	Naive_CAR_30100	BMd15_CAR_SEM_2768
TMSB10	CAR clone 9 between naive -d15 SEM+	TMSB10	0	-1.26423	0.943	0.958	0	Naive_CAR_30100	BMd15_CAR_SEM_2768
EEF1A1	CAR clone 9 between naive -d15 SEM+	EEF1A1	0	0.206699	0.991	0.979	0	Naive_CAR_30100	BMd15_CAR_SEM_2768
RPS19	CAR clone 9 between naive -d15 SEM+	RPS19	0	-0.323651	0.98	0.972	0	Naive_CAR_30100	BMd15_CAR_SEM_2768
SH3BGRL3	CAR clone 9 between naive -d15 SEM+	SH3BGRL3	0	-0.907702	0.928	0.923	0	Naive_CAR_30100	BMd15_CAR_SEM_2768
ACTB	CAR clone 9 between naive -d15 SEM+	ACTB	0	-0.299091	0.99	0.986	0	Naive_CAR_30100	BMd15_CAR_SEM_2768
PFN1	CAR clone 9 between naive -d15 SEM+	PFN1	0	-0.635931	0.961	0.958	0	Naive_CAR_30100	BMd15_CAR_SEM_2768
RPSA	CAR clone 9 between naive -d15 SEM+	RPSA	0	-0.528421	0.913	0.915	0	Naive_CAR_30100	BMd15_CAR_SEM_2768
RPS12	CAR clone 9 between naive -d15 SEM+	RPS12	0	-0.408156	0.966	0.965	0	Naive_CAR_30100	BMd15_CAR_SEM_2768
IL32	CAR clone 9 between naive -d15 SEM+	IL32	0	-0.219482	0.994	0.993	0	Naive_CAR_30100	BMd15_CAR_SEM_2768
ACTG1	CAR clone 9 between naive -d15 SEM+	ACTG1	0	-0.150243	0.944	0.944	0	Naive_CAR_30100	BMd15_CAR_SEM_2768
FP236383.3	CAR clone 9 between naive -d15 SEM+	FP236383.3	0	-0.467133	1	1	0	Naive_CAR_30100	BMd15_CAR_SEM_2768
LINC02694	CAR clone 9 between naive -d15 SEM+	LINC02694	4.39705e-302	-1.98993	0.487	0.88	1.60936e-297	Naive_CAR_30100	BMd15_CAR_SEM_2768
LDLRAD4	CAR clone 9 between naive -d15 SEM+	LDLRAD4	5.42092e-301	-2.54738	0.304	0.859	1.98411e-296	Naive_CAR_30100	BMd15_CAR_SEM_2768
STMN1	CAR clone 9 between naive -d15 SEM+	STMN1	2.62526e-295	-5.40121	0.052	0.394	9.6087e-291	Naive_CAR_30100	BMd15_CAR_SEM_2768
XCL2	CAR clone 9 between naive -d15 SEM+	XCL2	1.05178e-280	-2.82258	0.098	0.514	3.84961e-276	Naive_CAR_30100	BMd15_CAR_SEM_2768
RPL36A	CAR clone 9 between naive -d15 SEM+	RPL36A	1.21451e-277	-0.489541	0.903	0.894	4.44522e-273	Naive_CAR_30100	BMd15_CAR_SEM_2768
RPL41	CAR clone 9 between naive -d15 SEM+	RPL41	3.83366e-277	-0.44141	0.926	0.894	1.40316e-272	Naive_CAR_30100	BMd15_CAR_SEM_2768
HNRNPA2B1	CAR clone 9 between naive -d15 SEM+	HNRNPA2B1	3.7564e-276	-0.610193	0.921	0.986	1.37488e-271	Naive_CAR_30100	BMd15_CAR_SEM_2768
S100A6	CAR clone 9 between naive -d15 SEM+	S100A6	4.28503e-274	-0.812828	0.857	0.887	1.56836e-269	Naive_CAR_30100	BMd15_CAR_SEM_2768
HNRNPA1	CAR clone 9 between naive -d15 SEM+	HNRNPA1	1.46504e-271	-0.714712	0.854	0.908	5.3622e-267	Naive_CAR_30100	BMd15_CAR_SEM_2768
CD3D	CAR clone 9 between naive -d15 SEM+	CD3D	6.31711e-265	-0.808274	0.863	0.915	2.31213e-260	Naive_CAR_30100	BMd15_CAR_SEM_2768
DOCK8	CAR clone 9 between naive -d15 SEM+	DOCK8	2.44044e-254	-1.35458	0.692	0.972	8.93224e-250	Naive_CAR_30100	BMd15_CAR_SEM_2768
LINC00892	CAR clone 9 between naive -d15 SEM+	LINC00892	1.04864e-242	-2.0498	0.355	0.768	3.83812e-238	Naive_CAR_30100	BMd15_CAR_SEM_2768
ARHGDIB	CAR clone 9 between naive -d15 SEM+	ARHGDIB	1.042e-235	-0.552266	0.899	0.944	3.81382e-231	Naive_CAR_30100	BMd15_CAR_SEM_2768
LINC01871	CAR clone 9 between naive -d15 SEM+	LINC01871	1.01051e-234	-0.994412	0.775	0.873	3.69857e-230	Naive_CAR_30100	BMd15_CAR_SEM_2768
HIST1H1D	CAR clone 9 between naive -d15 SEM+	HIST1H1D	4.56346e-231	-0.654974	0.562	0.592	1.67027e-226	Naive_CAR_30100	BMd15_CAR_SEM_2768
CD3G	CAR clone 9 between naive -d15 SEM+	CD3G	4.91499e-228	-1.51443	0.565	0.887	1.79893e-223	Naive_CAR_30100	BMd15_CAR_SEM_2768
TRAV10	CAR clone 9 between naive -d15 SEM+	TRAV10	5.32429e-228	-0.471817	0.973	0.979	1.94874e-223	Naive_CAR_30100	BMd15_CAR_SEM_2768
PSME2	CAR clone 9 between naive -d15 SEM+	PSME2	6.02872e-228	-1.64879	0.473	0.838	2.20657e-223	Naive_CAR_30100	BMd15_CAR_SEM_2768
C12orf75	CAR clone 9 between naive -d15 SEM+	C12orf75	3.48784e-222	-1.65043	0.472	0.852	1.27658e-217	Naive_CAR_30100	BMd15_CAR_SEM_2768
ITGA4	CAR clone 9 between naive -d15 SEM+	ITGA4	6.15492e-222	-2.26348	0.313	0.838	2.25276e-217	Naive_CAR_30100	BMd15_CAR_SEM_2768
RPS27	CAR clone 9 between naive -d15 SEM+	RPS27	8.35955e-215	0.185086	0.978	0.951	3.05968e-210	Naive_CAR_30100	BMd15_CAR_SEM_2768
TMA7	CAR clone 9 between naive -d15 SEM+	TMA7	6.78886e-212	-0.595299	0.902	0.88	2.48479e-207	Naive_CAR_30100	BMd15_CAR_SEM_2768
RPS26	CAR clone 9 between naive -d15 SEM+	RPS26	6.45567e-211	-0.466181	0.901	0.866	2.36284e-206	Naive_CAR_30100	BMd15_CAR_SEM_2768
HIST1H1B	CAR clone 9 between naive -d15 SEM+	HIST1H1B	6.26816e-205	-4.81643	0.036	0.197	2.29421e-200	Naive_CAR_30100	BMd15_CAR_SEM_2768
HIST1H2AI	CAR clone 9 between naive -d15 SEM+	HIST1H2AI	1.02394e-202	-3.69896	0.067	0.275	3.74771e-198	Naive_CAR_30100	BMd15_CAR_SEM_2768
CYP1B1	CAR clone 9 between naive -d15 SEM+	CYP1B1	3.18103e-200	-4.03317	0.033	0.465	1.16429e-195	Naive_CAR_30100	BMd15_CAR_SEM_2768
PCNA	CAR clone 9 between naive -d15 SEM+	PCNA	7.62322e-199	-2.74329	0.166	0.606	2.79018e-194	Naive_CAR_30100	BMd15_CAR_SEM_2768
CALM1	CAR clone 9 between naive -d15 SEM+	CALM1	9.44809e-199	-0.336942	0.9	0.908	3.4581e-194	Naive_CAR_30100	BMd15_CAR_SEM_2768
COTL1	CAR clone 9 between naive -d15 SEM+	COTL1	1.8277e-197	-1.62109	0.364	0.718	6.68955e-193	Naive_CAR_30100	BMd15_CAR_SEM_2768
MYL12B	CAR clone 9 between naive -d15 SEM+	MYL12B	3.22565e-191	-0.523449	0.874	0.908	1.18062e-186	Naive_CAR_30100	BMd15_CAR_SEM_2768
ARHGAP15	CAR clone 9 between naive -d15 SEM+	ARHGAP15	1.36474e-189	-1.13913	0.698	0.937	4.99509e-185	Naive_CAR_30100	BMd15_CAR_SEM_2768
TPT1	CAR clone 9 between naive -d15 SEM+	TPT1	4.35282e-187	0.236308	0.989	0.958	1.59317e-182	Naive_CAR_30100	BMd15_CAR_SEM_2768
RPS27L	CAR clone 9 between naive -d15 SEM+	RPS27L	3.80348e-186	-0.771562	0.759	0.866	1.39211e-181	Naive_CAR_30100	BMd15_CAR_SEM_2768
TXN	CAR clone 9 between naive -d15 SEM+	TXN	1.09928e-184	-0.712146	0.79	0.845	4.02346e-180	Naive_CAR_30100	BMd15_CAR_SEM_2768
CDKN1A	CAR clone 9 between naive -d15 SEM+	CDKN1A	5.73917e-184	-1.14316	0.504	0.754	2.10059e-179	Naive_CAR_30100	BMd15_CAR_SEM_2768
TRGV10	CAR clone 9 between naive -d15 SEM+	TRGV10	4.37044e-179	-3.2842	0.07	0.563	1.59963e-174	Naive_CAR_30100	BMd15_CAR_SEM_2768
TYMS	CAR clone 9 between naive -d15 SEM+	TYMS	1.29716e-178	-4.40045	0.055	0.317	4.74773e-174	Naive_CAR_30100	BMd15_CAR_SEM_2768
TESPA1	CAR clone 9 between naive -d15 SEM+	TESPA1	2.52826e-176	-2.42167	0.244	0.824	9.25367e-172	Naive_CAR_30100	BMd15_CAR_SEM_2768
TRAV1-2	CAR clone 9 between naive -d15 SEM+	TRAV1-2	4.41192e-174	-4.5449	0.031	0.43	1.61481e-169	Naive_CAR_30100	BMd15_CAR_SEM_2768
HIST1H1C	CAR clone 9 between naive -d15 SEM+	HIST1H1C	2.55532e-173	-0.530634	0.558	0.62	9.35272e-169	Naive_CAR_30100	BMd15_CAR_SEM_2768
H2AFZ	CAR clone 9 between naive -d15 SEM+	H2AFZ	4.45196e-172	-0.469536	0.705	0.704	1.62946e-167	Naive_CAR_30100	BMd15_CAR_SEM_2768
KLRB1	CAR clone 9 between naive -d15 SEM+	KLRB1	6.76686e-170	2.31935	0.938	0.627	2.47674e-165	Naive_CAR_30100	BMd15_CAR_SEM_2768
FUT8	CAR clone 9 between naive -d15 SEM+	FUT8	8.49789e-170	-1.8379	0.362	0.775	3.11031e-165	Naive_CAR_30100	BMd15_CAR_SEM_2768
HIST1H2AM	CAR clone 9 between naive -d15 SEM+	HIST1H2AM	4.3299e-169	-2.57422	0.114	0.338	1.58478e-164	Naive_CAR_30100	BMd15_CAR_SEM_2768
H3F3A	CAR clone 9 between naive -d15 SEM+	H3F3A	1.32262e-166	-0.308091	0.904	0.93	4.84093e-162	Naive_CAR_30100	BMd15_CAR_SEM_2768
ALOX5AP	CAR clone 9 between naive -d15 SEM+	ALOX5AP	1.2683e-165	-0.599599	0.857	0.894	4.64212e-161	Naive_CAR_30100	BMd15_CAR_SEM_2768
APOBEC3G	CAR clone 9 between naive -d15 SEM+	APOBEC3G	1.43798e-165	-1.42673	0.469	0.831	5.26315e-161	Naive_CAR_30100	BMd15_CAR_SEM_2768
MYL12A	CAR clone 9 between naive -d15 SEM+	MYL12A	2.8603e-165	-0.286496	0.911	0.887	1.0469e-160	Naive_CAR_30100	BMd15_CAR_SEM_2768
H2AFX	CAR clone 9 between naive -d15 SEM+	H2AFX	1.47548e-163	-2.69856	0.128	0.359	5.40042e-159	Naive_CAR_30100	BMd15_CAR_SEM_2768
GOLGA8B	CAR clone 9 between naive -d15 SEM+	GOLGA8B	2.41735e-163	-1.68546	0.533	0.937	8.84775e-159	Naive_CAR_30100	BMd15_CAR_SEM_2768
SRP14	CAR clone 9 between naive -d15 SEM+	SRP14	6.03987e-163	-0.738734	0.815	0.88	2.21065e-158	Naive_CAR_30100	BMd15_CAR_SEM_2768
MYH9	CAR clone 9 between naive -d15 SEM+	MYH9	4.12408e-162	-0.770267	0.797	0.944	1.50945e-157	Naive_CAR_30100	BMd15_CAR_SEM_2768
TOX	CAR clone 9 between naive -d15 SEM+	TOX	3.45396e-161	-2.85883	0.133	0.697	1.26419e-156	Naive_CAR_30100	BMd15_CAR_SEM_2768
MDM2	CAR clone 9 between naive -d15 SEM+	MDM2	8.1469e-159	-2.06571	0.3	0.732	2.98185e-154	Naive_CAR_30100	BMd15_CAR_SEM_2768
UPP1	CAR clone 9 between naive -d15 SEM+	UPP1	5.47436e-158	-1.55686	0.421	0.866	2.00367e-153	Naive_CAR_30100	BMd15_CAR_SEM_2768
RUNX1	CAR clone 9 between naive -d15 SEM+	RUNX1	1.98123e-157	-1.58634	0.442	0.873	7.25151e-153	Naive_CAR_30100	BMd15_CAR_SEM_2768
TRGV2	CAR clone 9 between naive -d15 SEM+	TRGV2	2.55813e-156	-1.45634	0.335	0.634	9.36302e-152	Naive_CAR_30100	BMd15_CAR_SEM_2768
MZT2B	CAR clone 9 between naive -d15 SEM+	MZT2B	3.07864e-155	-0.723886	0.758	0.859	1.12681e-150	Naive_CAR_30100	BMd15_CAR_SEM_2768
LCP2	CAR clone 9 between naive -d15 SEM+	LCP2	6.00642e-153	-0.469265	0.946	0.979	2.19841e-148	Naive_CAR_30100	BMd15_CAR_SEM_2768
ADAM19	CAR clone 9 between naive -d15 SEM+	ADAM19	6.29923e-153	-1.54819	0.458	0.859	2.30558e-148	Naive_CAR_30100	BMd15_CAR_SEM_2768
CKLF	CAR clone 9 between naive -d15 SEM+	CKLF	8.23222e-153	-0.520903	0.914	0.944	3.01308e-148	Naive_CAR_30100	BMd15_CAR_SEM_2768
PTPRC	CAR clone 9 between naive -d15 SEM+	PTPRC	1.79888e-151	-0.609982	0.876	0.937	6.58408e-147	Naive_CAR_30100	BMd15_CAR_SEM_2768
LAPTM5	CAR clone 9 between naive -d15 SEM+	LAPTM5	1.88028e-151	-0.246949	0.936	0.951	6.88203e-147	Naive_CAR_30100	BMd15_CAR_SEM_2768
TAB2	CAR clone 9 between naive -d15 SEM+	TAB2	1.83006e-148	-1.40094	0.503	0.908	6.6982e-144	Naive_CAR_30100	BMd15_CAR_SEM_2768
SAMD3	CAR clone 9 between naive -d15 SEM+	SAMD3	2.88913e-147	-1.95487	0.243	0.739	1.05745e-142	Naive_CAR_30100	BMd15_CAR_SEM_2768
IKZF3	CAR clone 9 between naive -d15 SEM+	IKZF3	3.60984e-147	-1.9545	0.285	0.725	1.32124e-142	Naive_CAR_30100	BMd15_CAR_SEM_2768
HLA-DRA	CAR clone 9 between naive -d15 SEM+	HLA-DRA	1.56169e-146	-4.7421	0.037	0.627	5.71596e-142	Naive_CAR_30100	BMd15_CAR_SEM_2768
ATP8B4	CAR clone 9 between naive -d15 SEM+	ATP8B4	8.7526e-146	-1.75051	0.32	0.761	3.20354e-141	Naive_CAR_30100	BMd15_CAR_SEM_2768
DUSP4	CAR clone 9 between naive -d15 SEM+	DUSP4	2.48204e-140	-1.95412	0.232	0.711	9.08451e-136	Naive_CAR_30100	BMd15_CAR_SEM_2768
HMGN1	CAR clone 9 between naive -d15 SEM+	HMGN1	2.86922e-140	-1.14685	0.51	0.817	1.05016e-135	Naive_CAR_30100	BMd15_CAR_SEM_2768
TRBC2	CAR clone 9 between naive -d15 SEM+	TRBC2	1.60092e-138	-0.627489	0.809	0.901	5.85952e-134	Naive_CAR_30100	BMd15_CAR_SEM_2768
PTTG1	CAR clone 9 between naive -d15 SEM+	PTTG1	1.8718e-138	-2.76404	0.102	0.514	6.85099e-134	Naive_CAR_30100	BMd15_CAR_SEM_2768
DEK	CAR clone 9 between naive -d15 SEM+	DEK	1.03756e-136	-0.794695	0.628	0.746	3.79758e-132	Naive_CAR_30100	BMd15_CAR_SEM_2768
ANXA5	CAR clone 9 between naive -d15 SEM+	ANXA5	9.07105e-136	-1.61907	0.349	0.81	3.3201e-131	Naive_CAR_30100	BMd15_CAR_SEM_2768
RPL10A	CAR clone 9 between naive -d15 SEM+	RPL10A	1.42752e-135	-0.165063	0.898	0.894	5.22486e-131	Naive_CAR_30100	BMd15_CAR_SEM_2768
RPS28	CAR clone 9 between naive -d15 SEM+	RPS28	2.48344e-134	0.201	0.96	0.901	9.08965e-130	Naive_CAR_30100	BMd15_CAR_SEM_2768
TSPAN14	CAR clone 9 between naive -d15 SEM+	TSPAN14	2.79301e-134	-1.94222	0.332	0.81	1.02227e-129	Naive_CAR_30100	BMd15_CAR_SEM_2768
MIR4435-2HG	CAR clone 9 between naive -d15 SEM+	MIR4435-2HG	2.88565e-134	-1.56122	0.383	0.803	1.05618e-129	Naive_CAR_30100	BMd15_CAR_SEM_2768
RPL27A	CAR clone 9 between naive -d15 SEM+	RPL27A	2.34512e-133	-0.336503	0.858	0.852	8.58337e-129	Naive_CAR_30100	BMd15_CAR_SEM_2768
HLA-DPA1	CAR clone 9 between naive -d15 SEM+	HLA-DPA1	1.0908e-132	-3.03527	0.1	0.542	3.99243e-128	Naive_CAR_30100	BMd15_CAR_SEM_2768
HIST1H2AJ	CAR clone 9 between naive -d15 SEM+	HIST1H2AJ	7.55741e-131	-4.38547	0.036	0.204	2.76609e-126	Naive_CAR_30100	BMd15_CAR_SEM_2768
YWHAB	CAR clone 9 between naive -d15 SEM+	YWHAB	9.33902e-131	-0.724556	0.765	0.93	3.41818e-126	Naive_CAR_30100	BMd15_CAR_SEM_2768
RBPJ	CAR clone 9 between naive -d15 SEM+	RBPJ	9.37045e-130	-0.796789	0.695	0.859	3.42968e-125	Naive_CAR_30100	BMd15_CAR_SEM_2768
MRPS6	CAR clone 9 between naive -d15 SEM+	MRPS6	5.72584e-127	-1.30014	0.472	0.831	2.09571e-122	Naive_CAR_30100	BMd15_CAR_SEM_2768
NFATC3	CAR clone 9 between naive -d15 SEM+	NFATC3	3.32825e-126	-1.31107	0.537	0.859	1.21817e-121	Naive_CAR_30100	BMd15_CAR_SEM_2768
IL17RB	CAR clone 9 between naive -d15 SEM+	IL17RB	9.99728e-126	-6.56374	0.019	0.669	3.6591e-121	Naive_CAR_30100	BMd15_CAR_SEM_2768
OSBPL8	CAR clone 9 between naive -d15 SEM+	OSBPL8	1.67871e-125	-1.16892	0.613	0.859	6.14424e-121	Naive_CAR_30100	BMd15_CAR_SEM_2768
CD6	CAR clone 9 between naive -d15 SEM+	CD6	1.93921e-125	-0.902646	0.658	0.915	7.0977e-121	Naive_CAR_30100	BMd15_CAR_SEM_2768
MT2A	CAR clone 9 between naive -d15 SEM+	MT2A	4.47314e-125	-1.44392	0.218	0.556	1.63721e-120	Naive_CAR_30100	BMd15_CAR_SEM_2768
GPAT3	CAR clone 9 between naive -d15 SEM+	GPAT3	5.62315e-125	-2.62627	0.145	0.697	2.05813e-120	Naive_CAR_30100	BMd15_CAR_SEM_2768
FOS	CAR clone 9 between naive -d15 SEM+	FOS	7.53713e-123	3.53535	0.873	0.31	2.75866e-118	Naive_CAR_30100	BMd15_CAR_SEM_2768
RPS21	CAR clone 9 between naive -d15 SEM+	RPS21	7.19758e-120	0.22502	0.954	0.937	2.63438e-115	Naive_CAR_30100	BMd15_CAR_SEM_2768
GPI	CAR clone 9 between naive -d15 SEM+	GPI	2.48093e-118	2.14259	0.977	0.852	9.08045e-114	Naive_CAR_30100	BMd15_CAR_SEM_2768
CD40LG	CAR clone 9 between naive -d15 SEM+	CD40LG	4.4443e-117	-1.16554	0.508	0.81	1.62666e-112	Naive_CAR_30100	BMd15_CAR_SEM_2768
RPL13	CAR clone 9 between naive -d15 SEM+	RPL13	2.60645e-116	0.310062	0.976	0.937	9.53988e-112	Naive_CAR_30100	BMd15_CAR_SEM_2768
ELMO1	CAR clone 9 between naive -d15 SEM+	ELMO1	4.50403e-116	-2.04225	0.22	0.711	1.64852e-111	Naive_CAR_30100	BMd15_CAR_SEM_2768
SMC4	CAR clone 9 between naive -d15 SEM+	SMC4	6.64886e-116	-2.35231	0.135	0.465	2.43355e-111	Naive_CAR_30100	BMd15_CAR_SEM_2768
COX8A	CAR clone 9 between naive -d15 SEM+	COX8A	1.27654e-115	-0.416024	0.776	0.789	4.67227e-111	Naive_CAR_30100	BMd15_CAR_SEM_2768
TNFSF10	CAR clone 9 between naive -d15 SEM+	TNFSF10	2.47018e-115	-0.994765	0.454	0.803	9.04109e-111	Naive_CAR_30100	BMd15_CAR_SEM_2768
JPT1	CAR clone 9 between naive -d15 SEM+	JPT1	2.63106e-114	-1.74127	0.223	0.648	9.62993e-110	Naive_CAR_30100	BMd15_CAR_SEM_2768
ARPC2	CAR clone 9 between naive -d15 SEM+	ARPC2	3.93493e-114	-0.207825	0.935	0.951	1.44022e-109	Naive_CAR_30100	BMd15_CAR_SEM_2768
PHTF2	CAR clone 9 between naive -d15 SEM+	PHTF2	7.71722e-113	-1.61017	0.361	0.817	2.82458e-108	Naive_CAR_30100	BMd15_CAR_SEM_2768
RPS20	CAR clone 9 between naive -d15 SEM+	RPS20	1.66822e-112	-0.35375	0.844	0.852	6.10587e-108	Naive_CAR_30100	BMd15_CAR_SEM_2768
MACF1	CAR clone 9 between naive -d15 SEM+	MACF1	2.19234e-112	-0.954318	0.589	0.887	8.02417e-108	Naive_CAR_30100	BMd15_CAR_SEM_2768
GRAMD1B	CAR clone 9 between naive -d15 SEM+	GRAMD1B	2.95119e-112	-3.16508	0.102	0.69	1.08017e-107	Naive_CAR_30100	BMd15_CAR_SEM_2768
GSTP1	CAR clone 9 between naive -d15 SEM+	GSTP1	3.37084e-112	-1.66435	0.243	0.556	1.23376e-107	Naive_CAR_30100	BMd15_CAR_SEM_2768
COX6C	CAR clone 9 between naive -d15 SEM+	COX6C	3.58152e-112	-0.534297	0.796	0.838	1.31087e-107	Naive_CAR_30100	BMd15_CAR_SEM_2768
TMPO	CAR clone 9 between naive -d15 SEM+	TMPO	4.27633e-112	-1.65646	0.22	0.521	1.56518e-107	Naive_CAR_30100	BMd15_CAR_SEM_2768
TALDO1	CAR clone 9 between naive -d15 SEM+	TALDO1	2.58794e-111	-1.08523	0.436	0.711	9.47212e-107	Naive_CAR_30100	BMd15_CAR_SEM_2768
ARPC3	CAR clone 9 between naive -d15 SEM+	ARPC3	4.33756e-111	-0.342195	0.874	0.887	1.58759e-106	Naive_CAR_30100	BMd15_CAR_SEM_2768
UQCRQ	CAR clone 9 between naive -d15 SEM+	UQCRQ	4.36211e-111	-0.857409	0.606	0.838	1.59657e-106	Naive_CAR_30100	BMd15_CAR_SEM_2768
TUBB4B	CAR clone 9 between naive -d15 SEM+	TUBB4B	3.39692e-110	-0.918415	0.411	0.556	1.24331e-105	Naive_CAR_30100	BMd15_CAR_SEM_2768
DAPK2	CAR clone 9 between naive -d15 SEM+	DAPK2	4.82527e-110	-3.7112	0.061	0.599	1.7661e-105	Naive_CAR_30100	BMd15_CAR_SEM_2768
LINC02256	CAR clone 9 between naive -d15 SEM+	LINC02256	1.30478e-109	-1.63139	0.304	0.718	4.77564e-105	Naive_CAR_30100	BMd15_CAR_SEM_2768
DENND1B	CAR clone 9 between naive -d15 SEM+	DENND1B	1.54487e-109	-1.62456	0.363	0.817	5.65439e-105	Naive_CAR_30100	BMd15_CAR_SEM_2768
GRAP2	CAR clone 9 between naive -d15 SEM+	GRAP2	2.64226e-109	-0.896024	0.594	0.887	9.67092e-105	Naive_CAR_30100	BMd15_CAR_SEM_2768
PNRC1	CAR clone 9 between naive -d15 SEM+	PNRC1	1.61934e-108	2.25435	0.95	0.81	5.92696e-104	Naive_CAR_30100	BMd15_CAR_SEM_2768
SRGN	CAR clone 9 between naive -d15 SEM+	SRGN	4.86289e-108	-0.191895	0.926	0.93	1.77986e-103	Naive_CAR_30100	BMd15_CAR_SEM_2768
IL4R	CAR clone 9 between naive -d15 SEM+	IL4R	7.79313e-107	-1.95383	0.238	0.676	2.85236e-102	Naive_CAR_30100	BMd15_CAR_SEM_2768
PPDPF	CAR clone 9 between naive -d15 SEM+	PPDPF	2.38518e-106	-0.159539	0.885	0.852	8.72998e-102	Naive_CAR_30100	BMd15_CAR_SEM_2768
ATAD2	CAR clone 9 between naive -d15 SEM+	ATAD2	1.14422e-105	-3.34477	0.071	0.444	4.18796e-101	Naive_CAR_30100	BMd15_CAR_SEM_2768
H2AFV	CAR clone 9 between naive -d15 SEM+	H2AFV	4.22989e-105	-0.658306	0.587	0.732	1.54818e-100	Naive_CAR_30100	BMd15_CAR_SEM_2768
GMFG	CAR clone 9 between naive -d15 SEM+	GMFG	5.16493e-105	-0.449766	0.833	0.88	1.89042e-100	Naive_CAR_30100	BMd15_CAR_SEM_2768
CCL3	CAR clone 9 between naive -d15 SEM+	CCL3	7.34968e-105	-1.43084	0.111	0.289	2.69006e-100	Naive_CAR_30100	BMd15_CAR_SEM_2768
ARPC5	CAR clone 9 between naive -d15 SEM+	ARPC5	1.27032e-104	-0.703259	0.676	0.859	4.64948e-100	Naive_CAR_30100	BMd15_CAR_SEM_2768
BAX	CAR clone 9 between naive -d15 SEM+	BAX	4.0019e-104	-0.410947	0.849	0.908	1.46473e-99	Naive_CAR_30100	BMd15_CAR_SEM_2768
PLEKHO1	CAR clone 9 between naive -d15 SEM+	PLEKHO1	7.93128e-104	-1.00243	0.52	0.817	2.90293e-99	Naive_CAR_30100	BMd15_CAR_SEM_2768
HIST1H1E	CAR clone 9 between naive -d15 SEM+	HIST1H1E	1.04896e-103	0.233793	0.775	0.648	3.8393e-99	Naive_CAR_30100	BMd15_CAR_SEM_2768
AC013652.1	CAR clone 9 between naive -d15 SEM+	AC013652.1	1.94508e-103	-2.57542	0.13	0.585	7.11919e-99	Naive_CAR_30100	BMd15_CAR_SEM_2768
IL9R	CAR clone 9 between naive -d15 SEM+	IL9R	2.01634e-102	-2.14348	0.198	0.69	7.37999e-98	Naive_CAR_30100	BMd15_CAR_SEM_2768
NDUFB1	CAR clone 9 between naive -d15 SEM+	NDUFB1	3.23446e-102	-0.865685	0.59	0.817	1.18384e-97	Naive_CAR_30100	BMd15_CAR_SEM_2768
LMNB1	CAR clone 9 between naive -d15 SEM+	LMNB1	1.76138e-100	-2.40098	0.118	0.493	6.44683e-96	Naive_CAR_30100	BMd15_CAR_SEM_2768
TPM3	CAR clone 9 between naive -d15 SEM+	TPM3	1.77281e-100	-0.367154	0.801	0.887	6.48867e-96	Naive_CAR_30100	BMd15_CAR_SEM_2768
MBNL1	CAR clone 9 between naive -d15 SEM+	MBNL1	1.2997e-99	-0.59229	0.836	0.958	4.75703e-95	Naive_CAR_30100	BMd15_CAR_SEM_2768
AKAP13	CAR clone 9 between naive -d15 SEM+	AKAP13	6.7494e-99	-1.07877	0.571	0.88	2.47035e-94	Naive_CAR_30100	BMd15_CAR_SEM_2768
TYROBP	CAR clone 9 between naive -d15 SEM+	TYROBP	2.07658e-98	-0.935397	0.251	0.465	7.60047e-94	Naive_CAR_30100	BMd15_CAR_SEM_2768
RPS24	CAR clone 9 between naive -d15 SEM+	RPS24	2.54154e-98	0.271754	0.966	0.915	9.30229e-94	Naive_CAR_30100	BMd15_CAR_SEM_2768
FAM126A	CAR clone 9 between naive -d15 SEM+	FAM126A	5.08196e-98	-2.17915	0.194	0.641	1.86005e-93	Naive_CAR_30100	BMd15_CAR_SEM_2768
ZEB1	CAR clone 9 between naive -d15 SEM+	ZEB1	7.04144e-98	-0.986081	0.525	0.824	2.57724e-93	Naive_CAR_30100	BMd15_CAR_SEM_2768
NEAT1	CAR clone 9 between naive -d15 SEM+	NEAT1	7.13423e-98	-1.10796	0.604	0.845	2.6112e-93	Naive_CAR_30100	BMd15_CAR_SEM_2768
CHCHD2	CAR clone 9 between naive -d15 SEM+	CHCHD2	1.31379e-97	-0.258563	0.85	0.866	4.80862e-93	Naive_CAR_30100	BMd15_CAR_SEM_2768
CLEC2D	CAR clone 9 between naive -d15 SEM+	CLEC2D	2.47965e-97	-1.65231	0.238	0.725	9.07576e-93	Naive_CAR_30100	BMd15_CAR_SEM_2768
AHI1	CAR clone 9 between naive -d15 SEM+	AHI1	3.90264e-97	-2.97339	0.068	0.542	1.42841e-92	Naive_CAR_30100	BMd15_CAR_SEM_2768
TLE5	CAR clone 9 between naive -d15 SEM+	TLE5	4.26837e-97	-0.520273	0.698	0.81	1.56227e-92	Naive_CAR_30100	BMd15_CAR_SEM_2768
CERS6	CAR clone 9 between naive -d15 SEM+	CERS6	1.01239e-96	-3.08004	0.099	0.549	3.70544e-92	Naive_CAR_30100	BMd15_CAR_SEM_2768
APOBEC3C	CAR clone 9 between naive -d15 SEM+	APOBEC3C	1.03452e-96	-1.8443	0.247	0.676	3.78646e-92	Naive_CAR_30100	BMd15_CAR_SEM_2768
RUNX3	CAR clone 9 between naive -d15 SEM+	RUNX3	1.15784e-96	-0.966952	0.616	0.887	4.2378e-92	Naive_CAR_30100	BMd15_CAR_SEM_2768
OCIAD2	CAR clone 9 between naive -d15 SEM+	OCIAD2	1.55431e-96	-1.06109	0.477	0.796	5.68892e-92	Naive_CAR_30100	BMd15_CAR_SEM_2768
CXCR3	CAR clone 9 between naive -d15 SEM+	CXCR3	1.5713e-96	-0.738063	0.546	0.718	5.75112e-92	Naive_CAR_30100	BMd15_CAR_SEM_2768
HLA-DPB1	CAR clone 9 between naive -d15 SEM+	HLA-DPB1	4.21421e-94	-3.45708	0.051	0.57	1.54244e-89	Naive_CAR_30100	BMd15_CAR_SEM_2768
HNRNPA3	CAR clone 9 between naive -d15 SEM+	HNRNPA3	3.80992e-93	-0.433004	0.8	0.901	1.39447e-88	Naive_CAR_30100	BMd15_CAR_SEM_2768
SEM1	CAR clone 9 between naive -d15 SEM+	SEM1	2.26286e-92	-0.711406	0.69	0.859	8.28228e-88	Naive_CAR_30100	BMd15_CAR_SEM_2768
DUT	CAR clone 9 between naive -d15 SEM+	DUT	4.50175e-92	-0.743212	0.464	0.585	1.64769e-87	Naive_CAR_30100	BMd15_CAR_SEM_2768
CIB1	CAR clone 9 between naive -d15 SEM+	CIB1	5.56517e-92	-0.779226	0.646	0.852	2.03691e-87	Naive_CAR_30100	BMd15_CAR_SEM_2768
SNRPB	CAR clone 9 between naive -d15 SEM+	SNRPB	6.52168e-92	-0.620608	0.655	0.817	2.387e-87	Naive_CAR_30100	BMd15_CAR_SEM_2768
PPP1R18	CAR clone 9 between naive -d15 SEM+	PPP1R18	7.14932e-92	-0.751294	0.622	0.817	2.61672e-87	Naive_CAR_30100	BMd15_CAR_SEM_2768
XCL1	CAR clone 9 between naive -d15 SEM+	XCL1	7.87383e-92	-0.877169	0.19	0.401	2.8819e-87	Naive_CAR_30100	BMd15_CAR_SEM_2768
PVT1	CAR clone 9 between naive -d15 SEM+	PVT1	8.66697e-92	-1.46182	0.364	0.704	3.1722e-87	Naive_CAR_30100	BMd15_CAR_SEM_2768
TPM4	CAR clone 9 between naive -d15 SEM+	TPM4	1.59081e-91	-0.674151	0.628	0.817	5.82251e-87	Naive_CAR_30100	BMd15_CAR_SEM_2768
PDE7A	CAR clone 9 between naive -d15 SEM+	PDE7A	2.4667e-91	-1.27657	0.437	0.859	9.02836e-87	Naive_CAR_30100	BMd15_CAR_SEM_2768
NME2	CAR clone 9 between naive -d15 SEM+	NME2	3.14405e-91	-0.590261	0.664	0.824	1.15075e-86	Naive_CAR_30100	BMd15_CAR_SEM_2768
NDFIP2	CAR clone 9 between naive -d15 SEM+	NDFIP2	8.07514e-91	-1.0178	0.527	0.803	2.95558e-86	Naive_CAR_30100	BMd15_CAR_SEM_2768
GLO1	CAR clone 9 between naive -d15 SEM+	GLO1	9.24935e-91	-0.807713	0.596	0.782	3.38535e-86	Naive_CAR_30100	BMd15_CAR_SEM_2768
CD38	CAR clone 9 between naive -d15 SEM+	CD38	2.15308e-90	-3.03685	0.06	0.479	7.88047e-86	Naive_CAR_30100	BMd15_CAR_SEM_2768
HPGD	CAR clone 9 between naive -d15 SEM+	HPGD	2.5811e-90	-1.77248	0.227	0.556	9.44708e-86	Naive_CAR_30100	BMd15_CAR_SEM_2768
CCDC200	CAR clone 9 between naive -d15 SEM+	CCDC200	3.20949e-90	-3.02978	0.08	0.43	1.17471e-85	Naive_CAR_30100	BMd15_CAR_SEM_2768
NSD2	CAR clone 9 between naive -d15 SEM+	NSD2	3.46429e-90	-1.83258	0.206	0.542	1.26797e-85	Naive_CAR_30100	BMd15_CAR_SEM_2768
CALM2	CAR clone 9 between naive -d15 SEM+	CALM2	5.13363e-90	-0.297114	0.801	0.866	1.87896e-85	Naive_CAR_30100	BMd15_CAR_SEM_2768
IKZF1	CAR clone 9 between naive -d15 SEM+	IKZF1	6.27244e-90	-1.00528	0.581	0.923	2.29578e-85	Naive_CAR_30100	BMd15_CAR_SEM_2768
CLIC3	CAR clone 9 between naive -d15 SEM+	CLIC3	7.72792e-90	-4.62979	0.038	0.479	2.8285e-85	Naive_CAR_30100	BMd15_CAR_SEM_2768
PGK1	CAR clone 9 between naive -d15 SEM+	PGK1	2.56492e-89	1.90232	0.974	0.873	9.38785e-85	Naive_CAR_30100	BMd15_CAR_SEM_2768
PLAAT4	CAR clone 9 between naive -d15 SEM+	PLAAT4	4.70013e-89	-1.11929	0.449	0.775	1.72029e-84	Naive_CAR_30100	BMd15_CAR_SEM_2768
ITGA1	CAR clone 9 between naive -d15 SEM+	ITGA1	6.94935e-89	-1.85754	0.253	0.592	2.54353e-84	Naive_CAR_30100	BMd15_CAR_SEM_2768
ENO1	CAR clone 9 between naive -d15 SEM+	ENO1	1.15385e-88	1.59159	0.992	0.944	4.2232e-84	Naive_CAR_30100	BMd15_CAR_SEM_2768
GOLGA8A	CAR clone 9 between naive -d15 SEM+	GOLGA8A	1.48147e-88	-1.06893	0.602	0.93	5.42231e-84	Naive_CAR_30100	BMd15_CAR_SEM_2768
CD63	CAR clone 9 between naive -d15 SEM+	CD63	1.79449e-88	-0.671879	0.67	0.824	6.56803e-84	Naive_CAR_30100	BMd15_CAR_SEM_2768
RABGAP1L	CAR clone 9 between naive -d15 SEM+	RABGAP1L	1.26227e-87	-0.980586	0.57	0.88	4.62002e-83	Naive_CAR_30100	BMd15_CAR_SEM_2768
RB1	CAR clone 9 between naive -d15 SEM+	RB1	1.35807e-87	-1.1343	0.481	0.796	4.97066e-83	Naive_CAR_30100	BMd15_CAR_SEM_2768
DNMT1	CAR clone 9 between naive -d15 SEM+	DNMT1	3.2445e-87	-1.72103	0.243	0.577	1.18752e-82	Naive_CAR_30100	BMd15_CAR_SEM_2768
SMURF2	CAR clone 9 between naive -d15 SEM+	SMURF2	4.21949e-87	-1.78339	0.263	0.676	1.54437e-82	Naive_CAR_30100	BMd15_CAR_SEM_2768
EMB	CAR clone 9 between naive -d15 SEM+	EMB	6.64022e-87	-0.732449	0.684	0.901	2.43039e-82	Naive_CAR_30100	BMd15_CAR_SEM_2768
CREM	CAR clone 9 between naive -d15 SEM+	CREM	1.82936e-86	-0.939837	0.548	0.831	6.69566e-82	Naive_CAR_30100	BMd15_CAR_SEM_2768
ITPR2	CAR clone 9 between naive -d15 SEM+	ITPR2	4.69694e-86	-1.46465	0.304	0.768	1.71913e-81	Naive_CAR_30100	BMd15_CAR_SEM_2768
ASCC3	CAR clone 9 between naive -d15 SEM+	ASCC3	1.05567e-85	-1.09537	0.412	0.775	3.86386e-81	Naive_CAR_30100	BMd15_CAR_SEM_2768
YBX1	CAR clone 9 between naive -d15 SEM+	YBX1	1.08043e-85	-0.199657	0.81	0.81	3.95446e-81	Naive_CAR_30100	BMd15_CAR_SEM_2768
PSME1	CAR clone 9 between naive -d15 SEM+	PSME1	1.60286e-85	-0.398951	0.73	0.81	5.86663e-81	Naive_CAR_30100	BMd15_CAR_SEM_2768
ID2	CAR clone 9 between naive -d15 SEM+	ID2	1.60852e-85	-0.808961	0.554	0.817	5.88736e-81	Naive_CAR_30100	BMd15_CAR_SEM_2768
ALDOA	CAR clone 9 between naive -d15 SEM+	ALDOA	2.26295e-85	2.20715	0.952	0.768	8.28261e-81	Naive_CAR_30100	BMd15_CAR_SEM_2768
UCP2	CAR clone 9 between naive -d15 SEM+	UCP2	3.29125e-85	-1.42234	0.272	0.676	1.20463e-80	Naive_CAR_30100	BMd15_CAR_SEM_2768
PA2G4	CAR clone 9 between naive -d15 SEM+	PA2G4	4.51509e-85	-0.367375	0.688	0.768	1.65257e-80	Naive_CAR_30100	BMd15_CAR_SEM_2768
HCLS1	CAR clone 9 between naive -d15 SEM+	HCLS1	5.68428e-85	-0.685203	0.716	0.901	2.0805e-80	Naive_CAR_30100	BMd15_CAR_SEM_2768
NUSAP1	CAR clone 9 between naive -d15 SEM+	NUSAP1	1.33329e-84	-5.03774	0.021	0.289	4.87997e-80	Naive_CAR_30100	BMd15_CAR_SEM_2768
SAMSN1	CAR clone 9 between naive -d15 SEM+	SAMSN1	1.54373e-84	-0.721193	0.594	0.866	5.65021e-80	Naive_CAR_30100	BMd15_CAR_SEM_2768
CENPP	CAR clone 9 between naive -d15 SEM+	CENPP	3.04616e-84	-2.99591	0.06	0.303	1.11493e-79	Naive_CAR_30100	BMd15_CAR_SEM_2768
PDE3B	CAR clone 9 between naive -d15 SEM+	PDE3B	1.48571e-83	-0.902651	0.437	0.754	5.43787e-79	Naive_CAR_30100	BMd15_CAR_SEM_2768
DUSP1	CAR clone 9 between naive -d15 SEM+	DUSP1	2.85416e-83	3.20477	0.821	0.423	1.04465e-78	Naive_CAR_30100	BMd15_CAR_SEM_2768
STK17A	CAR clone 9 between naive -d15 SEM+	STK17A	2.17106e-82	-0.592942	0.793	0.944	7.9463e-78	Naive_CAR_30100	BMd15_CAR_SEM_2768
UBB	CAR clone 9 between naive -d15 SEM+	UBB	2.49923e-82	-0.188687	0.835	0.873	9.14744e-78	Naive_CAR_30100	BMd15_CAR_SEM_2768
CENPF	CAR clone 9 between naive -d15 SEM+	CENPF	4.15865e-82	-4.88145	0.019	0.31	1.52211e-77	Naive_CAR_30100	BMd15_CAR_SEM_2768
ANXA1	CAR clone 9 between naive -d15 SEM+	ANXA1	5.32278e-82	-0.471708	0.644	0.866	1.94819e-77	Naive_CAR_30100	BMd15_CAR_SEM_2768
HERC1	CAR clone 9 between naive -d15 SEM+	HERC1	1.08947e-80	-1.1359	0.436	0.761	3.98758e-76	Naive_CAR_30100	BMd15_CAR_SEM_2768
UBC	CAR clone 9 between naive -d15 SEM+	UBC	1.48317e-80	0.169096	0.967	0.951	5.42853e-76	Naive_CAR_30100	BMd15_CAR_SEM_2768
GNAI2	CAR clone 9 between naive -d15 SEM+	GNAI2	1.59298e-80	-0.55471	0.691	0.817	5.83045e-76	Naive_CAR_30100	BMd15_CAR_SEM_2768
RAN	CAR clone 9 between naive -d15 SEM+	RAN	3.22185e-80	-0.313853	0.716	0.796	1.17923e-75	Naive_CAR_30100	BMd15_CAR_SEM_2768
UBE2S	CAR clone 9 between naive -d15 SEM+	UBE2S	5.053e-80	-0.565236	0.449	0.606	1.84945e-75	Naive_CAR_30100	BMd15_CAR_SEM_2768
PARK7	CAR clone 9 between naive -d15 SEM+	PARK7	7.67874e-80	-0.524709	0.742	0.873	2.81049e-75	Naive_CAR_30100	BMd15_CAR_SEM_2768
CENPK	CAR clone 9 between naive -d15 SEM+	CENPK	1.25515e-79	-3.38215	0.057	0.486	4.59397e-75	Naive_CAR_30100	BMd15_CAR_SEM_2768
IDH2	CAR clone 9 between naive -d15 SEM+	IDH2	1.45607e-79	-1.12422	0.335	0.634	5.32936e-75	Naive_CAR_30100	BMd15_CAR_SEM_2768
EVL	CAR clone 9 between naive -d15 SEM+	EVL	1.49266e-79	-0.242749	0.939	0.965	5.46329e-75	Naive_CAR_30100	BMd15_CAR_SEM_2768
CROCC	CAR clone 9 between naive -d15 SEM+	CROCC	2.12166e-79	-1.30176	0.34	0.486	7.76548e-75	Naive_CAR_30100	BMd15_CAR_SEM_2768
NDUFA13	CAR clone 9 between naive -d15 SEM+	NDUFA13	3.59862e-79	-0.389576	0.81	0.859	1.31713e-74	Naive_CAR_30100	BMd15_CAR_SEM_2768
CKAP2	CAR clone 9 between naive -d15 SEM+	CKAP2	4.98523e-79	-2.54649	0.087	0.472	1.82464e-74	Naive_CAR_30100	BMd15_CAR_SEM_2768
NCF1	CAR clone 9 between naive -d15 SEM+	NCF1	6.04559e-79	-2.17761	0.165	0.549	2.21274e-74	Naive_CAR_30100	BMd15_CAR_SEM_2768
DHFR	CAR clone 9 between naive -d15 SEM+	DHFR	4.71085e-78	-2.19022	0.119	0.43	1.72422e-73	Naive_CAR_30100	BMd15_CAR_SEM_2768
HIST1H2AG	CAR clone 9 between naive -d15 SEM+	HIST1H2AG	1.5336e-77	-2.17815	0.07	0.232	5.61312e-73	Naive_CAR_30100	BMd15_CAR_SEM_2768
HCST	CAR clone 9 between naive -d15 SEM+	HCST	1.63474e-77	-0.171996	0.882	0.873	5.98332e-73	Naive_CAR_30100	BMd15_CAR_SEM_2768
RPL23	CAR clone 9 between naive -d15 SEM+	RPL23	4.93479e-77	-0.307932	0.825	0.859	1.80618e-72	Naive_CAR_30100	BMd15_CAR_SEM_2768
CALM3	CAR clone 9 between naive -d15 SEM+	CALM3	1.45021e-76	-0.567212	0.57	0.789	5.3079e-72	Naive_CAR_30100	BMd15_CAR_SEM_2768
SEMA4D	CAR clone 9 between naive -d15 SEM+	SEMA4D	4.08922e-76	-0.952049	0.571	0.859	1.4967e-71	Naive_CAR_30100	BMd15_CAR_SEM_2768
PSMA1	CAR clone 9 between naive -d15 SEM+	PSMA1	7.42833e-76	-0.679796	0.601	0.838	2.71884e-71	Naive_CAR_30100	BMd15_CAR_SEM_2768
VAMP8	CAR clone 9 between naive -d15 SEM+	VAMP8	1.32306e-75	-1.02233	0.479	0.746	4.84254e-71	Naive_CAR_30100	BMd15_CAR_SEM_2768
MIS18BP1	CAR clone 9 between naive -d15 SEM+	MIS18BP1	2.49266e-75	-1.70353	0.159	0.57	9.12338e-71	Naive_CAR_30100	BMd15_CAR_SEM_2768
RPS27A	CAR clone 9 between naive -d15 SEM+	RPS27A	7.89252e-75	0.345144	0.968	0.93	2.88874e-70	Naive_CAR_30100	BMd15_CAR_SEM_2768
PDCD1	CAR clone 9 between naive -d15 SEM+	PDCD1	1.02577e-74	-3.22954	0.062	0.437	3.75442e-70	Naive_CAR_30100	BMd15_CAR_SEM_2768
PSMD1	CAR clone 9 between naive -d15 SEM+	PSMD1	2.71499e-74	-1.48285	0.316	0.725	9.93715e-70	Naive_CAR_30100	BMd15_CAR_SEM_2768
ST6GAL1	CAR clone 9 between naive -d15 SEM+	ST6GAL1	3.35313e-74	-2.03361	0.174	0.641	1.22728e-69	Naive_CAR_30100	BMd15_CAR_SEM_2768
HELLS	CAR clone 9 between naive -d15 SEM+	HELLS	5.39995e-74	-4.11182	0.031	0.366	1.97643e-69	Naive_CAR_30100	BMd15_CAR_SEM_2768
FANCI	CAR clone 9 between naive -d15 SEM+	FANCI	1.63292e-73	-4.05807	0.033	0.324	5.97664e-69	Naive_CAR_30100	BMd15_CAR_SEM_2768
NASP	CAR clone 9 between naive -d15 SEM+	NASP	2.38689e-73	-1.30363	0.257	0.521	8.73626e-69	Naive_CAR_30100	BMd15_CAR_SEM_2768
SMC2	CAR clone 9 between naive -d15 SEM+	SMC2	3.12455e-73	-3.40359	0.035	0.338	1.14362e-68	Naive_CAR_30100	BMd15_CAR_SEM_2768
LINC01934	CAR clone 9 between naive -d15 SEM+	LINC01934	5.36834e-73	-1.04155	0.442	0.725	1.96487e-68	Naive_CAR_30100	BMd15_CAR_SEM_2768
ITM2C	CAR clone 9 between naive -d15 SEM+	ITM2C	6.21193e-73	-0.798369	0.467	0.655	2.27363e-68	Naive_CAR_30100	BMd15_CAR_SEM_2768
MIB1	CAR clone 9 between naive -d15 SEM+	MIB1	8.6519e-73	-1.6828	0.238	0.634	3.16668e-68	Naive_CAR_30100	BMd15_CAR_SEM_2768
BIN1	CAR clone 9 between naive -d15 SEM+	BIN1	1.29278e-72	-1.87275	0.182	0.648	4.73172e-68	Naive_CAR_30100	BMd15_CAR_SEM_2768
RRM1	CAR clone 9 between naive -d15 SEM+	RRM1	1.32937e-72	-2.8932	0.064	0.373	4.86562e-68	Naive_CAR_30100	BMd15_CAR_SEM_2768
MCTP2	CAR clone 9 between naive -d15 SEM+	MCTP2	1.36966e-72	-1.52259	0.349	0.739	5.01308e-68	Naive_CAR_30100	BMd15_CAR_SEM_2768
ARAP2	CAR clone 9 between naive -d15 SEM+	ARAP2	2.53055e-72	-1.06645	0.498	0.817	9.26207e-68	Naive_CAR_30100	BMd15_CAR_SEM_2768
ARRB2	CAR clone 9 between naive -d15 SEM+	ARRB2	3.79773e-72	-1.0574	0.363	0.739	1.39001e-67	Naive_CAR_30100	BMd15_CAR_SEM_2768
SEPTIN1	CAR clone 9 between naive -d15 SEM+	SEPTIN1	8.08825e-72	-0.855091	0.607	0.887	2.96038e-67	Naive_CAR_30100	BMd15_CAR_SEM_2768
TXNIP	CAR clone 9 between naive -d15 SEM+	TXNIP	1.82461e-71	1.78648	0.974	0.831	6.67825e-67	Naive_CAR_30100	BMd15_CAR_SEM_2768
CKS2	CAR clone 9 between naive -d15 SEM+	CKS2	2.45167e-71	-2.26682	0.079	0.359	8.97334e-67	Naive_CAR_30100	BMd15_CAR_SEM_2768
AMBRA1	CAR clone 9 between naive -d15 SEM+	AMBRA1	3.03042e-71	-1.90287	0.211	0.627	1.10916e-66	Naive_CAR_30100	BMd15_CAR_SEM_2768
LDHA	CAR clone 9 between naive -d15 SEM+	LDHA	7.19551e-71	1.8447	0.964	0.88	2.63363e-66	Naive_CAR_30100	BMd15_CAR_SEM_2768
CARHSP1	CAR clone 9 between naive -d15 SEM+	CARHSP1	1.27488e-70	-1.29041	0.241	0.535	4.66619e-66	Naive_CAR_30100	BMd15_CAR_SEM_2768
SRSF2	CAR clone 9 between naive -d15 SEM+	SRSF2	1.45038e-70	-0.527455	0.645	0.803	5.30854e-66	Naive_CAR_30100	BMd15_CAR_SEM_2768
MRPL41	CAR clone 9 between naive -d15 SEM+	MRPL41	1.50925e-70	-1.09886	0.399	0.754	5.52399e-66	Naive_CAR_30100	BMd15_CAR_SEM_2768
PLCL2	CAR clone 9 between naive -d15 SEM+	PLCL2	2.20822e-70	-1.14503	0.382	0.725	8.08232e-66	Naive_CAR_30100	BMd15_CAR_SEM_2768
RAD21	CAR clone 9 between naive -d15 SEM+	RAD21	4.34508e-70	-0.688793	0.496	0.739	1.59034e-65	Naive_CAR_30100	BMd15_CAR_SEM_2768
MCM7	CAR clone 9 between naive -d15 SEM+	MCM7	5.59934e-70	-3.01435	0.053	0.338	2.04942e-65	Naive_CAR_30100	BMd15_CAR_SEM_2768
HLA-DQA1	CAR clone 9 between naive -d15 SEM+	HLA-DQA1	5.80884e-70	-5.36985	0.015	0.479	2.12609e-65	Naive_CAR_30100	BMd15_CAR_SEM_2768
SLC2A3	CAR clone 9 between naive -d15 SEM+	SLC2A3	5.92293e-70	1.80408	0.959	0.81	2.16785e-65	Naive_CAR_30100	BMd15_CAR_SEM_2768
NCF4	CAR clone 9 between naive -d15 SEM+	NCF4	6.86846e-70	-1.30785	0.295	0.662	2.51393e-65	Naive_CAR_30100	BMd15_CAR_SEM_2768
PSMB8	CAR clone 9 between naive -d15 SEM+	PSMB8	7.2114e-70	-0.618349	0.576	0.754	2.63945e-65	Naive_CAR_30100	BMd15_CAR_SEM_2768
TSPO	CAR clone 9 between naive -d15 SEM+	TSPO	1.12811e-69	-0.98272	0.41	0.718	4.12899e-65	Naive_CAR_30100	BMd15_CAR_SEM_2768
MBNL2	CAR clone 9 between naive -d15 SEM+	MBNL2	1.22522e-68	-1.42141	0.317	0.739	4.48443e-64	Naive_CAR_30100	BMd15_CAR_SEM_2768
FAM102B	CAR clone 9 between naive -d15 SEM+	FAM102B	1.25185e-68	-1.90536	0.166	0.613	4.58189e-64	Naive_CAR_30100	BMd15_CAR_SEM_2768
RPS5	CAR clone 9 between naive -d15 SEM+	RPS5	1.44213e-68	0.197131	0.902	0.817	5.27833e-64	Naive_CAR_30100	BMd15_CAR_SEM_2768
P2RY8	CAR clone 9 between naive -d15 SEM+	P2RY8	1.98688e-68	-0.935713	0.585	0.88	7.27218e-64	Naive_CAR_30100	BMd15_CAR_SEM_2768
RPL21	CAR clone 9 between naive -d15 SEM+	RPL21	2.54327e-68	0.277427	0.925	0.908	9.30863e-64	Naive_CAR_30100	BMd15_CAR_SEM_2768
GADD45G	CAR clone 9 between naive -d15 SEM+	GADD45G	3.08301e-68	-1.56726	0.207	0.57	1.12841e-63	Naive_CAR_30100	BMd15_CAR_SEM_2768
GZMB	CAR clone 9 between naive -d15 SEM+	GZMB	3.50976e-68	-0.624262	0.381	0.423	1.28461e-63	Naive_CAR_30100	BMd15_CAR_SEM_2768
SLC5A3	CAR clone 9 between naive -d15 SEM+	SLC5A3	4.04537e-68	-2.00727	0.119	0.577	1.48065e-63	Naive_CAR_30100	BMd15_CAR_SEM_2768
LGALS8	CAR clone 9 between naive -d15 SEM+	LGALS8	1.2846e-67	-1.3345	0.328	0.697	4.70177e-63	Naive_CAR_30100	BMd15_CAR_SEM_2768
TACC3	CAR clone 9 between naive -d15 SEM+	TACC3	2.55245e-67	-3.0286	0.047	0.401	9.34224e-63	Naive_CAR_30100	BMd15_CAR_SEM_2768
TXNRD1	CAR clone 9 between naive -d15 SEM+	TXNRD1	2.56126e-67	-0.964387	0.411	0.697	9.37446e-63	Naive_CAR_30100	BMd15_CAR_SEM_2768
MZT2A	CAR clone 9 between naive -d15 SEM+	MZT2A	3.73563e-67	-0.712056	0.516	0.754	1.36728e-62	Naive_CAR_30100	BMd15_CAR_SEM_2768
PMEPA1	CAR clone 9 between naive -d15 SEM+	PMEPA1	3.7682e-67	-2.52321	0.108	0.514	1.3792e-62	Naive_CAR_30100	BMd15_CAR_SEM_2768
SLBP	CAR clone 9 between naive -d15 SEM+	SLBP	6.9517e-67	-1.27887	0.302	0.627	2.54439e-62	Naive_CAR_30100	BMd15_CAR_SEM_2768
RBL1	CAR clone 9 between naive -d15 SEM+	RBL1	1.52753e-66	-2.70453	0.07	0.43	5.5909e-62	Naive_CAR_30100	BMd15_CAR_SEM_2768
CLASP1	CAR clone 9 between naive -d15 SEM+	CLASP1	1.83147e-66	-1.6361	0.26	0.641	6.70338e-62	Naive_CAR_30100	BMd15_CAR_SEM_2768
MCM3	CAR clone 9 between naive -d15 SEM+	MCM3	2.67027e-66	-2.42205	0.09	0.437	9.77345e-62	Naive_CAR_30100	BMd15_CAR_SEM_2768
CAPN2	CAR clone 9 between naive -d15 SEM+	CAPN2	8.05586e-66	-1.48118	0.293	0.704	2.94852e-61	Naive_CAR_30100	BMd15_CAR_SEM_2768
BTG1	CAR clone 9 between naive -d15 SEM+	BTG1	9.37884e-66	1.60286	0.976	0.93	3.43275e-61	Naive_CAR_30100	BMd15_CAR_SEM_2768
BMPR2	CAR clone 9 between naive -d15 SEM+	BMPR2	9.40165e-66	-2.05246	0.178	0.556	3.4411e-61	Naive_CAR_30100	BMd15_CAR_SEM_2768
FYB1	CAR clone 9 between naive -d15 SEM+	FYB1	1.01484e-65	-0.986539	0.396	0.725	3.7144e-61	Naive_CAR_30100	BMd15_CAR_SEM_2768
ATP10A	CAR clone 9 between naive -d15 SEM+	ATP10A	1.01654e-65	-2.39412	0.073	0.472	3.72062e-61	Naive_CAR_30100	BMd15_CAR_SEM_2768
PRC1	CAR clone 9 between naive -d15 SEM+	PRC1	1.22526e-65	-3.53834	0.034	0.296	4.48459e-61	Naive_CAR_30100	BMd15_CAR_SEM_2768
RPS4X	CAR clone 9 between naive -d15 SEM+	RPS4X	1.80143e-65	0.361124	0.946	0.908	6.59342e-61	Naive_CAR_30100	BMd15_CAR_SEM_2768
NDUFS5	CAR clone 9 between naive -d15 SEM+	NDUFS5	1.84126e-65	-0.372089	0.753	0.81	6.73918e-61	Naive_CAR_30100	BMd15_CAR_SEM_2768
PRDX1	CAR clone 9 between naive -d15 SEM+	PRDX1	2.12273e-65	-0.425879	0.675	0.789	7.76939e-61	Naive_CAR_30100	BMd15_CAR_SEM_2768
DUSP6	CAR clone 9 between naive -d15 SEM+	DUSP6	3.58514e-65	-0.46959	0.615	0.761	1.3122e-60	Naive_CAR_30100	BMd15_CAR_SEM_2768
NUCKS1	CAR clone 9 between naive -d15 SEM+	NUCKS1	4.19013e-65	-0.512113	0.589	0.711	1.53363e-60	Naive_CAR_30100	BMd15_CAR_SEM_2768
TUBA4A	CAR clone 9 between naive -d15 SEM+	TUBA4A	1.07882e-64	-0.486516	0.4	0.549	3.94858e-60	Naive_CAR_30100	BMd15_CAR_SEM_2768
TPX2	CAR clone 9 between naive -d15 SEM+	TPX2	3.29498e-64	-4.51939	0.018	0.261	1.20599e-59	Naive_CAR_30100	BMd15_CAR_SEM_2768
MLLT3	CAR clone 9 between naive -d15 SEM+	MLLT3	3.7049e-64	-1.18344	0.383	0.754	1.35603e-59	Naive_CAR_30100	BMd15_CAR_SEM_2768
ARID5B	CAR clone 9 between naive -d15 SEM+	ARID5B	4.46873e-64	-2.08716	0.077	0.465	1.6356e-59	Naive_CAR_30100	BMd15_CAR_SEM_2768
RPS6KA5	CAR clone 9 between naive -d15 SEM+	RPS6KA5	7.54085e-64	-0.812162	0.484	0.817	2.76003e-59	Naive_CAR_30100	BMd15_CAR_SEM_2768
B2M	CAR clone 9 between naive -d15 SEM+	B2M	1.45012e-63	0.61801	0.999	0.979	5.30758e-59	Naive_CAR_30100	BMd15_CAR_SEM_2768
ANTXR2	CAR clone 9 between naive -d15 SEM+	ANTXR2	1.63273e-63	-1.18766	0.366	0.718	5.97596e-59	Naive_CAR_30100	BMd15_CAR_SEM_2768
DDB2	CAR clone 9 between naive -d15 SEM+	DDB2	1.81416e-63	-1.05616	0.41	0.754	6.64002e-59	Naive_CAR_30100	BMd15_CAR_SEM_2768
RPL13A	CAR clone 9 between naive -d15 SEM+	RPL13A	3.3748e-63	0.212536	0.932	0.915	1.23521e-58	Naive_CAR_30100	BMd15_CAR_SEM_2768
RPS7	CAR clone 9 between naive -d15 SEM+	RPS7	5.71455e-63	0.329298	0.941	0.88	2.09158e-58	Naive_CAR_30100	BMd15_CAR_SEM_2768
NAP1L4	CAR clone 9 between naive -d15 SEM+	NAP1L4	7.3353e-63	-0.979375	0.433	0.739	2.68479e-58	Naive_CAR_30100	BMd15_CAR_SEM_2768
PYCARD	CAR clone 9 between naive -d15 SEM+	PYCARD	7.82682e-63	-1.08872	0.355	0.655	2.86469e-58	Naive_CAR_30100	BMd15_CAR_SEM_2768
PARP14	CAR clone 9 between naive -d15 SEM+	PARP14	8.92702e-63	-1.61449	0.307	0.718	3.26738e-58	Naive_CAR_30100	BMd15_CAR_SEM_2768
PSMB2	CAR clone 9 between naive -d15 SEM+	PSMB2	1.98715e-62	-1.05385	0.352	0.669	7.27315e-58	Naive_CAR_30100	BMd15_CAR_SEM_2768
CD4	CAR clone 9 between naive -d15 SEM+	CD4	2.39172e-62	-1.98169	0.112	0.528	8.75392e-58	Naive_CAR_30100	BMd15_CAR_SEM_2768
NDUFA4	CAR clone 9 between naive -d15 SEM+	NDUFA4	2.57839e-62	-0.562145	0.564	0.754	9.43715e-58	Naive_CAR_30100	BMd15_CAR_SEM_2768
TOP2A	CAR clone 9 between naive -d15 SEM+	TOP2A	2.66416e-62	-5.60351	0.011	0.246	9.75111e-58	Naive_CAR_30100	BMd15_CAR_SEM_2768
CKS1B	CAR clone 9 between naive -d15 SEM+	CKS1B	3.12777e-62	-1.66026	0.098	0.275	1.14479e-57	Naive_CAR_30100	BMd15_CAR_SEM_2768
ANXA2	CAR clone 9 between naive -d15 SEM+	ANXA2	4.71816e-62	-0.41025	0.623	0.775	1.7269e-57	Naive_CAR_30100	BMd15_CAR_SEM_2768
PRIM2	CAR clone 9 between naive -d15 SEM+	PRIM2	6.21746e-62	-2.32803	0.098	0.493	2.27565e-57	Naive_CAR_30100	BMd15_CAR_SEM_2768
PHPT1	CAR clone 9 between naive -d15 SEM+	PHPT1	1.19563e-61	-0.576371	0.587	0.775	4.37613e-57	Naive_CAR_30100	BMd15_CAR_SEM_2768
PSMB10	CAR clone 9 between naive -d15 SEM+	PSMB10	1.27707e-61	-0.638354	0.565	0.782	4.67421e-57	Naive_CAR_30100	BMd15_CAR_SEM_2768
CELF2	CAR clone 9 between naive -d15 SEM+	CELF2	1.8331e-61	-0.559751	0.795	0.965	6.70934e-57	Naive_CAR_30100	BMd15_CAR_SEM_2768
HIST1H3D	CAR clone 9 between naive -d15 SEM+	HIST1H3D	3.52203e-61	-1.76185	0.104	0.275	1.2891e-56	Naive_CAR_30100	BMd15_CAR_SEM_2768
IFI6	CAR clone 9 between naive -d15 SEM+	IFI6	5.56382e-61	-1.61068	0.156	0.5	2.03641e-56	Naive_CAR_30100	BMd15_CAR_SEM_2768
DOCK2	CAR clone 9 between naive -d15 SEM+	DOCK2	7.57091e-61	-0.925514	0.447	0.775	2.77103e-56	Naive_CAR_30100	BMd15_CAR_SEM_2768
EIF1AY	CAR clone 9 between naive -d15 SEM+	EIF1AY	8.14949e-61	-1.17448	0.35	0.669	2.9828e-56	Naive_CAR_30100	BMd15_CAR_SEM_2768
ANKRD36	CAR clone 9 between naive -d15 SEM+	ANKRD36	1.96674e-60	-1.11661	0.357	0.725	7.19845e-56	Naive_CAR_30100	BMd15_CAR_SEM_2768
GIT2	CAR clone 9 between naive -d15 SEM+	GIT2	2.33693e-60	-1.57966	0.24	0.648	8.55341e-56	Naive_CAR_30100	BMd15_CAR_SEM_2768
DEF6	CAR clone 9 between naive -d15 SEM+	DEF6	2.39767e-60	-1.13373	0.422	0.817	8.77572e-56	Naive_CAR_30100	BMd15_CAR_SEM_2768
PPP1CA	CAR clone 9 between naive -d15 SEM+	PPP1CA	3.33091e-60	-0.274038	0.712	0.789	1.21915e-55	Naive_CAR_30100	BMd15_CAR_SEM_2768
CHST11	CAR clone 9 between naive -d15 SEM+	CHST11	3.95065e-60	-0.90508	0.595	0.824	1.44598e-55	Naive_CAR_30100	BMd15_CAR_SEM_2768
SLF1	CAR clone 9 between naive -d15 SEM+	SLF1	4.15602e-60	-2.37301	0.089	0.514	1.52114e-55	Naive_CAR_30100	BMd15_CAR_SEM_2768
STAG1	CAR clone 9 between naive -d15 SEM+	STAG1	4.80939e-60	-0.903596	0.471	0.761	1.76029e-55	Naive_CAR_30100	BMd15_CAR_SEM_2768
SP100	CAR clone 9 between naive -d15 SEM+	SP100	7.3349e-60	-0.724616	0.556	0.824	2.68465e-55	Naive_CAR_30100	BMd15_CAR_SEM_2768
GSTO1	CAR clone 9 between naive -d15 SEM+	GSTO1	1.05686e-59	-1.20048	0.286	0.648	3.86822e-55	Naive_CAR_30100	BMd15_CAR_SEM_2768
RPL27	CAR clone 9 between naive -d15 SEM+	RPL27	1.55927e-59	0.153751	0.907	0.866	5.70707e-55	Naive_CAR_30100	BMd15_CAR_SEM_2768
TMEM163	CAR clone 9 between naive -d15 SEM+	TMEM163	4.60796e-59	-2.34922	0.113	0.437	1.68656e-54	Naive_CAR_30100	BMd15_CAR_SEM_2768
PDE4B	CAR clone 9 between naive -d15 SEM+	PDE4B	6.71739e-59	-1.99099	0.152	0.563	2.45863e-54	Naive_CAR_30100	BMd15_CAR_SEM_2768
CBX3	CAR clone 9 between naive -d15 SEM+	CBX3	1.35403e-58	-0.506575	0.627	0.796	4.95587e-54	Naive_CAR_30100	BMd15_CAR_SEM_2768
UBL5	CAR clone 9 between naive -d15 SEM+	UBL5	1.42383e-58	-0.209458	0.829	0.81	5.21136e-54	Naive_CAR_30100	BMd15_CAR_SEM_2768
SH3KBP1	CAR clone 9 between naive -d15 SEM+	SH3KBP1	1.68521e-58	-0.6651	0.546	0.831	6.16802e-54	Naive_CAR_30100	BMd15_CAR_SEM_2768
CSF1	CAR clone 9 between naive -d15 SEM+	CSF1	1.95391e-58	-1.25843	0.364	0.549	7.15151e-54	Naive_CAR_30100	BMd15_CAR_SEM_2768
DBI	CAR clone 9 between naive -d15 SEM+	DBI	2.20396e-58	-0.470551	0.603	0.761	8.06673e-54	Naive_CAR_30100	BMd15_CAR_SEM_2768
SLC4A7	CAR clone 9 between naive -d15 SEM+	SLC4A7	2.26584e-58	-1.63884	0.164	0.62	8.29319e-54	Naive_CAR_30100	BMd15_CAR_SEM_2768
TNFRSF11A	CAR clone 9 between naive -d15 SEM+	TNFRSF11A	2.50331e-58	-2.75383	0.063	0.472	9.16236e-54	Naive_CAR_30100	BMd15_CAR_SEM_2768
HIVEP3	CAR clone 9 between naive -d15 SEM+	HIVEP3	3.12327e-58	-1.1204	0.27	0.697	1.14315e-53	Naive_CAR_30100	BMd15_CAR_SEM_2768
BST2	CAR clone 9 between naive -d15 SEM+	BST2	4.12339e-58	-0.582175	0.518	0.704	1.5092e-53	Naive_CAR_30100	BMd15_CAR_SEM_2768
NUDT1	CAR clone 9 between naive -d15 SEM+	NUDT1	5.15323e-58	-1.30419	0.2	0.43	1.88613e-53	Naive_CAR_30100	BMd15_CAR_SEM_2768
CSGALNACT1	CAR clone 9 between naive -d15 SEM+	CSGALNACT1	5.60406e-58	-4.73325	0.015	0.359	2.05114e-53	Naive_CAR_30100	BMd15_CAR_SEM_2768
HLA-DMA	CAR clone 9 between naive -d15 SEM+	HLA-DMA	6.64026e-58	-2.76944	0.07	0.486	2.4304e-53	Naive_CAR_30100	BMd15_CAR_SEM_2768
STK17B	CAR clone 9 between naive -d15 SEM+	STK17B	7.30706e-58	-0.283587	0.87	0.944	2.67446e-53	Naive_CAR_30100	BMd15_CAR_SEM_2768
ATP5MF	CAR clone 9 between naive -d15 SEM+	ATP5MF	1.11853e-57	-0.396169	0.685	0.796	4.09394e-53	Naive_CAR_30100	BMd15_CAR_SEM_2768
MCM5	CAR clone 9 between naive -d15 SEM+	MCM5	1.1325e-57	-3.1468	0.04	0.268	4.14506e-53	Naive_CAR_30100	BMd15_CAR_SEM_2768
NEK1	CAR clone 9 between naive -d15 SEM+	NEK1	1.95878e-57	-1.55677	0.235	0.577	7.16934e-53	Naive_CAR_30100	BMd15_CAR_SEM_2768
TRAPPC1	CAR clone 9 between naive -d15 SEM+	TRAPPC1	2.27624e-57	-0.735012	0.524	0.732	8.33126e-53	Naive_CAR_30100	BMd15_CAR_SEM_2768
FEN1	CAR clone 9 between naive -d15 SEM+	FEN1	3.72338e-57	-2.25779	0.077	0.275	1.36279e-52	Naive_CAR_30100	BMd15_CAR_SEM_2768
SMOX	CAR clone 9 between naive -d15 SEM+	SMOX	5.74038e-57	-2.41556	0.104	0.472	2.10104e-52	Naive_CAR_30100	BMd15_CAR_SEM_2768
EZH2	CAR clone 9 between naive -d15 SEM+	EZH2	7.6357e-57	-1.38457	0.141	0.408	2.79474e-52	Naive_CAR_30100	BMd15_CAR_SEM_2768
UBE2T	CAR clone 9 between naive -d15 SEM+	UBE2T	7.68133e-57	-3.46352	0.026	0.254	2.81144e-52	Naive_CAR_30100	BMd15_CAR_SEM_2768
GALNT10	CAR clone 9 between naive -d15 SEM+	GALNT10	7.98435e-57	-1.46704	0.309	0.676	2.92235e-52	Naive_CAR_30100	BMd15_CAR_SEM_2768
FKBP1A	CAR clone 9 between naive -d15 SEM+	FKBP1A	8.32934e-57	-0.522342	0.576	0.775	3.04862e-52	Naive_CAR_30100	BMd15_CAR_SEM_2768
BRCA1	CAR clone 9 between naive -d15 SEM+	BRCA1	1.09072e-56	-3.79385	0.03	0.254	3.99216e-52	Naive_CAR_30100	BMd15_CAR_SEM_2768
KIF22	CAR clone 9 between naive -d15 SEM+	KIF22	1.38998e-56	-1.82093	0.101	0.303	5.08747e-52	Naive_CAR_30100	BMd15_CAR_SEM_2768
SEL1L3	CAR clone 9 between naive -d15 SEM+	SEL1L3	1.96369e-56	-1.10162	0.297	0.676	7.1873e-52	Naive_CAR_30100	BMd15_CAR_SEM_2768
MAML3	CAR clone 9 between naive -d15 SEM+	MAML3	3.5398e-56	-2.93128	0.024	0.352	1.2956e-51	Naive_CAR_30100	BMd15_CAR_SEM_2768
PDE7B	CAR clone 9 between naive -d15 SEM+	PDE7B	5.7254e-56	-3.98444	0.024	0.225	2.09555e-51	Naive_CAR_30100	BMd15_CAR_SEM_2768
HIST1H3C	CAR clone 9 between naive -d15 SEM+	HIST1H3C	7.52819e-56	-4.71658	0.011	0.134	2.75539e-51	Naive_CAR_30100	BMd15_CAR_SEM_2768
PDE4DIP	CAR clone 9 between naive -d15 SEM+	PDE4DIP	8.39147e-56	-1.55332	0.208	0.606	3.07136e-51	Naive_CAR_30100	BMd15_CAR_SEM_2768
SUB1	CAR clone 9 between naive -d15 SEM+	SUB1	1.9799e-55	-0.194332	0.794	0.859	7.24664e-51	Naive_CAR_30100	BMd15_CAR_SEM_2768
COX7A2	CAR clone 9 between naive -d15 SEM+	COX7A2	2.27972e-55	-0.264975	0.781	0.817	8.34399e-51	Naive_CAR_30100	BMd15_CAR_SEM_2768
COX6A1	CAR clone 9 between naive -d15 SEM+	COX6A1	3.35828e-55	-0.188286	0.824	0.831	1.22916e-50	Naive_CAR_30100	BMd15_CAR_SEM_2768
ANKRD36C	CAR clone 9 between naive -d15 SEM+	ANKRD36C	7.48501e-55	-1.20091	0.26	0.599	2.73959e-50	Naive_CAR_30100	BMd15_CAR_SEM_2768
UTRN	CAR clone 9 between naive -d15 SEM+	UTRN	1.41003e-54	-0.638128	0.5	0.789	5.16086e-50	Naive_CAR_30100	BMd15_CAR_SEM_2768
PSMB9	CAR clone 9 between naive -d15 SEM+	PSMB9	1.42227e-54	-0.401586	0.612	0.789	5.20563e-50	Naive_CAR_30100	BMd15_CAR_SEM_2768
CAP1	CAR clone 9 between naive -d15 SEM+	CAP1	1.4459e-54	-0.223433	0.786	0.817	5.29215e-50	Naive_CAR_30100	BMd15_CAR_SEM_2768
SNRPD1	CAR clone 9 between naive -d15 SEM+	SNRPD1	2.52627e-54	-0.728088	0.432	0.627	9.24639e-50	Naive_CAR_30100	BMd15_CAR_SEM_2768
RPS16	CAR clone 9 between naive -d15 SEM+	RPS16	4.00764e-54	0.287324	0.935	0.923	1.46684e-49	Naive_CAR_30100	BMd15_CAR_SEM_2768
SRSF3	CAR clone 9 between naive -d15 SEM+	SRSF3	4.29313e-54	-0.370664	0.645	0.782	1.57133e-49	Naive_CAR_30100	BMd15_CAR_SEM_2768
DPYD	CAR clone 9 between naive -d15 SEM+	DPYD	4.49645e-54	-0.535664	0.641	0.845	1.64574e-49	Naive_CAR_30100	BMd15_CAR_SEM_2768
ATAD5	CAR clone 9 between naive -d15 SEM+	ATAD5	4.74983e-54	-3.10399	0.041	0.282	1.73848e-49	Naive_CAR_30100	BMd15_CAR_SEM_2768
KIAA0825	CAR clone 9 between naive -d15 SEM+	KIAA0825	6.31532e-54	-3.20305	0.043	0.338	2.31147e-49	Naive_CAR_30100	BMd15_CAR_SEM_2768
CD69	CAR clone 9 between naive -d15 SEM+	CD69	6.42474e-54	1.3882	0.953	0.88	2.35152e-49	Naive_CAR_30100	BMd15_CAR_SEM_2768
UBTF	CAR clone 9 between naive -d15 SEM+	UBTF	8.67576e-54	-1.24032	0.273	0.599	3.17541e-49	Naive_CAR_30100	BMd15_CAR_SEM_2768
SPATS2L	CAR clone 9 between naive -d15 SEM+	SPATS2L	9.92204e-54	-1.66559	0.139	0.486	3.63157e-49	Naive_CAR_30100	BMd15_CAR_SEM_2768
RBX1	CAR clone 9 between naive -d15 SEM+	RBX1	1.19742e-53	-0.437408	0.557	0.732	4.38269e-49	Naive_CAR_30100	BMd15_CAR_SEM_2768
INPP5D	CAR clone 9 between naive -d15 SEM+	INPP5D	1.28529e-53	-1.09122	0.406	0.754	4.70428e-49	Naive_CAR_30100	BMd15_CAR_SEM_2768
HMGN3	CAR clone 9 between naive -d15 SEM+	HMGN3	1.40008e-53	-1.15052	0.283	0.648	5.12444e-49	Naive_CAR_30100	BMd15_CAR_SEM_2768
SKA2	CAR clone 9 between naive -d15 SEM+	SKA2	1.46892e-53	-1.75691	0.139	0.514	5.3764e-49	Naive_CAR_30100	BMd15_CAR_SEM_2768
RPLP2	CAR clone 9 between naive -d15 SEM+	RPLP2	1.7283e-53	0.366849	0.958	0.93	6.32575e-49	Naive_CAR_30100	BMd15_CAR_SEM_2768
ATXN10	CAR clone 9 between naive -d15 SEM+	ATXN10	1.86848e-53	-1.20206	0.333	0.634	6.83884e-49	Naive_CAR_30100	BMd15_CAR_SEM_2768
YWHAH	CAR clone 9 between naive -d15 SEM+	YWHAH	3.77033e-53	-0.591437	0.394	0.613	1.37998e-48	Naive_CAR_30100	BMd15_CAR_SEM_2768
ARHGEF6	CAR clone 9 between naive -d15 SEM+	ARHGEF6	4.57149e-53	-1.01381	0.345	0.711	1.67321e-48	Naive_CAR_30100	BMd15_CAR_SEM_2768
IFI27L2	CAR clone 9 between naive -d15 SEM+	IFI27L2	7.32085e-53	-0.623419	0.542	0.754	2.6795e-48	Naive_CAR_30100	BMd15_CAR_SEM_2768
SP140L	CAR clone 9 between naive -d15 SEM+	SP140L	9.54606e-53	-1.19269	0.345	0.739	3.49395e-48	Naive_CAR_30100	BMd15_CAR_SEM_2768
AC011603.2	CAR clone 9 between naive -d15 SEM+	AC011603.2	1.2015e-52	-1.34448	0.083	0.268	4.39759e-48	Naive_CAR_30100	BMd15_CAR_SEM_2768
CDC25B	CAR clone 9 between naive -d15 SEM+	CDC25B	1.74414e-52	-3.11788	0.036	0.289	6.38374e-48	Naive_CAR_30100	BMd15_CAR_SEM_2768
CD82	CAR clone 9 between naive -d15 SEM+	CD82	2.8003e-52	-0.406048	0.657	0.887	1.02494e-47	Naive_CAR_30100	BMd15_CAR_SEM_2768
HIST1H2AH	CAR clone 9 between naive -d15 SEM+	HIST1H2AH	2.94553e-52	-4.58237	0.014	0.211	1.07809e-47	Naive_CAR_30100	BMd15_CAR_SEM_2768
TGFB1	CAR clone 9 between naive -d15 SEM+	TGFB1	3.43752e-52	-0.204951	0.848	0.951	1.25817e-47	Naive_CAR_30100	BMd15_CAR_SEM_2768
MCM4	CAR clone 9 between naive -d15 SEM+	MCM4	3.63323e-52	-3.87055	0.02	0.394	1.3298e-47	Naive_CAR_30100	BMd15_CAR_SEM_2768
RANBP1	CAR clone 9 between naive -d15 SEM+	RANBP1	3.71592e-52	-0.492765	0.461	0.599	1.36006e-47	Naive_CAR_30100	BMd15_CAR_SEM_2768
HNRNPAB	CAR clone 9 between naive -d15 SEM+	HNRNPAB	4.87224e-52	-0.432686	0.56	0.711	1.78329e-47	Naive_CAR_30100	BMd15_CAR_SEM_2768
ZAP70	CAR clone 9 between naive -d15 SEM+	ZAP70	4.90032e-52	-0.951743	0.49	0.81	1.79357e-47	Naive_CAR_30100	BMd15_CAR_SEM_2768
PSIP1	CAR clone 9 between naive -d15 SEM+	PSIP1	5.91375e-52	-0.738685	0.425	0.711	2.16449e-47	Naive_CAR_30100	BMd15_CAR_SEM_2768
ADD3	CAR clone 9 between naive -d15 SEM+	ADD3	6.36291e-52	-1.8586	0.123	0.458	2.32889e-47	Naive_CAR_30100	BMd15_CAR_SEM_2768
SLC1A4	CAR clone 9 between naive -d15 SEM+	SLC1A4	6.54563e-52	-1.13472	0.279	0.599	2.39576e-47	Naive_CAR_30100	BMd15_CAR_SEM_2768
EIF4G2	CAR clone 9 between naive -d15 SEM+	EIF4G2	6.9356e-52	-0.451079	0.648	0.845	2.5385e-47	Naive_CAR_30100	BMd15_CAR_SEM_2768
HOPX	CAR clone 9 between naive -d15 SEM+	HOPX	1.46454e-51	-0.326915	0.711	0.739	5.36035e-47	Naive_CAR_30100	BMd15_CAR_SEM_2768
GTF2I	CAR clone 9 between naive -d15 SEM+	GTF2I	1.52156e-51	-0.968458	0.428	0.761	5.56906e-47	Naive_CAR_30100	BMd15_CAR_SEM_2768
NQO1	CAR clone 9 between naive -d15 SEM+	NQO1	1.64501e-51	-3.14695	0.037	0.387	6.02091e-47	Naive_CAR_30100	BMd15_CAR_SEM_2768
ARID1B	CAR clone 9 between naive -d15 SEM+	ARID1B	2.20717e-51	-1.10213	0.373	0.761	8.07846e-47	Naive_CAR_30100	BMd15_CAR_SEM_2768
CDC42	CAR clone 9 between naive -d15 SEM+	CDC42	2.43236e-51	-0.240361	0.793	0.901	8.90268e-47	Naive_CAR_30100	BMd15_CAR_SEM_2768
RPS3	CAR clone 9 between naive -d15 SEM+	RPS3	3.39462e-51	0.498951	0.966	0.944	1.24246e-46	Naive_CAR_30100	BMd15_CAR_SEM_2768
TBC1D2B	CAR clone 9 between naive -d15 SEM+	TBC1D2B	3.68767e-51	-1.25857	0.272	0.648	1.34972e-46	Naive_CAR_30100	BMd15_CAR_SEM_2768
TAOK3	CAR clone 9 between naive -d15 SEM+	TAOK3	3.87814e-51	-0.948014	0.39	0.739	1.41944e-46	Naive_CAR_30100	BMd15_CAR_SEM_2768
BLM	CAR clone 9 between naive -d15 SEM+	BLM	5.95211e-51	-2.7895	0.051	0.366	2.17853e-46	Naive_CAR_30100	BMd15_CAR_SEM_2768
CASP3	CAR clone 9 between naive -d15 SEM+	CASP3	6.27351e-51	-1.25341	0.211	0.606	2.29617e-46	Naive_CAR_30100	BMd15_CAR_SEM_2768
PYHIN1	CAR clone 9 between naive -d15 SEM+	PYHIN1	6.37842e-51	-0.970409	0.417	0.683	2.33457e-46	Naive_CAR_30100	BMd15_CAR_SEM_2768
PLEKHF1	CAR clone 9 between naive -d15 SEM+	PLEKHF1	7.93748e-51	-0.883647	0.402	0.697	2.9052e-46	Naive_CAR_30100	BMd15_CAR_SEM_2768
NME1	CAR clone 9 between naive -d15 SEM+	NME1	8.13273e-51	-1.31105	0.175	0.451	2.97666e-46	Naive_CAR_30100	BMd15_CAR_SEM_2768
RPL15	CAR clone 9 between naive -d15 SEM+	RPL15	8.17415e-51	0.274544	0.945	0.887	2.99182e-46	Naive_CAR_30100	BMd15_CAR_SEM_2768
WIPF1	CAR clone 9 between naive -d15 SEM+	WIPF1	8.47203e-51	-0.546322	0.69	0.908	3.10085e-46	Naive_CAR_30100	BMd15_CAR_SEM_2768
NDUFC2	CAR clone 9 between naive -d15 SEM+	NDUFC2	3.14906e-50	-0.36846	0.678	0.789	1.15259e-45	Naive_CAR_30100	BMd15_CAR_SEM_2768
AKNA	CAR clone 9 between naive -d15 SEM+	AKNA	3.16434e-50	-0.667294	0.609	0.838	1.15818e-45	Naive_CAR_30100	BMd15_CAR_SEM_2768
LPXN	CAR clone 9 between naive -d15 SEM+	LPXN	3.34532e-50	-0.439748	0.689	0.866	1.22442e-45	Naive_CAR_30100	BMd15_CAR_SEM_2768
NTRK2	CAR clone 9 between naive -d15 SEM+	NTRK2	4.15984e-50	-2.85938	0.035	0.317	1.52254e-45	Naive_CAR_30100	BMd15_CAR_SEM_2768
LRP8	CAR clone 9 between naive -d15 SEM+	LRP8	6.05663e-50	-2.08664	0.094	0.437	2.21679e-45	Naive_CAR_30100	BMd15_CAR_SEM_2768
CTSB	CAR clone 9 between naive -d15 SEM+	CTSB	6.51832e-50	-0.943018	0.305	0.606	2.38577e-45	Naive_CAR_30100	BMd15_CAR_SEM_2768
MRPL51	CAR clone 9 between naive -d15 SEM+	MRPL51	6.7114e-50	-0.67394	0.434	0.676	2.45644e-45	Naive_CAR_30100	BMd15_CAR_SEM_2768
ATF7IP	CAR clone 9 between naive -d15 SEM+	ATF7IP	8.31683e-50	-1.58399	0.169	0.563	3.04404e-45	Naive_CAR_30100	BMd15_CAR_SEM_2768
GAB3	CAR clone 9 between naive -d15 SEM+	GAB3	8.37973e-50	-2.09981	0.136	0.57	3.06706e-45	Naive_CAR_30100	BMd15_CAR_SEM_2768
ANKRD44	CAR clone 9 between naive -d15 SEM+	ANKRD44	8.57822e-50	-0.457327	0.718	0.901	3.13971e-45	Naive_CAR_30100	BMd15_CAR_SEM_2768
LIMS1	CAR clone 9 between naive -d15 SEM+	LIMS1	8.5827e-50	-1.09563	0.322	0.711	3.14135e-45	Naive_CAR_30100	BMd15_CAR_SEM_2768
ROMO1	CAR clone 9 between naive -d15 SEM+	ROMO1	1.61477e-49	-0.268734	0.705	0.81	5.91021e-45	Naive_CAR_30100	BMd15_CAR_SEM_2768
ST8SIA4	CAR clone 9 between naive -d15 SEM+	ST8SIA4	1.62004e-49	-1.06861	0.381	0.739	5.92952e-45	Naive_CAR_30100	BMd15_CAR_SEM_2768
RPL38	CAR clone 9 between naive -d15 SEM+	RPL38	1.66115e-49	0.23886	0.927	0.894	6.07997e-45	Naive_CAR_30100	BMd15_CAR_SEM_2768
CENPU	CAR clone 9 between naive -d15 SEM+	CENPU	2.55226e-49	-5.06973	0.014	0.268	9.34152e-45	Naive_CAR_30100	BMd15_CAR_SEM_2768
ANXA4	CAR clone 9 between naive -d15 SEM+	ANXA4	2.98222e-49	-1.60045	0.167	0.577	1.09152e-44	Naive_CAR_30100	BMd15_CAR_SEM_2768
CCSER2	CAR clone 9 between naive -d15 SEM+	CCSER2	3.06602e-49	-0.954271	0.445	0.761	1.12219e-44	Naive_CAR_30100	BMd15_CAR_SEM_2768
AC026150.1	CAR clone 9 between naive -d15 SEM+	AC026150.1	3.45546e-49	-2.90724	0.053	0.43	1.26473e-44	Naive_CAR_30100	BMd15_CAR_SEM_2768
TAF15	CAR clone 9 between naive -d15 SEM+	TAF15	3.49974e-49	-0.428884	0.634	0.817	1.28094e-44	Naive_CAR_30100	BMd15_CAR_SEM_2768
LIG1	CAR clone 9 between naive -d15 SEM+	LIG1	3.57082e-49	-2.09692	0.1	0.366	1.30696e-44	Naive_CAR_30100	BMd15_CAR_SEM_2768
SLAMF1	CAR clone 9 between naive -d15 SEM+	SLAMF1	6.49175e-49	-0.91533	0.443	0.697	2.37605e-44	Naive_CAR_30100	BMd15_CAR_SEM_2768
TLN1	CAR clone 9 between naive -d15 SEM+	TLN1	7.37936e-49	-0.42528	0.657	0.88	2.70092e-44	Naive_CAR_30100	BMd15_CAR_SEM_2768
RPL7A	CAR clone 9 between naive -d15 SEM+	RPL7A	1.05717e-48	0.430768	0.956	0.908	3.86936e-44	Naive_CAR_30100	BMd15_CAR_SEM_2768
NAA38	CAR clone 9 between naive -d15 SEM+	NAA38	1.14268e-48	-0.783611	0.374	0.662	4.18234e-44	Naive_CAR_30100	BMd15_CAR_SEM_2768
PRR5L	CAR clone 9 between naive -d15 SEM+	PRR5L	1.28447e-48	-2.6355	0.063	0.401	4.70128e-44	Naive_CAR_30100	BMd15_CAR_SEM_2768
GNG5	CAR clone 9 between naive -d15 SEM+	GNG5	1.36236e-48	-0.28391	0.644	0.796	4.98636e-44	Naive_CAR_30100	BMd15_CAR_SEM_2768
SNRPG	CAR clone 9 between naive -d15 SEM+	SNRPG	1.42666e-48	-0.254271	0.702	0.803	5.22171e-44	Naive_CAR_30100	BMd15_CAR_SEM_2768
UBE2E3	CAR clone 9 between naive -d15 SEM+	UBE2E3	1.48599e-48	-1.85074	0.134	0.5	5.43887e-44	Naive_CAR_30100	BMd15_CAR_SEM_2768
GRK2	CAR clone 9 between naive -d15 SEM+	GRK2	1.81247e-48	-0.896715	0.392	0.725	6.63383e-44	Naive_CAR_30100	BMd15_CAR_SEM_2768
DNAJC9	CAR clone 9 between naive -d15 SEM+	DNAJC9	2.18047e-48	-1.41067	0.161	0.401	7.98074e-44	Naive_CAR_30100	BMd15_CAR_SEM_2768
MPP1	CAR clone 9 between naive -d15 SEM+	MPP1	3.02799e-48	-1.87531	0.109	0.451	1.10827e-43	Naive_CAR_30100	BMd15_CAR_SEM_2768
NDUFB8	CAR clone 9 between naive -d15 SEM+	NDUFB8	3.51653e-48	-0.350542	0.665	0.852	1.28709e-43	Naive_CAR_30100	BMd15_CAR_SEM_2768
EPS15	CAR clone 9 between naive -d15 SEM+	EPS15	3.58377e-48	-0.783898	0.429	0.739	1.3117e-43	Naive_CAR_30100	BMd15_CAR_SEM_2768
NCAPD3	CAR clone 9 between naive -d15 SEM+	NCAPD3	3.71244e-48	-1.46986	0.127	0.317	1.35879e-43	Naive_CAR_30100	BMd15_CAR_SEM_2768
ALYREF	CAR clone 9 between naive -d15 SEM+	ALYREF	4.01284e-48	-0.462936	0.485	0.599	1.46874e-43	Naive_CAR_30100	BMd15_CAR_SEM_2768
CDK6	CAR clone 9 between naive -d15 SEM+	CDK6	5.49417e-48	-0.470251	0.653	0.873	2.01092e-43	Naive_CAR_30100	BMd15_CAR_SEM_2768
CACYBP	CAR clone 9 between naive -d15 SEM+	CACYBP	5.54547e-48	-0.842787	0.419	0.718	2.0297e-43	Naive_CAR_30100	BMd15_CAR_SEM_2768
PPP1R14B	CAR clone 9 between naive -d15 SEM+	PPP1R14B	6.16002e-48	-0.314021	0.596	0.697	2.25463e-43	Naive_CAR_30100	BMd15_CAR_SEM_2768
ARHGEF1	CAR clone 9 between naive -d15 SEM+	ARHGEF1	7.26078e-48	-0.579727	0.591	0.803	2.65752e-43	Naive_CAR_30100	BMd15_CAR_SEM_2768
BCL11B	CAR clone 9 between naive -d15 SEM+	BCL11B	8.22677e-48	-0.927067	0.397	0.754	3.01108e-43	Naive_CAR_30100	BMd15_CAR_SEM_2768
BUB3	CAR clone 9 between naive -d15 SEM+	BUB3	8.32698e-48	-0.61551	0.449	0.655	3.04776e-43	Naive_CAR_30100	BMd15_CAR_SEM_2768
MMS22L	CAR clone 9 between naive -d15 SEM+	MMS22L	8.5642e-48	-2.99935	0.035	0.359	3.13458e-43	Naive_CAR_30100	BMd15_CAR_SEM_2768
SMC3	CAR clone 9 between naive -d15 SEM+	SMC3	8.8863e-48	-0.935931	0.273	0.535	3.25247e-43	Naive_CAR_30100	BMd15_CAR_SEM_2768
RPL11	CAR clone 9 between naive -d15 SEM+	RPL11	1.15328e-47	0.462611	0.966	0.923	4.22113e-43	Naive_CAR_30100	BMd15_CAR_SEM_2768
FDXR	CAR clone 9 between naive -d15 SEM+	FDXR	1.24636e-47	-2.00509	0.1	0.38	4.5618e-43	Naive_CAR_30100	BMd15_CAR_SEM_2768
ATP5MPL	CAR clone 9 between naive -d15 SEM+	ATP5MPL	1.9002e-47	-0.491032	0.579	0.746	6.95493e-43	Naive_CAR_30100	BMd15_CAR_SEM_2768
LAIR1	CAR clone 9 between naive -d15 SEM+	LAIR1	5.13166e-47	-1.02884	0.278	0.599	1.87824e-42	Naive_CAR_30100	BMd15_CAR_SEM_2768
NBPF26	CAR clone 9 between naive -d15 SEM+	NBPF26	5.60725e-47	-1.78493	0.169	0.57	2.05231e-42	Naive_CAR_30100	BMd15_CAR_SEM_2768
RGS9	CAR clone 9 between naive -d15 SEM+	RGS9	6.11597e-47	-1.77419	0.155	0.486	2.23851e-42	Naive_CAR_30100	BMd15_CAR_SEM_2768
APPL2	CAR clone 9 between naive -d15 SEM+	APPL2	9.72978e-47	-1.77104	0.187	0.556	3.5612e-42	Naive_CAR_30100	BMd15_CAR_SEM_2768
RPL23A	CAR clone 9 between naive -d15 SEM+	RPL23A	1.27276e-46	0.404607	0.943	0.908	4.65842e-42	Naive_CAR_30100	BMd15_CAR_SEM_2768
CD58	CAR clone 9 between naive -d15 SEM+	CD58	1.48961e-46	-0.649519	0.552	0.817	5.45212e-42	Naive_CAR_30100	BMd15_CAR_SEM_2768
RPS14	CAR clone 9 between naive -d15 SEM+	RPS14	1.54669e-46	0.438037	0.958	0.93	5.66103e-42	Naive_CAR_30100	BMd15_CAR_SEM_2768
PCNX2	CAR clone 9 between naive -d15 SEM+	PCNX2	2.41862e-46	-1.25385	0.312	0.732	8.85238e-42	Naive_CAR_30100	BMd15_CAR_SEM_2768
AC123768.3	CAR clone 9 between naive -d15 SEM+	AC123768.3	5.68089e-46	-2.4827	0.063	0.366	2.07926e-41	Naive_CAR_30100	BMd15_CAR_SEM_2768
CLSPN	CAR clone 9 between naive -d15 SEM+	CLSPN	6.43114e-46	-5.93499	0.009	0.31	2.35386e-41	Naive_CAR_30100	BMd15_CAR_SEM_2768
TMEM106C	CAR clone 9 between naive -d15 SEM+	TMEM106C	6.90761e-46	-0.913295	0.176	0.289	2.52825e-41	Naive_CAR_30100	BMd15_CAR_SEM_2768
MAST4	CAR clone 9 between naive -d15 SEM+	MAST4	8.39957e-46	-1.38236	0.225	0.62	3.07433e-41	Naive_CAR_30100	BMd15_CAR_SEM_2768
TBC1D22A	CAR clone 9 between naive -d15 SEM+	TBC1D22A	8.78061e-46	-0.97515	0.401	0.761	3.21379e-41	Naive_CAR_30100	BMd15_CAR_SEM_2768
LTA	CAR clone 9 between naive -d15 SEM+	LTA	9.26545e-46	1.97614	0.693	0.563	3.39125e-41	Naive_CAR_30100	BMd15_CAR_SEM_2768
PTPRCAP	CAR clone 9 between naive -d15 SEM+	PTPRCAP	1.14594e-45	0.254504	0.927	0.88	4.19425e-41	Naive_CAR_30100	BMd15_CAR_SEM_2768
RBMX	CAR clone 9 between naive -d15 SEM+	RBMX	1.60551e-45	-0.68562	0.447	0.725	5.87633e-41	Naive_CAR_30100	BMd15_CAR_SEM_2768
MGME1	CAR clone 9 between naive -d15 SEM+	MGME1	1.874e-45	-2.30656	0.085	0.486	6.85901e-41	Naive_CAR_30100	BMd15_CAR_SEM_2768
MYCBP	CAR clone 9 between naive -d15 SEM+	MYCBP	1.87958e-45	-1.76642	0.136	0.479	6.87945e-41	Naive_CAR_30100	BMd15_CAR_SEM_2768
PCNX1	CAR clone 9 between naive -d15 SEM+	PCNX1	1.98033e-45	-0.797563	0.435	0.754	7.2482e-41	Naive_CAR_30100	BMd15_CAR_SEM_2768
SLFN12L	CAR clone 9 between naive -d15 SEM+	SLFN12L	2.44139e-45	-0.913967	0.312	0.648	8.93572e-41	Naive_CAR_30100	BMd15_CAR_SEM_2768
ABCG1	CAR clone 9 between naive -d15 SEM+	ABCG1	4.15857e-45	-0.814049	0.472	0.739	1.52208e-40	Naive_CAR_30100	BMd15_CAR_SEM_2768
PAXX	CAR clone 9 between naive -d15 SEM+	PAXX	4.78905e-45	-0.400797	0.682	0.796	1.75284e-40	Naive_CAR_30100	BMd15_CAR_SEM_2768
PAFAH1B1	CAR clone 9 between naive -d15 SEM+	PAFAH1B1	4.87719e-45	-0.543309	0.572	0.81	1.7851e-40	Naive_CAR_30100	BMd15_CAR_SEM_2768
SENP7	CAR clone 9 between naive -d15 SEM+	SENP7	5.50953e-45	-1.13037	0.29	0.627	2.01654e-40	Naive_CAR_30100	BMd15_CAR_SEM_2768
ZMAT3	CAR clone 9 between naive -d15 SEM+	ZMAT3	6.25404e-45	-1.46115	0.211	0.507	2.28904e-40	Naive_CAR_30100	BMd15_CAR_SEM_2768
PLEC	CAR clone 9 between naive -d15 SEM+	PLEC	7.96099e-45	-1.80419	0.156	0.5	2.9138e-40	Naive_CAR_30100	BMd15_CAR_SEM_2768
LRBA	CAR clone 9 between naive -d15 SEM+	LRBA	1.03286e-44	-0.83751	0.424	0.775	3.78039e-40	Naive_CAR_30100	BMd15_CAR_SEM_2768
ATP5IF1	CAR clone 9 between naive -d15 SEM+	ATP5IF1	1.03356e-44	-0.251646	0.68	0.775	3.78294e-40	Naive_CAR_30100	BMd15_CAR_SEM_2768
RAPGEF1	CAR clone 9 between naive -d15 SEM+	RAPGEF1	1.0594e-44	-1.01112	0.427	0.746	3.87752e-40	Naive_CAR_30100	BMd15_CAR_SEM_2768
POLH	CAR clone 9 between naive -d15 SEM+	POLH	1.25518e-44	-1.9072	0.116	0.43	4.59409e-40	Naive_CAR_30100	BMd15_CAR_SEM_2768
ABI3	CAR clone 9 between naive -d15 SEM+	ABI3	2.33571e-44	-0.953128	0.292	0.585	8.54892e-40	Naive_CAR_30100	BMd15_CAR_SEM_2768
NDUFAF8	CAR clone 9 between naive -d15 SEM+	NDUFAF8	2.3421e-44	-1.05677	0.291	0.599	8.57231e-40	Naive_CAR_30100	BMd15_CAR_SEM_2768
ARL6IP5	CAR clone 9 between naive -d15 SEM+	ARL6IP5	2.39828e-44	-0.247767	0.766	0.859	8.77793e-40	Naive_CAR_30100	BMd15_CAR_SEM_2768
RPL17	CAR clone 9 between naive -d15 SEM+	RPL17	2.85151e-44	0.372647	0.935	0.901	1.04368e-39	Naive_CAR_30100	BMd15_CAR_SEM_2768
RSRC1	CAR clone 9 between naive -d15 SEM+	RSRC1	3.49783e-44	-1.22947	0.249	0.521	1.28024e-39	Naive_CAR_30100	BMd15_CAR_SEM_2768
SIPA1L1	CAR clone 9 between naive -d15 SEM+	SIPA1L1	3.9921e-44	-0.874913	0.453	0.676	1.46115e-39	Naive_CAR_30100	BMd15_CAR_SEM_2768
CTSL	CAR clone 9 between naive -d15 SEM+	CTSL	4.36887e-44	-8.46709	0.004	0.599	1.59905e-39	Naive_CAR_30100	BMd15_CAR_SEM_2768
KIF20B	CAR clone 9 between naive -d15 SEM+	KIF20B	4.4307e-44	-1.81238	0.068	0.324	1.62168e-39	Naive_CAR_30100	BMd15_CAR_SEM_2768
CYTH1	CAR clone 9 between naive -d15 SEM+	CYTH1	5.38252e-44	-0.819859	0.502	0.775	1.97006e-39	Naive_CAR_30100	BMd15_CAR_SEM_2768
MAF	CAR clone 9 between naive -d15 SEM+	MAF	7.46221e-44	-1.5431	0.225	0.535	2.73124e-39	Naive_CAR_30100	BMd15_CAR_SEM_2768
CHDH	CAR clone 9 between naive -d15 SEM+	CHDH	7.56744e-44	-3.81949	0.02	0.338	2.76976e-39	Naive_CAR_30100	BMd15_CAR_SEM_2768
SLC9A3R1	CAR clone 9 between naive -d15 SEM+	SLC9A3R1	1.06028e-43	-0.196864	0.696	0.782	3.88074e-39	Naive_CAR_30100	BMd15_CAR_SEM_2768
IGFBP2	CAR clone 9 between naive -d15 SEM+	IGFBP2	1.43343e-43	4.16145	0.698	0.106	5.24649e-39	Naive_CAR_30100	BMd15_CAR_SEM_2768
CLIC1	CAR clone 9 between naive -d15 SEM+	CLIC1	1.54617e-43	0.267611	0.936	0.923	5.65915e-39	Naive_CAR_30100	BMd15_CAR_SEM_2768
TMOD3	CAR clone 9 between naive -d15 SEM+	TMOD3	1.77833e-43	-0.714128	0.515	0.782	6.50886e-39	Naive_CAR_30100	BMd15_CAR_SEM_2768
FURIN	CAR clone 9 between naive -d15 SEM+	FURIN	2.30081e-43	-1.38351	0.221	0.585	8.42118e-39	Naive_CAR_30100	BMd15_CAR_SEM_2768
MAD2L1	CAR clone 9 between naive -d15 SEM+	MAD2L1	2.67619e-43	-2.80425	0.03	0.254	9.79513e-39	Naive_CAR_30100	BMd15_CAR_SEM_2768
CARD8	CAR clone 9 between naive -d15 SEM+	CARD8	3.20667e-43	-1.43332	0.159	0.507	1.17367e-38	Naive_CAR_30100	BMd15_CAR_SEM_2768
TCIRG1	CAR clone 9 between naive -d15 SEM+	TCIRG1	4.03322e-43	-1.39924	0.245	0.62	1.4762e-38	Naive_CAR_30100	BMd15_CAR_SEM_2768
RPL12	CAR clone 9 between naive -d15 SEM+	RPL12	4.38515e-43	0.384772	0.942	0.937	1.60501e-38	Naive_CAR_30100	BMd15_CAR_SEM_2768
CSNK2B	CAR clone 9 between naive -d15 SEM+	CSNK2B	5.2716e-43	-0.196332	0.668	0.803	1.92946e-38	Naive_CAR_30100	BMd15_CAR_SEM_2768
SAMD1	CAR clone 9 between naive -d15 SEM+	SAMD1	5.38063e-43	-1.5262	0.138	0.465	1.96937e-38	Naive_CAR_30100	BMd15_CAR_SEM_2768
GAPDH	CAR clone 9 between naive -d15 SEM+	GAPDH	6.09024e-43	0.690183	0.989	0.979	2.22909e-38	Naive_CAR_30100	BMd15_CAR_SEM_2768
CCND3	CAR clone 9 between naive -d15 SEM+	CCND3	7.36631e-43	-0.298373	0.667	0.817	2.69614e-38	Naive_CAR_30100	BMd15_CAR_SEM_2768
DTYMK	CAR clone 9 between naive -d15 SEM+	DTYMK	8.22239e-43	-1.32812	0.11	0.317	3.00948e-38	Naive_CAR_30100	BMd15_CAR_SEM_2768
ERH	CAR clone 9 between naive -d15 SEM+	ERH	9.61736e-43	-0.295491	0.609	0.796	3.52005e-38	Naive_CAR_30100	BMd15_CAR_SEM_2768
RECQL	CAR clone 9 between naive -d15 SEM+	RECQL	1.11188e-42	-1.24192	0.212	0.57	4.06958e-38	Naive_CAR_30100	BMd15_CAR_SEM_2768
PARVG	CAR clone 9 between naive -d15 SEM+	PARVG	1.15022e-42	-1.12701	0.27	0.613	4.20991e-38	Naive_CAR_30100	BMd15_CAR_SEM_2768
PAK2	CAR clone 9 between naive -d15 SEM+	PAK2	1.21235e-42	-0.331948	0.752	0.838	4.43731e-38	Naive_CAR_30100	BMd15_CAR_SEM_2768
ACOT7	CAR clone 9 between naive -d15 SEM+	ACOT7	1.2191e-42	-3.15989	0.028	0.289	4.46203e-38	Naive_CAR_30100	BMd15_CAR_SEM_2768
RIF1	CAR clone 9 between naive -d15 SEM+	RIF1	1.2368e-42	-1.19348	0.25	0.556	4.52681e-38	Naive_CAR_30100	BMd15_CAR_SEM_2768
SLC6A6	CAR clone 9 between naive -d15 SEM+	SLC6A6	1.33009e-42	-1.69274	0.18	0.549	4.86825e-38	Naive_CAR_30100	BMd15_CAR_SEM_2768
NDRG1	CAR clone 9 between naive -d15 SEM+	NDRG1	1.3611e-42	-1.19415	0.279	0.606	4.98175e-38	Naive_CAR_30100	BMd15_CAR_SEM_2768
NCAPG2	CAR clone 9 between naive -d15 SEM+	NCAPG2	1.40912e-42	-3.97692	0.02	0.289	5.15751e-38	Naive_CAR_30100	BMd15_CAR_SEM_2768
CEP128	CAR clone 9 between naive -d15 SEM+	CEP128	1.46212e-42	-3.05027	0.035	0.282	5.35149e-38	Naive_CAR_30100	BMd15_CAR_SEM_2768
COX17	CAR clone 9 between naive -d15 SEM+	COX17	1.56126e-42	-0.414169	0.672	0.768	5.71437e-38	Naive_CAR_30100	BMd15_CAR_SEM_2768
PSMD14	CAR clone 9 between naive -d15 SEM+	PSMD14	1.66267e-42	-1.02336	0.28	0.613	6.08553e-38	Naive_CAR_30100	BMd15_CAR_SEM_2768
C9orf78	CAR clone 9 between naive -d15 SEM+	C9orf78	2.05919e-42	-0.549109	0.557	0.789	7.53683e-38	Naive_CAR_30100	BMd15_CAR_SEM_2768
CDYL2	CAR clone 9 between naive -d15 SEM+	CDYL2	2.83693e-42	-3.15399	0.034	0.345	1.03834e-37	Naive_CAR_30100	BMd15_CAR_SEM_2768
TK1	CAR clone 9 between naive -d15 SEM+	TK1	2.97717e-42	-4.16648	0.015	0.176	1.08967e-37	Naive_CAR_30100	BMd15_CAR_SEM_2768
WDR34	CAR clone 9 between naive -d15 SEM+	WDR34	4.22942e-42	-3.50374	0.018	0.254	1.54801e-37	Naive_CAR_30100	BMd15_CAR_SEM_2768
GNAQ	CAR clone 9 between naive -d15 SEM+	GNAQ	4.40623e-42	-1.1668	0.254	0.613	1.61273e-37	Naive_CAR_30100	BMd15_CAR_SEM_2768
AAK1	CAR clone 9 between naive -d15 SEM+	AAK1	5.8358e-42	-0.81172	0.472	0.81	2.13596e-37	Naive_CAR_30100	BMd15_CAR_SEM_2768
SUN2	CAR clone 9 between naive -d15 SEM+	SUN2	7.51064e-42	-0.373554	0.589	0.782	2.74897e-37	Naive_CAR_30100	BMd15_CAR_SEM_2768
CASK	CAR clone 9 between naive -d15 SEM+	CASK	8.01718e-42	-1.08643	0.347	0.69	2.93437e-37	Naive_CAR_30100	BMd15_CAR_SEM_2768
CENPB	CAR clone 9 between naive -d15 SEM+	CENPB	1.08574e-41	-1.97148	0.084	0.373	3.97392e-37	Naive_CAR_30100	BMd15_CAR_SEM_2768
HIRIP3	CAR clone 9 between naive -d15 SEM+	HIRIP3	1.13859e-41	-2.11971	0.087	0.366	4.16734e-37	Naive_CAR_30100	BMd15_CAR_SEM_2768
MIIP	CAR clone 9 between naive -d15 SEM+	MIIP	1.15012e-41	-1.47907	0.174	0.507	4.20955e-37	Naive_CAR_30100	BMd15_CAR_SEM_2768
OTULIN	CAR clone 9 between naive -d15 SEM+	OTULIN	1.47032e-41	-1.298	0.258	0.57	5.38152e-37	Naive_CAR_30100	BMd15_CAR_SEM_2768
NUTM2B-AS1	CAR clone 9 between naive -d15 SEM+	NUTM2B-AS1	1.51375e-41	-0.860657	0.488	0.803	5.54049e-37	Naive_CAR_30100	BMd15_CAR_SEM_2768
LPIN2	CAR clone 9 between naive -d15 SEM+	LPIN2	1.65709e-41	-0.742169	0.442	0.775	6.06513e-37	Naive_CAR_30100	BMd15_CAR_SEM_2768
YWHAE	CAR clone 9 between naive -d15 SEM+	YWHAE	1.65899e-41	-0.576069	0.483	0.704	6.07205e-37	Naive_CAR_30100	BMd15_CAR_SEM_2768
DBNL	CAR clone 9 between naive -d15 SEM+	DBNL	1.8993e-41	-0.703642	0.39	0.676	6.95161e-37	Naive_CAR_30100	BMd15_CAR_SEM_2768
VAMP5	CAR clone 9 between naive -d15 SEM+	VAMP5	1.95589e-41	-0.683003	0.428	0.662	7.15874e-37	Naive_CAR_30100	BMd15_CAR_SEM_2768
ATP5F1D	CAR clone 9 between naive -d15 SEM+	ATP5F1D	2.06072e-41	-0.340096	0.643	0.803	7.54245e-37	Naive_CAR_30100	BMd15_CAR_SEM_2768
CRNDE	CAR clone 9 between naive -d15 SEM+	CRNDE	2.08733e-41	-2.69676	0.05	0.317	7.63984e-37	Naive_CAR_30100	BMd15_CAR_SEM_2768
VASH1	CAR clone 9 between naive -d15 SEM+	VASH1	2.08737e-41	-2.78429	0.05	0.408	7.64e-37	Naive_CAR_30100	BMd15_CAR_SEM_2768
PBX3	CAR clone 9 between naive -d15 SEM+	PBX3	3.7812e-41	-1.98006	0.083	0.38	1.38396e-36	Naive_CAR_30100	BMd15_CAR_SEM_2768
NUP210	CAR clone 9 between naive -d15 SEM+	NUP210	3.97273e-41	-1.32285	0.186	0.486	1.45406e-36	Naive_CAR_30100	BMd15_CAR_SEM_2768
NIBAN1	CAR clone 9 between naive -d15 SEM+	NIBAN1	4.14321e-41	-0.75697	0.462	0.732	1.51646e-36	Naive_CAR_30100	BMd15_CAR_SEM_2768
P4HB	CAR clone 9 between naive -d15 SEM+	P4HB	4.41341e-41	1.93251	0.939	0.754	1.61535e-36	Naive_CAR_30100	BMd15_CAR_SEM_2768
ABHD3	CAR clone 9 between naive -d15 SEM+	ABHD3	5.06508e-41	-1.46506	0.181	0.493	1.85387e-36	Naive_CAR_30100	BMd15_CAR_SEM_2768
FNBP1	CAR clone 9 between naive -d15 SEM+	FNBP1	5.29709e-41	-0.383419	0.767	0.901	1.93879e-36	Naive_CAR_30100	BMd15_CAR_SEM_2768
DIPK1A	CAR clone 9 between naive -d15 SEM+	DIPK1A	5.33529e-41	-1.00391	0.266	0.62	1.95277e-36	Naive_CAR_30100	BMd15_CAR_SEM_2768
PHLDA3	CAR clone 9 between naive -d15 SEM+	PHLDA3	5.79268e-41	-1.25691	0.173	0.437	2.12018e-36	Naive_CAR_30100	BMd15_CAR_SEM_2768
NFATC2	CAR clone 9 between naive -d15 SEM+	NFATC2	7.74314e-41	-0.730329	0.487	0.775	2.83407e-36	Naive_CAR_30100	BMd15_CAR_SEM_2768
CARD19	CAR clone 9 between naive -d15 SEM+	CARD19	9.38813e-41	-1.29705	0.21	0.592	3.43615e-36	Naive_CAR_30100	BMd15_CAR_SEM_2768
BTG3	CAR clone 9 between naive -d15 SEM+	BTG3	1.13006e-40	-1.10076	0.249	0.5	4.13614e-36	Naive_CAR_30100	BMd15_CAR_SEM_2768
NDC80	CAR clone 9 between naive -d15 SEM+	NDC80	1.25394e-40	-2.66651	0.05	0.254	4.58956e-36	Naive_CAR_30100	BMd15_CAR_SEM_2768
XBP1	CAR clone 9 between naive -d15 SEM+	XBP1	1.35382e-40	2.14856	0.883	0.592	4.9551e-36	Naive_CAR_30100	BMd15_CAR_SEM_2768
NDUFA11	CAR clone 9 between naive -d15 SEM+	NDUFA11	1.91255e-40	-0.263581	0.663	0.754	7.00011e-36	Naive_CAR_30100	BMd15_CAR_SEM_2768
NLRC3	CAR clone 9 between naive -d15 SEM+	NLRC3	2.0677e-40	-1.12734	0.346	0.655	7.568e-36	Naive_CAR_30100	BMd15_CAR_SEM_2768
AHRR	CAR clone 9 between naive -d15 SEM+	AHRR	2.34554e-40	-1.27161	0.243	0.592	8.5849e-36	Naive_CAR_30100	BMd15_CAR_SEM_2768
CENPW	CAR clone 9 between naive -d15 SEM+	CENPW	2.62467e-40	-4.70784	0.012	0.254	9.60655e-36	Naive_CAR_30100	BMd15_CAR_SEM_2768
NFKBIA	CAR clone 9 between naive -d15 SEM+	NFKBIA	3.01574e-40	1.50901	0.916	0.831	1.10379e-35	Naive_CAR_30100	BMd15_CAR_SEM_2768
HIST1H4F	CAR clone 9 between naive -d15 SEM+	HIST1H4F	3.37572e-40	-2.99429	0.02	0.148	1.23555e-35	Naive_CAR_30100	BMd15_CAR_SEM_2768
TNFRSF4	CAR clone 9 between naive -d15 SEM+	TNFRSF4	3.5648e-40	-1.61064	0.15	0.366	1.30475e-35	Naive_CAR_30100	BMd15_CAR_SEM_2768
GOLGA8O	CAR clone 9 between naive -d15 SEM+	GOLGA8O	3.98635e-40	-4.0108	0.024	0.373	1.45904e-35	Naive_CAR_30100	BMd15_CAR_SEM_2768
CMIP	CAR clone 9 between naive -d15 SEM+	CMIP	4.74244e-40	-1.09549	0.299	0.648	1.73578e-35	Naive_CAR_30100	BMd15_CAR_SEM_2768
FAM111A	CAR clone 9 between naive -d15 SEM+	FAM111A	5.51093e-40	-1.33189	0.134	0.394	2.01705e-35	Naive_CAR_30100	BMd15_CAR_SEM_2768
LCP1	CAR clone 9 between naive -d15 SEM+	LCP1	6.95139e-40	0.190081	0.921	0.937	2.54428e-35	Naive_CAR_30100	BMd15_CAR_SEM_2768
IL10RA	CAR clone 9 between naive -d15 SEM+	IL10RA	7.08391e-40	-0.624719	0.458	0.704	2.59278e-35	Naive_CAR_30100	BMd15_CAR_SEM_2768
EIF4G3	CAR clone 9 between naive -d15 SEM+	EIF4G3	7.08537e-40	-0.796919	0.496	0.845	2.59332e-35	Naive_CAR_30100	BMd15_CAR_SEM_2768
MAGI3	CAR clone 9 between naive -d15 SEM+	MAGI3	1.00511e-39	-3.05073	0.024	0.246	3.6788e-35	Naive_CAR_30100	BMd15_CAR_SEM_2768
NCKAP1L	CAR clone 9 between naive -d15 SEM+	NCKAP1L	1.16632e-39	-1.236	0.297	0.697	4.26884e-35	Naive_CAR_30100	BMd15_CAR_SEM_2768
STK39	CAR clone 9 between naive -d15 SEM+	STK39	1.54231e-39	-1.21183	0.262	0.662	5.64501e-35	Naive_CAR_30100	BMd15_CAR_SEM_2768
OAZ1	CAR clone 9 between naive -d15 SEM+	OAZ1	2.63838e-39	0.16096	0.904	0.894	9.65674e-35	Naive_CAR_30100	BMd15_CAR_SEM_2768
ENTPD1	CAR clone 9 between naive -d15 SEM+	ENTPD1	2.99546e-39	-5.61365	0.01	0.303	1.09637e-34	Naive_CAR_30100	BMd15_CAR_SEM_2768
RRM2B	CAR clone 9 between naive -d15 SEM+	RRM2B	3.04431e-39	-1.5491	0.144	0.444	1.11425e-34	Naive_CAR_30100	BMd15_CAR_SEM_2768
WAS	CAR clone 9 between naive -d15 SEM+	WAS	3.1456e-39	-0.638631	0.458	0.69	1.15132e-34	Naive_CAR_30100	BMd15_CAR_SEM_2768
RPL8	CAR clone 9 between naive -d15 SEM+	RPL8	3.54399e-39	0.389348	0.948	0.923	1.29714e-34	Naive_CAR_30100	BMd15_CAR_SEM_2768
CDC42SE1	CAR clone 9 between naive -d15 SEM+	CDC42SE1	3.71123e-39	-0.70506	0.446	0.725	1.35835e-34	Naive_CAR_30100	BMd15_CAR_SEM_2768
KIF23	CAR clone 9 between naive -d15 SEM+	KIF23	3.74079e-39	-3.03107	0.029	0.183	1.36916e-34	Naive_CAR_30100	BMd15_CAR_SEM_2768
NPTX1	CAR clone 9 between naive -d15 SEM+	NPTX1	4.11903e-39	-3.93645	0.013	0.261	1.50761e-34	Naive_CAR_30100	BMd15_CAR_SEM_2768
COX7B	CAR clone 9 between naive -d15 SEM+	COX7B	4.34375e-39	-0.281817	0.639	0.803	1.58985e-34	Naive_CAR_30100	BMd15_CAR_SEM_2768
AP3M2	CAR clone 9 between naive -d15 SEM+	AP3M2	4.50019e-39	-1.71429	0.131	0.507	1.64711e-34	Naive_CAR_30100	BMd15_CAR_SEM_2768
CLIC5	CAR clone 9 between naive -d15 SEM+	CLIC5	4.63259e-39	-1.53182	0.121	0.423	1.69557e-34	Naive_CAR_30100	BMd15_CAR_SEM_2768
ERVMER61-1	CAR clone 9 between naive -d15 SEM+	ERVMER61-1	4.91874e-39	-3.44907	0.024	0.218	1.80031e-34	Naive_CAR_30100	BMd15_CAR_SEM_2768
HDGF	CAR clone 9 between naive -d15 SEM+	HDGF	5.03614e-39	-0.702216	0.265	0.514	1.84328e-34	Naive_CAR_30100	BMd15_CAR_SEM_2768
SP110	CAR clone 9 between naive -d15 SEM+	SP110	5.1363e-39	-1.12256	0.311	0.613	1.87994e-34	Naive_CAR_30100	BMd15_CAR_SEM_2768
SNRPF	CAR clone 9 between naive -d15 SEM+	SNRPF	5.17823e-39	-0.473276	0.457	0.662	1.89528e-34	Naive_CAR_30100	BMd15_CAR_SEM_2768
CD109	CAR clone 9 between naive -d15 SEM+	CD109	5.41691e-39	-1.23342	0.136	0.408	1.98264e-34	Naive_CAR_30100	BMd15_CAR_SEM_2768
RPS15	CAR clone 9 between naive -d15 SEM+	RPS15	6.59058e-39	0.447647	0.954	0.951	2.41222e-34	Naive_CAR_30100	BMd15_CAR_SEM_2768
CD37	CAR clone 9 between naive -d15 SEM+	CD37	7.18803e-39	-0.190109	0.751	0.824	2.63089e-34	Naive_CAR_30100	BMd15_CAR_SEM_2768
CAPNS1	CAR clone 9 between naive -d15 SEM+	CAPNS1	1.05722e-38	-0.38262	0.562	0.732	3.86954e-34	Naive_CAR_30100	BMd15_CAR_SEM_2768
PRKDC	CAR clone 9 between naive -d15 SEM+	PRKDC	1.80271e-38	-0.622309	0.407	0.662	6.59811e-34	Naive_CAR_30100	BMd15_CAR_SEM_2768
NOTCH2	CAR clone 9 between naive -d15 SEM+	NOTCH2	2.24476e-38	-1.46343	0.202	0.514	8.21605e-34	Naive_CAR_30100	BMd15_CAR_SEM_2768
MPDU1	CAR clone 9 between naive -d15 SEM+	MPDU1	2.65434e-38	-1.88644	0.086	0.38	9.71513e-34	Naive_CAR_30100	BMd15_CAR_SEM_2768
USP15	CAR clone 9 between naive -d15 SEM+	USP15	2.79412e-38	-0.384621	0.726	0.866	1.02268e-33	Naive_CAR_30100	BMd15_CAR_SEM_2768
NEDD8	CAR clone 9 between naive -d15 SEM+	NEDD8	3.22852e-38	-0.254096	0.626	0.775	1.18167e-33	Naive_CAR_30100	BMd15_CAR_SEM_2768
FLNA	CAR clone 9 between naive -d15 SEM+	FLNA	3.84489e-38	-0.357274	0.659	0.845	1.40727e-33	Naive_CAR_30100	BMd15_CAR_SEM_2768
DOCK5	CAR clone 9 between naive -d15 SEM+	DOCK5	4.10744e-38	-2.83725	0.029	0.296	1.50336e-33	Naive_CAR_30100	BMd15_CAR_SEM_2768
PDS5B	CAR clone 9 between naive -d15 SEM+	PDS5B	4.16297e-38	-1.27462	0.209	0.5	1.52369e-33	Naive_CAR_30100	BMd15_CAR_SEM_2768
NUF2	CAR clone 9 between naive -d15 SEM+	NUF2	5.48966e-38	-3.72877	0.014	0.197	2.00927e-33	Naive_CAR_30100	BMd15_CAR_SEM_2768
TNFSF12	CAR clone 9 between naive -d15 SEM+	TNFSF12	5.53321e-38	-0.572303	0.503	0.761	2.02521e-33	Naive_CAR_30100	BMd15_CAR_SEM_2768
ERBIN	CAR clone 9 between naive -d15 SEM+	ERBIN	6.55679e-38	-1.0946	0.306	0.627	2.39985e-33	Naive_CAR_30100	BMd15_CAR_SEM_2768
SRSF10	CAR clone 9 between naive -d15 SEM+	SRSF10	6.65821e-38	-0.374673	0.595	0.739	2.43697e-33	Naive_CAR_30100	BMd15_CAR_SEM_2768
PIGX	CAR clone 9 between naive -d15 SEM+	PIGX	8.23143e-38	-1.06976	0.222	0.493	3.01278e-33	Naive_CAR_30100	BMd15_CAR_SEM_2768
TOX2	CAR clone 9 between naive -d15 SEM+	TOX2	9.42451e-38	-1.91649	0.064	0.183	3.44946e-33	Naive_CAR_30100	BMd15_CAR_SEM_2768
MDFIC	CAR clone 9 between naive -d15 SEM+	MDFIC	1.34323e-37	-0.374364	0.602	0.838	4.91635e-33	Naive_CAR_30100	BMd15_CAR_SEM_2768
BCL9L	CAR clone 9 between naive -d15 SEM+	BCL9L	1.36527e-37	-1.65086	0.11	0.458	4.99704e-33	Naive_CAR_30100	BMd15_CAR_SEM_2768
SNRNP25	CAR clone 9 between naive -d15 SEM+	SNRNP25	1.38869e-37	-1.14655	0.103	0.296	5.08276e-33	Naive_CAR_30100	BMd15_CAR_SEM_2768
SPATA5	CAR clone 9 between naive -d15 SEM+	SPATA5	1.44048e-37	-1.37865	0.153	0.43	5.2723e-33	Naive_CAR_30100	BMd15_CAR_SEM_2768
ATP5PF	CAR clone 9 between naive -d15 SEM+	ATP5PF	1.63998e-37	-0.21168	0.667	0.746	6.00248e-33	Naive_CAR_30100	BMd15_CAR_SEM_2768
ERAP2	CAR clone 9 between naive -d15 SEM+	ERAP2	1.72528e-37	-2.15167	0.08	0.408	6.3147e-33	Naive_CAR_30100	BMd15_CAR_SEM_2768
STK24	CAR clone 9 between naive -d15 SEM+	STK24	1.8497e-37	-0.65076	0.64	0.866	6.7701e-33	Naive_CAR_30100	BMd15_CAR_SEM_2768
PRDX2	CAR clone 9 between naive -d15 SEM+	PRDX2	2.02301e-37	-0.372255	0.429	0.613	7.40443e-33	Naive_CAR_30100	BMd15_CAR_SEM_2768
TMEM131L	CAR clone 9 between naive -d15 SEM+	TMEM131L	2.1055e-37	-1.41672	0.216	0.542	7.70634e-33	Naive_CAR_30100	BMd15_CAR_SEM_2768
HDGFL3	CAR clone 9 between naive -d15 SEM+	HDGFL3	2.36195e-37	-1.90533	0.069	0.31	8.64496e-33	Naive_CAR_30100	BMd15_CAR_SEM_2768
RAC1	CAR clone 9 between naive -d15 SEM+	RAC1	2.53397e-37	-0.213229	0.67	0.754	9.27458e-33	Naive_CAR_30100	BMd15_CAR_SEM_2768
ICAM3	CAR clone 9 between naive -d15 SEM+	ICAM3	2.53872e-37	-0.540491	0.475	0.732	9.29197e-33	Naive_CAR_30100	BMd15_CAR_SEM_2768
CDK2AP2	CAR clone 9 between naive -d15 SEM+	CDK2AP2	2.58503e-37	-0.464557	0.483	0.69	9.46148e-33	Naive_CAR_30100	BMd15_CAR_SEM_2768
RNF125	CAR clone 9 between naive -d15 SEM+	RNF125	2.59374e-37	-0.880497	0.349	0.662	9.49335e-33	Naive_CAR_30100	BMd15_CAR_SEM_2768
AP2S1	CAR clone 9 between naive -d15 SEM+	AP2S1	3.89288e-37	-0.523462	0.471	0.69	1.42483e-32	Naive_CAR_30100	BMd15_CAR_SEM_2768
GNB1	CAR clone 9 between naive -d15 SEM+	GNB1	3.98172e-37	-0.373256	0.641	0.831	1.45735e-32	Naive_CAR_30100	BMd15_CAR_SEM_2768
TOMM6	CAR clone 9 between naive -d15 SEM+	TOMM6	4.14495e-37	-0.352851	0.588	0.789	1.51709e-32	Naive_CAR_30100	BMd15_CAR_SEM_2768
CNTRL	CAR clone 9 between naive -d15 SEM+	CNTRL	4.30186e-37	-0.923105	0.3	0.599	1.57453e-32	Naive_CAR_30100	BMd15_CAR_SEM_2768
ZNF438	CAR clone 9 between naive -d15 SEM+	ZNF438	7.75604e-37	-2.19627	0.075	0.359	2.83879e-32	Naive_CAR_30100	BMd15_CAR_SEM_2768
CEP152	CAR clone 9 between naive -d15 SEM+	CEP152	8.91459e-37	-4.12447	0.017	0.303	3.26283e-32	Naive_CAR_30100	BMd15_CAR_SEM_2768
NCOA4	CAR clone 9 between naive -d15 SEM+	NCOA4	1.04552e-36	-0.888591	0.293	0.577	3.82672e-32	Naive_CAR_30100	BMd15_CAR_SEM_2768
ETS1	CAR clone 9 between naive -d15 SEM+	ETS1	1.20695e-36	-0.221918	0.708	0.852	4.41756e-32	Naive_CAR_30100	BMd15_CAR_SEM_2768
SEPTIN6	CAR clone 9 between naive -d15 SEM+	SEPTIN6	1.25245e-36	-0.449027	0.523	0.782	4.5841e-32	Naive_CAR_30100	BMd15_CAR_SEM_2768
LAT2	CAR clone 9 between naive -d15 SEM+	LAT2	1.37437e-36	-2.16007	0.091	0.415	5.03034e-32	Naive_CAR_30100	BMd15_CAR_SEM_2768
SSBP4	CAR clone 9 between naive -d15 SEM+	SSBP4	1.40336e-36	-0.368346	0.518	0.761	5.13643e-32	Naive_CAR_30100	BMd15_CAR_SEM_2768
SH3BGRL	CAR clone 9 between naive -d15 SEM+	SH3BGRL	1.41233e-36	-0.717098	0.404	0.697	5.16926e-32	Naive_CAR_30100	BMd15_CAR_SEM_2768
ARHGAP11A	CAR clone 9 between naive -d15 SEM+	ARHGAP11A	1.56495e-36	-3.03338	0.022	0.232	5.72786e-32	Naive_CAR_30100	BMd15_CAR_SEM_2768
PRKY	CAR clone 9 between naive -d15 SEM+	PRKY	1.76666e-36	-1.08966	0.246	0.577	6.46616e-32	Naive_CAR_30100	BMd15_CAR_SEM_2768
PRKX	CAR clone 9 between naive -d15 SEM+	PRKX	1.97327e-36	-0.937549	0.371	0.739	7.22236e-32	Naive_CAR_30100	BMd15_CAR_SEM_2768
SELENOW	CAR clone 9 between naive -d15 SEM+	SELENOW	2.32168e-36	-0.497976	0.481	0.676	8.49758e-32	Naive_CAR_30100	BMd15_CAR_SEM_2768
ARNTL2	CAR clone 9 between naive -d15 SEM+	ARNTL2	2.42323e-36	-2.67616	0.037	0.31	8.86925e-32	Naive_CAR_30100	BMd15_CAR_SEM_2768
CD5	CAR clone 9 between naive -d15 SEM+	CD5	2.59481e-36	-0.452419	0.552	0.69	9.49727e-32	Naive_CAR_30100	BMd15_CAR_SEM_2768
PRRC2A	CAR clone 9 between naive -d15 SEM+	PRRC2A	2.72018e-36	-0.826765	0.331	0.599	9.95615e-32	Naive_CAR_30100	BMd15_CAR_SEM_2768
CCDC88B	CAR clone 9 between naive -d15 SEM+	CCDC88B	2.88122e-36	-1.19486	0.218	0.556	1.05456e-31	Naive_CAR_30100	BMd15_CAR_SEM_2768
DOCK10	CAR clone 9 between naive -d15 SEM+	DOCK10	2.99118e-36	-0.449081	0.653	0.866	1.0948e-31	Naive_CAR_30100	BMd15_CAR_SEM_2768
GAB2	CAR clone 9 between naive -d15 SEM+	GAB2	3.86785e-36	-0.779618	0.423	0.725	1.41567e-31	Naive_CAR_30100	BMd15_CAR_SEM_2768
SASH3	CAR clone 9 between naive -d15 SEM+	SASH3	3.9693e-36	-0.461479	0.559	0.754	1.45281e-31	Naive_CAR_30100	BMd15_CAR_SEM_2768
PHTF1	CAR clone 9 between naive -d15 SEM+	PHTF1	3.97949e-36	-1.68698	0.101	0.394	1.45653e-31	Naive_CAR_30100	BMd15_CAR_SEM_2768
CFLAR	CAR clone 9 between naive -d15 SEM+	CFLAR	4.20732e-36	-0.747442	0.4	0.725	1.53992e-31	Naive_CAR_30100	BMd15_CAR_SEM_2768
CDC37	CAR clone 9 between naive -d15 SEM+	CDC37	4.36449e-36	-0.369436	0.714	0.887	1.59745e-31	Naive_CAR_30100	BMd15_CAR_SEM_2768
INPP4A	CAR clone 9 between naive -d15 SEM+	INPP4A	4.68191e-36	-0.816996	0.476	0.824	1.71363e-31	Naive_CAR_30100	BMd15_CAR_SEM_2768
PSMA3	CAR clone 9 between naive -d15 SEM+	PSMA3	4.89885e-36	-0.548047	0.502	0.789	1.79303e-31	Naive_CAR_30100	BMd15_CAR_SEM_2768
TMEM131	CAR clone 9 between naive -d15 SEM+	TMEM131	7.24793e-36	-0.93133	0.291	0.648	2.65282e-31	Naive_CAR_30100	BMd15_CAR_SEM_2768
CBX5	CAR clone 9 between naive -d15 SEM+	CBX5	8.3894e-36	-1.04211	0.187	0.423	3.0706e-31	Naive_CAR_30100	BMd15_CAR_SEM_2768
KCNQ5	CAR clone 9 between naive -d15 SEM+	KCNQ5	8.96966e-36	-2.4919	0.028	0.218	3.28299e-31	Naive_CAR_30100	BMd15_CAR_SEM_2768
AP2B1	CAR clone 9 between naive -d15 SEM+	AP2B1	9.12768e-36	-0.82438	0.342	0.662	3.34082e-31	Naive_CAR_30100	BMd15_CAR_SEM_2768
RPL32	CAR clone 9 between naive -d15 SEM+	RPL32	9.33149e-36	0.491009	0.945	0.937	3.41542e-31	Naive_CAR_30100	BMd15_CAR_SEM_2768
LPCAT2	CAR clone 9 between naive -d15 SEM+	LPCAT2	1.31531e-35	-6.72535	0.006	0.472	4.81417e-31	Naive_CAR_30100	BMd15_CAR_SEM_2768
VDAC3	CAR clone 9 between naive -d15 SEM+	VDAC3	1.33994e-35	-0.665147	0.388	0.641	4.9043e-31	Naive_CAR_30100	BMd15_CAR_SEM_2768
DDX5	CAR clone 9 between naive -d15 SEM+	DDX5	1.39119e-35	0.153809	0.938	0.958	5.09188e-31	Naive_CAR_30100	BMd15_CAR_SEM_2768
CEACAM1	CAR clone 9 between naive -d15 SEM+	CEACAM1	1.52707e-35	-2.49662	0.057	0.352	5.58921e-31	Naive_CAR_30100	BMd15_CAR_SEM_2768
CD84	CAR clone 9 between naive -d15 SEM+	CD84	1.68416e-35	-3.27086	0.03	0.296	6.16419e-31	Naive_CAR_30100	BMd15_CAR_SEM_2768
RIPOR2	CAR clone 9 between naive -d15 SEM+	RIPOR2	1.7986e-35	-1.14017	0.209	0.507	6.58305e-31	Naive_CAR_30100	BMd15_CAR_SEM_2768
NUCB1	CAR clone 9 between naive -d15 SEM+	NUCB1	1.86089e-35	-0.304815	0.564	0.796	6.81103e-31	Naive_CAR_30100	BMd15_CAR_SEM_2768
S1PR4	CAR clone 9 between naive -d15 SEM+	S1PR4	1.99139e-35	-0.752723	0.315	0.62	7.2887e-31	Naive_CAR_30100	BMd15_CAR_SEM_2768
CEP295	CAR clone 9 between naive -d15 SEM+	CEP295	2.61915e-35	-2.24026	0.055	0.31	9.58636e-31	Naive_CAR_30100	BMd15_CAR_SEM_2768
2001-12-01	CAR clone 9 between naive -d15 SEM+	2001-12-01	2.70838e-35	-1.35089	0.15	0.437	9.91293e-31	Naive_CAR_30100	BMd15_CAR_SEM_2768
PRKACB	CAR clone 9 between naive -d15 SEM+	PRKACB	3.30212e-35	-0.808272	0.304	0.585	1.20861e-30	Naive_CAR_30100	BMd15_CAR_SEM_2768
RASAL3	CAR clone 9 between naive -d15 SEM+	RASAL3	3.5898e-35	-0.422038	0.653	0.831	1.3139e-30	Naive_CAR_30100	BMd15_CAR_SEM_2768
KLHDC4	CAR clone 9 between naive -d15 SEM+	KLHDC4	3.59272e-35	-1.77904	0.129	0.408	1.31497e-30	Naive_CAR_30100	BMd15_CAR_SEM_2768
LGALS3BP	CAR clone 9 between naive -d15 SEM+	LGALS3BP	4.03744e-35	-1.15413	0.177	0.458	1.47774e-30	Naive_CAR_30100	BMd15_CAR_SEM_2768
HMGB3	CAR clone 9 between naive -d15 SEM+	HMGB3	4.11925e-35	-1.98834	0.048	0.239	1.50769e-30	Naive_CAR_30100	BMd15_CAR_SEM_2768
ARMH1	CAR clone 9 between naive -d15 SEM+	ARMH1	4.34003e-35	-2.95735	0.037	0.197	1.58849e-30	Naive_CAR_30100	BMd15_CAR_SEM_2768
KIR3DL2	CAR clone 9 between naive -d15 SEM+	KIR3DL2	4.38359e-35	-3.52514	0.008	0.134	1.60444e-30	Naive_CAR_30100	BMd15_CAR_SEM_2768
CST7	CAR clone 9 between naive -d15 SEM+	CST7	4.80138e-35	1.52636	0.937	0.761	1.75735e-30	Naive_CAR_30100	BMd15_CAR_SEM_2768
GMNN	CAR clone 9 between naive -d15 SEM+	GMNN	5.10395e-35	-2.65934	0.034	0.261	1.86809e-30	Naive_CAR_30100	BMd15_CAR_SEM_2768
ACAT1	CAR clone 9 between naive -d15 SEM+	ACAT1	6.82079e-35	-1.65479	0.107	0.415	2.49648e-30	Naive_CAR_30100	BMd15_CAR_SEM_2768
GSTK1	CAR clone 9 between naive -d15 SEM+	GSTK1	7.19487e-35	-0.390553	0.618	0.845	2.6334e-30	Naive_CAR_30100	BMd15_CAR_SEM_2768
SEPTIN2	CAR clone 9 between naive -d15 SEM+	SEPTIN2	7.6729e-35	-0.432678	0.514	0.683	2.80836e-30	Naive_CAR_30100	BMd15_CAR_SEM_2768
HNRNPUL1	CAR clone 9 between naive -d15 SEM+	HNRNPUL1	8.3857e-35	-0.40908	0.536	0.782	3.06925e-30	Naive_CAR_30100	BMd15_CAR_SEM_2768
MAL	CAR clone 9 between naive -d15 SEM+	MAL	9.14559e-35	-1.32074	0.1	0.19	3.34738e-30	Naive_CAR_30100	BMd15_CAR_SEM_2768
AP3B1	CAR clone 9 between naive -d15 SEM+	AP3B1	1.07413e-34	-0.927294	0.305	0.57	3.93142e-30	Naive_CAR_30100	BMd15_CAR_SEM_2768
NONO	CAR clone 9 between naive -d15 SEM+	NONO	1.10236e-34	-0.177358	0.539	0.669	4.03475e-30	Naive_CAR_30100	BMd15_CAR_SEM_2768
HSPB11	CAR clone 9 between naive -d15 SEM+	HSPB11	1.2615e-34	-0.608265	0.32	0.563	4.6172e-30	Naive_CAR_30100	BMd15_CAR_SEM_2768
GTF3C6	CAR clone 9 between naive -d15 SEM+	GTF3C6	1.30053e-34	-0.879781	0.27	0.585	4.76007e-30	Naive_CAR_30100	BMd15_CAR_SEM_2768
THEM4	CAR clone 9 between naive -d15 SEM+	THEM4	1.30189e-34	-1.34755	0.136	0.451	4.76505e-30	Naive_CAR_30100	BMd15_CAR_SEM_2768
ANKRD17	CAR clone 9 between naive -d15 SEM+	ANKRD17	1.39767e-34	-0.837433	0.393	0.718	5.11561e-30	Naive_CAR_30100	BMd15_CAR_SEM_2768
BLOC1S2	CAR clone 9 between naive -d15 SEM+	BLOC1S2	1.54489e-34	-0.770254	0.368	0.655	5.65444e-30	Naive_CAR_30100	BMd15_CAR_SEM_2768
ARHGAP9	CAR clone 9 between naive -d15 SEM+	ARHGAP9	1.73704e-34	-0.656069	0.428	0.761	6.35773e-30	Naive_CAR_30100	BMd15_CAR_SEM_2768
KTN1	CAR clone 9 between naive -d15 SEM+	KTN1	1.75283e-34	-0.514817	0.609	0.859	6.41553e-30	Naive_CAR_30100	BMd15_CAR_SEM_2768
NCR3	CAR clone 9 between naive -d15 SEM+	NCR3	1.80391e-34	1.73543	0.854	0.606	6.60249e-30	Naive_CAR_30100	BMd15_CAR_SEM_2768
MCM2	CAR clone 9 between naive -d15 SEM+	MCM2	1.93501e-34	-3.44594	0.022	0.225	7.08232e-30	Naive_CAR_30100	BMd15_CAR_SEM_2768
SFPQ	CAR clone 9 between naive -d15 SEM+	SFPQ	2.15875e-34	-0.208376	0.678	0.782	7.90122e-30	Naive_CAR_30100	BMd15_CAR_SEM_2768
ERC1	CAR clone 9 between naive -d15 SEM+	ERC1	2.49711e-34	-1.25443	0.157	0.423	9.13966e-30	Naive_CAR_30100	BMd15_CAR_SEM_2768
NCEH1	CAR clone 9 between naive -d15 SEM+	NCEH1	2.61114e-34	-3.23827	0.032	0.282	9.55705e-30	Naive_CAR_30100	BMd15_CAR_SEM_2768
BRIP1	CAR clone 9 between naive -d15 SEM+	BRIP1	2.84284e-34	-5.20457	0.009	0.282	1.04051e-29	Naive_CAR_30100	BMd15_CAR_SEM_2768
RACGAP1	CAR clone 9 between naive -d15 SEM+	RACGAP1	3.39004e-34	-3.31031	0.019	0.176	1.24079e-29	Naive_CAR_30100	BMd15_CAR_SEM_2768
SPIRE1	CAR clone 9 between naive -d15 SEM+	SPIRE1	4.60521e-34	-3.89802	0.023	0.254	1.68555e-29	Naive_CAR_30100	BMd15_CAR_SEM_2768
BCOR	CAR clone 9 between naive -d15 SEM+	BCOR	4.99659e-34	-0.980666	0.302	0.556	1.8288e-29	Naive_CAR_30100	BMd15_CAR_SEM_2768
SRPK2	CAR clone 9 between naive -d15 SEM+	SRPK2	5.87805e-34	-0.729886	0.355	0.711	2.15142e-29	Naive_CAR_30100	BMd15_CAR_SEM_2768
GGCT	CAR clone 9 between naive -d15 SEM+	GGCT	6.68668e-34	-1.44155	0.118	0.338	2.44739e-29	Naive_CAR_30100	BMd15_CAR_SEM_2768
FARS2	CAR clone 9 between naive -d15 SEM+	FARS2	6.8852e-34	-1.61676	0.148	0.507	2.52005e-29	Naive_CAR_30100	BMd15_CAR_SEM_2768
FAM49B	CAR clone 9 between naive -d15 SEM+	FAM49B	7.35834e-34	-0.457791	0.554	0.768	2.69323e-29	Naive_CAR_30100	BMd15_CAR_SEM_2768
CD226	CAR clone 9 between naive -d15 SEM+	CD226	8.26111e-34	-1.12093	0.2	0.535	3.02365e-29	Naive_CAR_30100	BMd15_CAR_SEM_2768
ZDHHC12	CAR clone 9 between naive -d15 SEM+	ZDHHC12	8.32845e-34	-1.00833	0.215	0.444	3.04829e-29	Naive_CAR_30100	BMd15_CAR_SEM_2768
LINC00342	CAR clone 9 between naive -d15 SEM+	LINC00342	8.65313e-34	-1.04483	0.244	0.507	3.16713e-29	Naive_CAR_30100	BMd15_CAR_SEM_2768
AC079793.1	CAR clone 9 between naive -d15 SEM+	AC079793.1	9.19096e-34	-1.50155	0.136	0.401	3.36398e-29	Naive_CAR_30100	BMd15_CAR_SEM_2768
ARHGAP25	CAR clone 9 between naive -d15 SEM+	ARHGAP25	9.27005e-34	-1.03142	0.332	0.662	3.39293e-29	Naive_CAR_30100	BMd15_CAR_SEM_2768
KPNA2	CAR clone 9 between naive -d15 SEM+	KPNA2	9.61247e-34	-1.31202	0.119	0.296	3.51826e-29	Naive_CAR_30100	BMd15_CAR_SEM_2768
RPL26	CAR clone 9 between naive -d15 SEM+	RPL26	1.08503e-33	0.497286	0.945	0.908	3.97131e-29	Naive_CAR_30100	BMd15_CAR_SEM_2768
CDK17	CAR clone 9 between naive -d15 SEM+	CDK17	1.15438e-33	-0.68315	0.573	0.824	4.22513e-29	Naive_CAR_30100	BMd15_CAR_SEM_2768
PSMB6	CAR clone 9 between naive -d15 SEM+	PSMB6	1.67585e-33	-0.286591	0.568	0.676	6.13377e-29	Naive_CAR_30100	BMd15_CAR_SEM_2768
PPP6R1	CAR clone 9 between naive -d15 SEM+	PPP6R1	1.84744e-33	-0.629859	0.374	0.655	6.76183e-29	Naive_CAR_30100	BMd15_CAR_SEM_2768
LPP	CAR clone 9 between naive -d15 SEM+	LPP	1.98307e-33	-0.723877	0.406	0.704	7.25823e-29	Naive_CAR_30100	BMd15_CAR_SEM_2768
ATP2B4	CAR clone 9 between naive -d15 SEM+	ATP2B4	2.2508e-33	-0.74594	0.401	0.662	8.23814e-29	Naive_CAR_30100	BMd15_CAR_SEM_2768
BEST1	CAR clone 9 between naive -d15 SEM+	BEST1	2.4738e-33	-1.56352	0.124	0.373	9.05437e-29	Naive_CAR_30100	BMd15_CAR_SEM_2768
LINC02341	CAR clone 9 between naive -d15 SEM+	LINC02341	2.75191e-33	-2.90183	0.028	0.31	1.00722e-28	Naive_CAR_30100	BMd15_CAR_SEM_2768
ASF1B	CAR clone 9 between naive -d15 SEM+	ASF1B	2.78678e-33	-6.14082	0.006	0.246	1.01999e-28	Naive_CAR_30100	BMd15_CAR_SEM_2768
ACTR2	CAR clone 9 between naive -d15 SEM+	ACTR2	3.00816e-33	-0.228009	0.723	0.81	1.10101e-28	Naive_CAR_30100	BMd15_CAR_SEM_2768
SUMO2	CAR clone 9 between naive -d15 SEM+	SUMO2	3.07371e-33	0.214776	0.872	0.852	1.12501e-28	Naive_CAR_30100	BMd15_CAR_SEM_2768
XPO1	CAR clone 9 between naive -d15 SEM+	XPO1	3.07766e-33	-0.734736	0.296	0.563	1.12646e-28	Naive_CAR_30100	BMd15_CAR_SEM_2768
PHF19	CAR clone 9 between naive -d15 SEM+	PHF19	3.25562e-33	-1.20314	0.14	0.359	1.19159e-28	Naive_CAR_30100	BMd15_CAR_SEM_2768
OASL	CAR clone 9 between naive -d15 SEM+	OASL	3.30136e-33	-2.9662	0.028	0.282	1.20833e-28	Naive_CAR_30100	BMd15_CAR_SEM_2768
HIST1H2BJ	CAR clone 9 between naive -d15 SEM+	HIST1H2BJ	3.38841e-33	-3.49417	0.014	0.106	1.24019e-28	Naive_CAR_30100	BMd15_CAR_SEM_2768
RFC4	CAR clone 9 between naive -d15 SEM+	RFC4	5.04621e-33	-2.07325	0.057	0.268	1.84696e-28	Naive_CAR_30100	BMd15_CAR_SEM_2768
BIRC6	CAR clone 9 between naive -d15 SEM+	BIRC6	5.09773e-33	-0.741937	0.464	0.754	1.86582e-28	Naive_CAR_30100	BMd15_CAR_SEM_2768
SMCO4	CAR clone 9 between naive -d15 SEM+	SMCO4	5.12668e-33	-1.51452	0.087	0.352	1.87642e-28	Naive_CAR_30100	BMd15_CAR_SEM_2768
CCDC167	CAR clone 9 between naive -d15 SEM+	CCDC167	5.31425e-33	-0.706523	0.264	0.5	1.94507e-28	Naive_CAR_30100	BMd15_CAR_SEM_2768
SLFN5	CAR clone 9 between naive -d15 SEM+	SLFN5	5.33251e-33	-0.675714	0.437	0.641	1.95175e-28	Naive_CAR_30100	BMd15_CAR_SEM_2768
RFC3	CAR clone 9 between naive -d15 SEM+	RFC3	5.51691e-33	-3.1607	0.023	0.232	2.01924e-28	Naive_CAR_30100	BMd15_CAR_SEM_2768
H2AFY	CAR clone 9 between naive -d15 SEM+	H2AFY	6.03083e-33	-0.483915	0.477	0.697	2.20734e-28	Naive_CAR_30100	BMd15_CAR_SEM_2768
SERPINB1	CAR clone 9 between naive -d15 SEM+	SERPINB1	8.116e-33	-0.718331	0.378	0.669	2.97054e-28	Naive_CAR_30100	BMd15_CAR_SEM_2768
ZEB2	CAR clone 9 between naive -d15 SEM+	ZEB2	8.28288e-33	-2.34648	0.051	0.31	3.03162e-28	Naive_CAR_30100	BMd15_CAR_SEM_2768
CDKAL1	CAR clone 9 between naive -d15 SEM+	CDKAL1	8.66494e-33	-1.17562	0.23	0.556	3.17145e-28	Naive_CAR_30100	BMd15_CAR_SEM_2768
POLA1	CAR clone 9 between naive -d15 SEM+	POLA1	8.75592e-33	-3.03491	0.04	0.282	3.20475e-28	Naive_CAR_30100	BMd15_CAR_SEM_2768
FAM214A	CAR clone 9 between naive -d15 SEM+	FAM214A	8.80992e-33	-1.58378	0.172	0.514	3.22452e-28	Naive_CAR_30100	BMd15_CAR_SEM_2768
RPL29	CAR clone 9 between naive -d15 SEM+	RPL29	1.08069e-32	0.489221	0.942	0.866	3.95544e-28	Naive_CAR_30100	BMd15_CAR_SEM_2768
NCL	CAR clone 9 between naive -d15 SEM+	NCL	1.17892e-32	0.312764	0.888	0.852	4.31497e-28	Naive_CAR_30100	BMd15_CAR_SEM_2768
RPL36AL	CAR clone 9 between naive -d15 SEM+	RPL36AL	1.26942e-32	1.27579	0.94	0.88	4.6462e-28	Naive_CAR_30100	BMd15_CAR_SEM_2768
SQOR	CAR clone 9 between naive -d15 SEM+	SQOR	1.29829e-32	-0.989376	0.271	0.563	4.75188e-28	Naive_CAR_30100	BMd15_CAR_SEM_2768
NDUFA6	CAR clone 9 between naive -d15 SEM+	NDUFA6	1.30938e-32	-0.261154	0.561	0.718	4.79247e-28	Naive_CAR_30100	BMd15_CAR_SEM_2768
SERINC5	CAR clone 9 between naive -d15 SEM+	SERINC5	1.36232e-32	-2.25442	0.05	0.31	4.98623e-28	Naive_CAR_30100	BMd15_CAR_SEM_2768
STX8	CAR clone 9 between naive -d15 SEM+	STX8	1.38261e-32	-1.09365	0.255	0.613	5.0605e-28	Naive_CAR_30100	BMd15_CAR_SEM_2768
DIAPH3	CAR clone 9 between naive -d15 SEM+	DIAPH3	1.48247e-32	-5.84278	0.006	0.225	5.426e-28	Naive_CAR_30100	BMd15_CAR_SEM_2768
PICALM	CAR clone 9 between naive -d15 SEM+	PICALM	1.5287e-32	-0.832405	0.375	0.704	5.5952e-28	Naive_CAR_30100	BMd15_CAR_SEM_2768
MAP4K4	CAR clone 9 between naive -d15 SEM+	MAP4K4	1.54556e-32	-0.8688	0.291	0.606	5.6569e-28	Naive_CAR_30100	BMd15_CAR_SEM_2768
MRPL52	CAR clone 9 between naive -d15 SEM+	MRPL52	1.56645e-32	-0.613042	0.357	0.563	5.73335e-28	Naive_CAR_30100	BMd15_CAR_SEM_2768
CDKN3	CAR clone 9 between naive -d15 SEM+	CDKN3	1.58435e-32	-2.96667	0.022	0.183	5.79888e-28	Naive_CAR_30100	BMd15_CAR_SEM_2768
CENPE	CAR clone 9 between naive -d15 SEM+	CENPE	1.72722e-32	-3.42399	0.015	0.169	6.32179e-28	Naive_CAR_30100	BMd15_CAR_SEM_2768
TLE3	CAR clone 9 between naive -d15 SEM+	TLE3	1.9374e-32	-1.21728	0.183	0.423	7.0911e-28	Naive_CAR_30100	BMd15_CAR_SEM_2768
LRRC8C	CAR clone 9 between naive -d15 SEM+	LRRC8C	2.09634e-32	-1.4787	0.117	0.401	7.6728e-28	Naive_CAR_30100	BMd15_CAR_SEM_2768
RBBP8	CAR clone 9 between naive -d15 SEM+	RBBP8	2.13647e-32	-2.69709	0.034	0.261	7.8197e-28	Naive_CAR_30100	BMd15_CAR_SEM_2768
ACTN4	CAR clone 9 between naive -d15 SEM+	ACTN4	2.22968e-32	-0.42886	0.652	0.817	8.16084e-28	Naive_CAR_30100	BMd15_CAR_SEM_2768
PTBP1	CAR clone 9 between naive -d15 SEM+	PTBP1	2.52962e-32	-0.515119	0.349	0.599	9.25867e-28	Naive_CAR_30100	BMd15_CAR_SEM_2768
SPSB1	CAR clone 9 between naive -d15 SEM+	SPSB1	2.59089e-32	-4.85051	0.012	0.275	9.48292e-28	Naive_CAR_30100	BMd15_CAR_SEM_2768
ATP5MC1	CAR clone 9 between naive -d15 SEM+	ATP5MC1	2.77395e-32	-0.801382	0.279	0.577	1.01529e-27	Naive_CAR_30100	BMd15_CAR_SEM_2768
PIK3R1	CAR clone 9 between naive -d15 SEM+	PIK3R1	2.83621e-32	-0.688143	0.404	0.655	1.03808e-27	Naive_CAR_30100	BMd15_CAR_SEM_2768
PTPN22	CAR clone 9 between naive -d15 SEM+	PTPN22	2.8732e-32	-0.55125	0.529	0.782	1.05162e-27	Naive_CAR_30100	BMd15_CAR_SEM_2768
SCLT1	CAR clone 9 between naive -d15 SEM+	SCLT1	3.39102e-32	-1.14334	0.284	0.592	1.24115e-27	Naive_CAR_30100	BMd15_CAR_SEM_2768
TBCB	CAR clone 9 between naive -d15 SEM+	TBCB	4.12395e-32	-0.451036	0.452	0.718	1.50941e-27	Naive_CAR_30100	BMd15_CAR_SEM_2768
RALA	CAR clone 9 between naive -d15 SEM+	RALA	4.3236e-32	-0.647504	0.426	0.754	1.58248e-27	Naive_CAR_30100	BMd15_CAR_SEM_2768
PRRC2B	CAR clone 9 between naive -d15 SEM+	PRRC2B	4.57995e-32	-0.703191	0.524	0.803	1.67631e-27	Naive_CAR_30100	BMd15_CAR_SEM_2768
FRYL	CAR clone 9 between naive -d15 SEM+	FRYL	4.74013e-32	-0.624448	0.388	0.683	1.73494e-27	Naive_CAR_30100	BMd15_CAR_SEM_2768
BIN2	CAR clone 9 between naive -d15 SEM+	BIN2	4.75726e-32	-0.575284	0.445	0.739	1.74121e-27	Naive_CAR_30100	BMd15_CAR_SEM_2768
CKAP5	CAR clone 9 between naive -d15 SEM+	CKAP5	4.82397e-32	-0.909042	0.19	0.401	1.76562e-27	Naive_CAR_30100	BMd15_CAR_SEM_2768
FAM102A	CAR clone 9 between naive -d15 SEM+	FAM102A	4.88415e-32	-0.823326	0.284	0.62	1.78765e-27	Naive_CAR_30100	BMd15_CAR_SEM_2768
EBP	CAR clone 9 between naive -d15 SEM+	EBP	4.88415e-32	-0.588137	0.303	0.507	1.78765e-27	Naive_CAR_30100	BMd15_CAR_SEM_2768
RPA3	CAR clone 9 between naive -d15 SEM+	RPA3	5.02833e-32	-0.530875	0.296	0.472	1.84042e-27	Naive_CAR_30100	BMd15_CAR_SEM_2768
ATP5ME	CAR clone 9 between naive -d15 SEM+	ATP5ME	5.57823e-32	-0.172803	0.742	0.845	2.04169e-27	Naive_CAR_30100	BMd15_CAR_SEM_2768
PLAU	CAR clone 9 between naive -d15 SEM+	PLAU	5.79464e-32	-2.95655	0.031	0.197	2.1209e-27	Naive_CAR_30100	BMd15_CAR_SEM_2768
PDS5A	CAR clone 9 between naive -d15 SEM+	PDS5A	5.84836e-32	-0.829193	0.4	0.718	2.14056e-27	Naive_CAR_30100	BMd15_CAR_SEM_2768
ITGAM	CAR clone 9 between naive -d15 SEM+	ITGAM	6.06691e-32	-3.82005	0.019	0.246	2.22055e-27	Naive_CAR_30100	BMd15_CAR_SEM_2768
PLEKHA2	CAR clone 9 between naive -d15 SEM+	PLEKHA2	6.53115e-32	-1.15669	0.231	0.556	2.39046e-27	Naive_CAR_30100	BMd15_CAR_SEM_2768
PTGER4	CAR clone 9 between naive -d15 SEM+	PTGER4	8.45458e-32	-0.709947	0.385	0.69	3.09446e-27	Naive_CAR_30100	BMd15_CAR_SEM_2768
NSD1	CAR clone 9 between naive -d15 SEM+	NSD1	9.98136e-32	-0.941413	0.329	0.662	3.65328e-27	Naive_CAR_30100	BMd15_CAR_SEM_2768
GRB2	CAR clone 9 between naive -d15 SEM+	GRB2	1.03547e-31	-0.505926	0.5	0.761	3.78993e-27	Naive_CAR_30100	BMd15_CAR_SEM_2768
NCALD	CAR clone 9 between naive -d15 SEM+	NCALD	1.06637e-31	-1.04305	0.304	0.563	3.90303e-27	Naive_CAR_30100	BMd15_CAR_SEM_2768
PTPN1	CAR clone 9 between naive -d15 SEM+	PTPN1	1.0918e-31	-0.685352	0.359	0.683	3.99608e-27	Naive_CAR_30100	BMd15_CAR_SEM_2768
BARD1	CAR clone 9 between naive -d15 SEM+	BARD1	1.11185e-31	-2.11427	0.063	0.239	4.06948e-27	Naive_CAR_30100	BMd15_CAR_SEM_2768
SUSD3	CAR clone 9 between naive -d15 SEM+	SUSD3	1.20739e-31	-0.760117	0.27	0.507	4.41918e-27	Naive_CAR_30100	BMd15_CAR_SEM_2768
FDPS	CAR clone 9 between naive -d15 SEM+	FDPS	1.25609e-31	-0.798038	0.291	0.577	4.59743e-27	Naive_CAR_30100	BMd15_CAR_SEM_2768
NR3C1	CAR clone 9 between naive -d15 SEM+	NR3C1	1.32543e-31	-0.173098	0.82	0.873	4.85122e-27	Naive_CAR_30100	BMd15_CAR_SEM_2768
SFT2D2	CAR clone 9 between naive -d15 SEM+	SFT2D2	1.36329e-31	-1.1077	0.197	0.521	4.98978e-27	Naive_CAR_30100	BMd15_CAR_SEM_2768
TM7SF3	CAR clone 9 between naive -d15 SEM+	TM7SF3	1.36523e-31	-1.26429	0.168	0.444	4.99687e-27	Naive_CAR_30100	BMd15_CAR_SEM_2768
GPR15	CAR clone 9 between naive -d15 SEM+	GPR15	1.48911e-31	-4.60083	0.01	0.296	5.4503e-27	Naive_CAR_30100	BMd15_CAR_SEM_2768
ANKH	CAR clone 9 between naive -d15 SEM+	ANKH	2.0003e-31	-1.37577	0.168	0.528	7.32129e-27	Naive_CAR_30100	BMd15_CAR_SEM_2768
DNPH1	CAR clone 9 between naive -d15 SEM+	DNPH1	2.3058e-31	-0.43153	0.427	0.613	8.43945e-27	Naive_CAR_30100	BMd15_CAR_SEM_2768
SAC3D1	CAR clone 9 between naive -d15 SEM+	SAC3D1	2.6384e-31	-1.62939	0.062	0.211	9.65679e-27	Naive_CAR_30100	BMd15_CAR_SEM_2768
TFDP1	CAR clone 9 between naive -d15 SEM+	TFDP1	2.70201e-31	-1.00054	0.244	0.5	9.88961e-27	Naive_CAR_30100	BMd15_CAR_SEM_2768
POMP	CAR clone 9 between naive -d15 SEM+	POMP	2.8803e-31	-0.210846	0.639	0.754	1.05422e-26	Naive_CAR_30100	BMd15_CAR_SEM_2768
RBMS1	CAR clone 9 between naive -d15 SEM+	RBMS1	3.35838e-31	-0.422238	0.577	0.803	1.2292e-26	Naive_CAR_30100	BMd15_CAR_SEM_2768
STXBP5	CAR clone 9 between naive -d15 SEM+	STXBP5	4.5833e-31	-1.82358	0.1	0.38	1.67753e-26	Naive_CAR_30100	BMd15_CAR_SEM_2768
MAPK8	CAR clone 9 between naive -d15 SEM+	MAPK8	4.62937e-31	-1.13129	0.226	0.472	1.6944e-26	Naive_CAR_30100	BMd15_CAR_SEM_2768
MICOS10	CAR clone 9 between naive -d15 SEM+	MICOS10	4.66633e-31	-0.20367	0.645	0.739	1.70792e-26	Naive_CAR_30100	BMd15_CAR_SEM_2768
RFX2	CAR clone 9 between naive -d15 SEM+	RFX2	4.80051e-31	-2.12711	0.062	0.31	1.75703e-26	Naive_CAR_30100	BMd15_CAR_SEM_2768
NDUFB3	CAR clone 9 between naive -d15 SEM+	NDUFB3	4.9631e-31	-0.304742	0.525	0.676	1.81655e-26	Naive_CAR_30100	BMd15_CAR_SEM_2768
RRM2	CAR clone 9 between naive -d15 SEM+	RRM2	6.30294e-31	-7.96416	0.003	0.218	2.30694e-26	Naive_CAR_30100	BMd15_CAR_SEM_2768
PPP1R16B	CAR clone 9 between naive -d15 SEM+	PPP1R16B	6.33816e-31	-0.549363	0.536	0.746	2.31983e-26	Naive_CAR_30100	BMd15_CAR_SEM_2768
FAM160B1	CAR clone 9 between naive -d15 SEM+	FAM160B1	6.95355e-31	-1.46929	0.166	0.472	2.54507e-26	Naive_CAR_30100	BMd15_CAR_SEM_2768
KANSL1-AS1	CAR clone 9 between naive -d15 SEM+	KANSL1-AS1	7.34522e-31	4.25551	0.726	0.127	2.68842e-26	Naive_CAR_30100	BMd15_CAR_SEM_2768
IL7R	CAR clone 9 between naive -d15 SEM+	IL7R	7.47273e-31	-1.06651	0.12	0.359	2.73509e-26	Naive_CAR_30100	BMd15_CAR_SEM_2768
KIF11	CAR clone 9 between naive -d15 SEM+	KIF11	7.83689e-31	-5.96575	0.006	0.225	2.86838e-26	Naive_CAR_30100	BMd15_CAR_SEM_2768
FAF1	CAR clone 9 between naive -d15 SEM+	FAF1	7.94968e-31	-0.547404	0.454	0.697	2.90966e-26	Naive_CAR_30100	BMd15_CAR_SEM_2768
SAMHD1	CAR clone 9 between naive -d15 SEM+	SAMHD1	8.76248e-31	-0.684046	0.374	0.641	3.20715e-26	Naive_CAR_30100	BMd15_CAR_SEM_2768
FAR2	CAR clone 9 between naive -d15 SEM+	FAR2	8.98432e-31	-2.58665	0.035	0.239	3.28835e-26	Naive_CAR_30100	BMd15_CAR_SEM_2768
LIMA1	CAR clone 9 between naive -d15 SEM+	LIMA1	8.98464e-31	-2.59628	0.035	0.268	3.28847e-26	Naive_CAR_30100	BMd15_CAR_SEM_2768
ANKRD36B	CAR clone 9 between naive -d15 SEM+	ANKRD36B	1.10192e-30	-1.25732	0.199	0.437	4.03314e-26	Naive_CAR_30100	BMd15_CAR_SEM_2768
ASF1A	CAR clone 9 between naive -d15 SEM+	ASF1A	1.11553e-30	-1.04211	0.214	0.5	4.08297e-26	Naive_CAR_30100	BMd15_CAR_SEM_2768
EIF2AK2	CAR clone 9 between naive -d15 SEM+	EIF2AK2	1.14963e-30	-1.11988	0.212	0.563	4.20774e-26	Naive_CAR_30100	BMd15_CAR_SEM_2768
PHIP	CAR clone 9 between naive -d15 SEM+	PHIP	1.1978e-30	-0.59966	0.402	0.683	4.38406e-26	Naive_CAR_30100	BMd15_CAR_SEM_2768
VCP	CAR clone 9 between naive -d15 SEM+	VCP	1.37981e-30	-0.218749	0.686	0.831	5.05023e-26	Naive_CAR_30100	BMd15_CAR_SEM_2768
LPAR6	CAR clone 9 between naive -d15 SEM+	LPAR6	1.53124e-30	-1.06305	0.238	0.542	5.6045e-26	Naive_CAR_30100	BMd15_CAR_SEM_2768
WDR70	CAR clone 9 between naive -d15 SEM+	WDR70	1.67162e-30	-1.3837	0.192	0.479	6.11831e-26	Naive_CAR_30100	BMd15_CAR_SEM_2768
STAT1	CAR clone 9 between naive -d15 SEM+	STAT1	1.69178e-30	-0.467236	0.289	0.542	6.19207e-26	Naive_CAR_30100	BMd15_CAR_SEM_2768
ERI1	CAR clone 9 between naive -d15 SEM+	ERI1	1.7449e-30	-1.08548	0.213	0.5	6.3865e-26	Naive_CAR_30100	BMd15_CAR_SEM_2768
KIF2C	CAR clone 9 between naive -d15 SEM+	KIF2C	1.79316e-30	-3.44965	0.023	0.183	6.56314e-26	Naive_CAR_30100	BMd15_CAR_SEM_2768
LINC00910	CAR clone 9 between naive -d15 SEM+	LINC00910	1.8157e-30	2.63227	0.598	0.211	6.64565e-26	Naive_CAR_30100	BMd15_CAR_SEM_2768
LSM4	CAR clone 9 between naive -d15 SEM+	LSM4	1.84877e-30	-0.186465	0.456	0.549	6.76668e-26	Naive_CAR_30100	BMd15_CAR_SEM_2768
SENP6	CAR clone 9 between naive -d15 SEM+	SENP6	1.85246e-30	-0.620184	0.462	0.718	6.78019e-26	Naive_CAR_30100	BMd15_CAR_SEM_2768
ARHGAP4	CAR clone 9 between naive -d15 SEM+	ARHGAP4	1.87027e-30	-0.815897	0.347	0.648	6.84539e-26	Naive_CAR_30100	BMd15_CAR_SEM_2768
DIAPH2	CAR clone 9 between naive -d15 SEM+	DIAPH2	1.94665e-30	-1.401	0.166	0.486	7.12492e-26	Naive_CAR_30100	BMd15_CAR_SEM_2768
PSMC3	CAR clone 9 between naive -d15 SEM+	PSMC3	1.95652e-30	-0.440723	0.395	0.585	7.16107e-26	Naive_CAR_30100	BMd15_CAR_SEM_2768
DIAPH1	CAR clone 9 between naive -d15 SEM+	DIAPH1	2.06408e-30	-0.41319	0.546	0.754	7.55473e-26	Naive_CAR_30100	BMd15_CAR_SEM_2768
TMEM173	CAR clone 9 between naive -d15 SEM+	TMEM173	2.06914e-30	-0.682874	0.37	0.606	7.57325e-26	Naive_CAR_30100	BMd15_CAR_SEM_2768
CENPN	CAR clone 9 between naive -d15 SEM+	CENPN	2.42609e-30	-2.46592	0.036	0.232	8.87973e-26	Naive_CAR_30100	BMd15_CAR_SEM_2768
PPM1G	CAR clone 9 between naive -d15 SEM+	PPM1G	2.53137e-30	-0.389754	0.455	0.613	9.26508e-26	Naive_CAR_30100	BMd15_CAR_SEM_2768
CAPZA1	CAR clone 9 between naive -d15 SEM+	CAPZA1	2.56731e-30	-0.282123	0.596	0.796	9.3966e-26	Naive_CAR_30100	BMd15_CAR_SEM_2768
TOPBP1	CAR clone 9 between naive -d15 SEM+	TOPBP1	2.65514e-30	-1.52652	0.109	0.366	9.71807e-26	Naive_CAR_30100	BMd15_CAR_SEM_2768
RNASEH2B	CAR clone 9 between naive -d15 SEM+	RNASEH2B	3.03491e-30	-0.90585	0.213	0.444	1.11081e-25	Naive_CAR_30100	BMd15_CAR_SEM_2768
LRCH1	CAR clone 9 between naive -d15 SEM+	LRCH1	3.03491e-30	-1.4517	0.2	0.5	1.11081e-25	Naive_CAR_30100	BMd15_CAR_SEM_2768
VPS13B	CAR clone 9 between naive -d15 SEM+	VPS13B	3.09912e-30	-0.884302	0.329	0.641	1.13431e-25	Naive_CAR_30100	BMd15_CAR_SEM_2768
KATNAL1	CAR clone 9 between naive -d15 SEM+	KATNAL1	3.12091e-30	-2.1202	0.06	0.31	1.14228e-25	Naive_CAR_30100	BMd15_CAR_SEM_2768
CIAO2A	CAR clone 9 between naive -d15 SEM+	CIAO2A	3.51344e-30	-0.607357	0.343	0.535	1.28595e-25	Naive_CAR_30100	BMd15_CAR_SEM_2768
FAM120A	CAR clone 9 between naive -d15 SEM+	FAM120A	3.7926e-30	-1.01163	0.262	0.592	1.38813e-25	Naive_CAR_30100	BMd15_CAR_SEM_2768
P4HA1	CAR clone 9 between naive -d15 SEM+	P4HA1	3.83949e-30	2.47209	0.758	0.352	1.40529e-25	Naive_CAR_30100	BMd15_CAR_SEM_2768
PHLPP1	CAR clone 9 between naive -d15 SEM+	PHLPP1	5.16411e-30	-1.96144	0.051	0.296	1.89012e-25	Naive_CAR_30100	BMd15_CAR_SEM_2768
RALB	CAR clone 9 between naive -d15 SEM+	RALB	5.17729e-30	-1.42552	0.143	0.43	1.89494e-25	Naive_CAR_30100	BMd15_CAR_SEM_2768
TRBV24-1	CAR clone 9 between naive -d15 SEM+	TRBV24-1	5.23238e-30	-6.91092	0.003	0.099	1.9151e-25	Naive_CAR_30100	BMd15_CAR_SEM_2768
UHRF1	CAR clone 9 between naive -d15 SEM+	UHRF1	5.43634e-30	-4.44278	0.011	0.211	1.98975e-25	Naive_CAR_30100	BMd15_CAR_SEM_2768
ABHD2	CAR clone 9 between naive -d15 SEM+	ABHD2	5.87892e-30	-1.99287	0.07	0.366	2.15174e-25	Naive_CAR_30100	BMd15_CAR_SEM_2768
ACADVL	CAR clone 9 between naive -d15 SEM+	ACADVL	5.89016e-30	-0.41213	0.592	0.803	2.15586e-25	Naive_CAR_30100	BMd15_CAR_SEM_2768
OSTF1	CAR clone 9 between naive -d15 SEM+	OSTF1	5.92121e-30	-0.388007	0.632	0.817	2.16722e-25	Naive_CAR_30100	BMd15_CAR_SEM_2768
SMCHD1	CAR clone 9 between naive -d15 SEM+	SMCHD1	6.17046e-30	-0.348617	0.611	0.824	2.25845e-25	Naive_CAR_30100	BMd15_CAR_SEM_2768
AL136456.1	CAR clone 9 between naive -d15 SEM+	AL136456.1	6.21248e-30	4.19388	0.564	0.106	2.27383e-25	Naive_CAR_30100	BMd15_CAR_SEM_2768
R3HDM1	CAR clone 9 between naive -d15 SEM+	R3HDM1	6.43273e-30	-1.14141	0.236	0.486	2.35444e-25	Naive_CAR_30100	BMd15_CAR_SEM_2768
E2F1	CAR clone 9 between naive -d15 SEM+	E2F1	8.08018e-30	-2.74368	0.034	0.204	2.95743e-25	Naive_CAR_30100	BMd15_CAR_SEM_2768
COP1	CAR clone 9 between naive -d15 SEM+	COP1	8.25738e-30	-0.794071	0.368	0.669	3.02228e-25	Naive_CAR_30100	BMd15_CAR_SEM_2768
ARHGEF3	CAR clone 9 between naive -d15 SEM+	ARHGEF3	8.27403e-30	-0.526592	0.484	0.669	3.02838e-25	Naive_CAR_30100	BMd15_CAR_SEM_2768
TCF19	CAR clone 9 between naive -d15 SEM+	TCF19	9.37954e-30	-2.74556	0.017	0.197	3.43301e-25	Naive_CAR_30100	BMd15_CAR_SEM_2768
LST1	CAR clone 9 between naive -d15 SEM+	LST1	9.73292e-30	2.40835	0.703	0.296	3.56235e-25	Naive_CAR_30100	BMd15_CAR_SEM_2768
DDI2	CAR clone 9 between naive -d15 SEM+	DDI2	1.01572e-29	-1.86016	0.09	0.38	3.71762e-25	Naive_CAR_30100	BMd15_CAR_SEM_2768
PCED1B	CAR clone 9 between naive -d15 SEM+	PCED1B	1.04816e-29	-0.871366	0.355	0.641	3.83637e-25	Naive_CAR_30100	BMd15_CAR_SEM_2768
ILF3	CAR clone 9 between naive -d15 SEM+	ILF3	1.07547e-29	-0.434653	0.493	0.704	3.93634e-25	Naive_CAR_30100	BMd15_CAR_SEM_2768
CD99	CAR clone 9 between naive -d15 SEM+	CD99	1.13007e-29	0.217314	0.952	0.93	4.13619e-25	Naive_CAR_30100	BMd15_CAR_SEM_2768
FBXO5	CAR clone 9 between naive -d15 SEM+	FBXO5	1.23884e-29	-2.3387	0.04	0.218	4.53428e-25	Naive_CAR_30100	BMd15_CAR_SEM_2768
PIK3CD	CAR clone 9 between naive -d15 SEM+	PIK3CD	1.24713e-29	-0.6326	0.522	0.768	4.56464e-25	Naive_CAR_30100	BMd15_CAR_SEM_2768
NBPF14	CAR clone 9 between naive -d15 SEM+	NBPF14	1.28566e-29	-2.27347	0.055	0.331	4.70564e-25	Naive_CAR_30100	BMd15_CAR_SEM_2768
MT1E	CAR clone 9 between naive -d15 SEM+	MT1E	1.42722e-29	-2.54313	0.025	0.211	5.22378e-25	Naive_CAR_30100	BMd15_CAR_SEM_2768
POLR2G	CAR clone 9 between naive -d15 SEM+	POLR2G	2.19435e-29	-0.869902	0.267	0.521	8.03156e-25	Naive_CAR_30100	BMd15_CAR_SEM_2768
HIST1H4D	CAR clone 9 between naive -d15 SEM+	HIST1H4D	2.24835e-29	-2.76694	0.024	0.134	8.22917e-25	Naive_CAR_30100	BMd15_CAR_SEM_2768
PACS1	CAR clone 9 between naive -d15 SEM+	PACS1	2.25454e-29	-0.64667	0.347	0.62	8.25186e-25	Naive_CAR_30100	BMd15_CAR_SEM_2768
PCED1B-AS1	CAR clone 9 between naive -d15 SEM+	PCED1B-AS1	2.5498e-29	-0.352524	0.574	0.775	9.33251e-25	Naive_CAR_30100	BMd15_CAR_SEM_2768
UQCR10	CAR clone 9 between naive -d15 SEM+	UQCR10	2.77203e-29	-0.178486	0.678	0.775	1.01459e-24	Naive_CAR_30100	BMd15_CAR_SEM_2768
GGH	CAR clone 9 between naive -d15 SEM+	GGH	2.7808e-29	-3.14023	0.018	0.162	1.0178e-24	Naive_CAR_30100	BMd15_CAR_SEM_2768
ATP10D	CAR clone 9 between naive -d15 SEM+	ATP10D	2.81025e-29	-1.55824	0.155	0.444	1.02858e-24	Naive_CAR_30100	BMd15_CAR_SEM_2768
RNASEH2A	CAR clone 9 between naive -d15 SEM+	RNASEH2A	3.0053e-29	-2.19779	0.042	0.225	1.09997e-24	Naive_CAR_30100	BMd15_CAR_SEM_2768
HP1BP3	CAR clone 9 between naive -d15 SEM+	HP1BP3	3.21309e-29	-0.285728	0.62	0.768	1.17602e-24	Naive_CAR_30100	BMd15_CAR_SEM_2768
ASH1L	CAR clone 9 between naive -d15 SEM+	ASH1L	3.27321e-29	-0.684545	0.542	0.789	1.19803e-24	Naive_CAR_30100	BMd15_CAR_SEM_2768
CDC123	CAR clone 9 between naive -d15 SEM+	CDC123	3.40341e-29	-0.630659	0.339	0.613	1.24568e-24	Naive_CAR_30100	BMd15_CAR_SEM_2768
FBXW7	CAR clone 9 between naive -d15 SEM+	FBXW7	3.42394e-29	-0.65272	0.35	0.683	1.25319e-24	Naive_CAR_30100	BMd15_CAR_SEM_2768
KDM2B	CAR clone 9 between naive -d15 SEM+	KDM2B	3.76965e-29	-1.28499	0.197	0.542	1.37973e-24	Naive_CAR_30100	BMd15_CAR_SEM_2768
RGS16	CAR clone 9 between naive -d15 SEM+	RGS16	4.12788e-29	-0.376215	0.415	0.704	1.51084e-24	Naive_CAR_30100	BMd15_CAR_SEM_2768
SKI	CAR clone 9 between naive -d15 SEM+	SKI	4.75253e-29	-0.902329	0.252	0.563	1.73947e-24	Naive_CAR_30100	BMd15_CAR_SEM_2768
RFTN1	CAR clone 9 between naive -d15 SEM+	RFTN1	6.06939e-29	-0.526139	0.526	0.817	2.22146e-24	Naive_CAR_30100	BMd15_CAR_SEM_2768
FAS	CAR clone 9 between naive -d15 SEM+	FAS	6.08561e-29	-0.736322	0.269	0.57	2.2274e-24	Naive_CAR_30100	BMd15_CAR_SEM_2768
ITGAL	CAR clone 9 between naive -d15 SEM+	ITGAL	6.87717e-29	-0.352039	0.657	0.838	2.51711e-24	Naive_CAR_30100	BMd15_CAR_SEM_2768
TNRC6A	CAR clone 9 between naive -d15 SEM+	TNRC6A	7.75804e-29	-0.733193	0.263	0.613	2.83952e-24	Naive_CAR_30100	BMd15_CAR_SEM_2768
RHOH	CAR clone 9 between naive -d15 SEM+	RHOH	7.8802e-29	-0.28489	0.556	0.754	2.88423e-24	Naive_CAR_30100	BMd15_CAR_SEM_2768
COMMD8	CAR clone 9 between naive -d15 SEM+	COMMD8	7.91513e-29	-0.867413	0.297	0.556	2.89702e-24	Naive_CAR_30100	BMd15_CAR_SEM_2768
IL2RA	CAR clone 9 between naive -d15 SEM+	IL2RA	8.39348e-29	-0.591382	0.353	0.592	3.0721e-24	Naive_CAR_30100	BMd15_CAR_SEM_2768
ANKRD11	CAR clone 9 between naive -d15 SEM+	ANKRD11	9.57385e-29	-0.430765	0.745	0.859	3.50412e-24	Naive_CAR_30100	BMd15_CAR_SEM_2768
LINC00996	CAR clone 9 between naive -d15 SEM+	LINC00996	1.07633e-28	-3.95984	0.017	0.289	3.93947e-24	Naive_CAR_30100	BMd15_CAR_SEM_2768
PTPRK	CAR clone 9 between naive -d15 SEM+	PTPRK	1.14774e-28	-2.97873	0.026	0.261	4.20083e-24	Naive_CAR_30100	BMd15_CAR_SEM_2768
KIAA1671	CAR clone 9 between naive -d15 SEM+	KIAA1671	1.22745e-28	-2.77552	0.027	0.282	4.49259e-24	Naive_CAR_30100	BMd15_CAR_SEM_2768
PPP1R15A	CAR clone 9 between naive -d15 SEM+	PPP1R15A	1.2789e-28	1.68472	0.857	0.627	4.68089e-24	Naive_CAR_30100	BMd15_CAR_SEM_2768
SOGA3	CAR clone 9 between naive -d15 SEM+	SOGA3	1.32247e-28	-5.12348	0.007	0.324	4.84039e-24	Naive_CAR_30100	BMd15_CAR_SEM_2768
SMC5	CAR clone 9 between naive -d15 SEM+	SMC5	1.34238e-28	-0.889301	0.29	0.577	4.91325e-24	Naive_CAR_30100	BMd15_CAR_SEM_2768
NCAPD2	CAR clone 9 between naive -d15 SEM+	NCAPD2	1.4729e-28	-1.05973	0.117	0.31	5.39095e-24	Naive_CAR_30100	BMd15_CAR_SEM_2768
CASP8AP2	CAR clone 9 between naive -d15 SEM+	CASP8AP2	1.48363e-28	-1.66369	0.104	0.282	5.43023e-24	Naive_CAR_30100	BMd15_CAR_SEM_2768
LAMTOR4	CAR clone 9 between naive -d15 SEM+	LAMTOR4	1.52576e-28	-0.308508	0.538	0.725	5.58445e-24	Naive_CAR_30100	BMd15_CAR_SEM_2768
MFSD6	CAR clone 9 between naive -d15 SEM+	MFSD6	1.58251e-28	-0.987587	0.25	0.521	5.79213e-24	Naive_CAR_30100	BMd15_CAR_SEM_2768
SPATA13	CAR clone 9 between naive -d15 SEM+	SPATA13	1.70075e-28	-1.08538	0.206	0.528	6.22492e-24	Naive_CAR_30100	BMd15_CAR_SEM_2768
CMC2	CAR clone 9 between naive -d15 SEM+	CMC2	1.73299e-28	-0.55631	0.309	0.521	6.34292e-24	Naive_CAR_30100	BMd15_CAR_SEM_2768
RAD51C	CAR clone 9 between naive -d15 SEM+	RAD51C	1.81196e-28	-1.34505	0.098	0.296	6.63197e-24	Naive_CAR_30100	BMd15_CAR_SEM_2768
STAT4	CAR clone 9 between naive -d15 SEM+	STAT4	2.06255e-28	-0.3213	0.693	0.866	7.54914e-24	Naive_CAR_30100	BMd15_CAR_SEM_2768
GSTM2	CAR clone 9 between naive -d15 SEM+	GSTM2	2.18464e-28	-2.28397	0.037	0.218	7.99599e-24	Naive_CAR_30100	BMd15_CAR_SEM_2768
MFHAS1	CAR clone 9 between naive -d15 SEM+	MFHAS1	2.2335e-28	-0.821537	0.415	0.711	8.17485e-24	Naive_CAR_30100	BMd15_CAR_SEM_2768
RFX7	CAR clone 9 between naive -d15 SEM+	RFX7	2.33079e-28	-1.29482	0.184	0.479	8.53094e-24	Naive_CAR_30100	BMd15_CAR_SEM_2768
WEE1	CAR clone 9 between naive -d15 SEM+	WEE1	2.36994e-28	-2.53982	0.024	0.246	8.67422e-24	Naive_CAR_30100	BMd15_CAR_SEM_2768
MYO1F	CAR clone 9 between naive -d15 SEM+	MYO1F	2.43721e-28	-0.634037	0.534	0.824	8.92044e-24	Naive_CAR_30100	BMd15_CAR_SEM_2768
RSAD2	CAR clone 9 between naive -d15 SEM+	RSAD2	2.45763e-28	-1.38881	0.11	0.345	8.99518e-24	Naive_CAR_30100	BMd15_CAR_SEM_2768
HAVCR2	CAR clone 9 between naive -d15 SEM+	HAVCR2	2.57138e-28	-1.75595	0.098	0.345	9.41151e-24	Naive_CAR_30100	BMd15_CAR_SEM_2768
TNFRSF18	CAR clone 9 between naive -d15 SEM+	TNFRSF18	2.90272e-28	-1.00917	0.183	0.38	1.06243e-23	Naive_CAR_30100	BMd15_CAR_SEM_2768
TBC1D10C	CAR clone 9 between naive -d15 SEM+	TBC1D10C	3.08984e-28	-0.266367	0.635	0.831	1.13091e-23	Naive_CAR_30100	BMd15_CAR_SEM_2768
FIBP	CAR clone 9 between naive -d15 SEM+	FIBP	3.09961e-28	-0.949599	0.156	0.401	1.13449e-23	Naive_CAR_30100	BMd15_CAR_SEM_2768
NCOA2	CAR clone 9 between naive -d15 SEM+	NCOA2	3.47277e-28	-0.675467	0.402	0.69	1.27107e-23	Naive_CAR_30100	BMd15_CAR_SEM_2768
FLOT2	CAR clone 9 between naive -d15 SEM+	FLOT2	3.58225e-28	-0.824439	0.239	0.507	1.31114e-23	Naive_CAR_30100	BMd15_CAR_SEM_2768
TRIM59	CAR clone 9 between naive -d15 SEM+	TRIM59	3.59632e-28	-1.40834	0.104	0.38	1.31629e-23	Naive_CAR_30100	BMd15_CAR_SEM_2768
EIF1	CAR clone 9 between naive -d15 SEM+	EIF1	3.72081e-28	1.16473	0.988	0.958	1.36185e-23	Naive_CAR_30100	BMd15_CAR_SEM_2768
TES	CAR clone 9 between naive -d15 SEM+	TES	3.75141e-28	-0.893188	0.284	0.577	1.37305e-23	Naive_CAR_30100	BMd15_CAR_SEM_2768
TIGAR	CAR clone 9 between naive -d15 SEM+	TIGAR	3.82115e-28	-0.904424	0.219	0.423	1.39858e-23	Naive_CAR_30100	BMd15_CAR_SEM_2768
ACAP2	CAR clone 9 between naive -d15 SEM+	ACAP2	3.85348e-28	-0.50915	0.492	0.761	1.41041e-23	Naive_CAR_30100	BMd15_CAR_SEM_2768
PKMYT1	CAR clone 9 between naive -d15 SEM+	PKMYT1	4.11971e-28	-4.58126	0.009	0.176	1.50785e-23	Naive_CAR_30100	BMd15_CAR_SEM_2768
KIFC1	CAR clone 9 between naive -d15 SEM+	KIFC1	4.21967e-28	-5.66991	0.006	0.204	1.54444e-23	Naive_CAR_30100	BMd15_CAR_SEM_2768
PLCXD2	CAR clone 9 between naive -d15 SEM+	PLCXD2	4.80112e-28	-2.0724	0.078	0.38	1.75726e-23	Naive_CAR_30100	BMd15_CAR_SEM_2768
PREX1	CAR clone 9 between naive -d15 SEM+	PREX1	5.16044e-28	-0.202903	0.685	0.803	1.88877e-23	Naive_CAR_30100	BMd15_CAR_SEM_2768
SUZ12	CAR clone 9 between naive -d15 SEM+	SUZ12	5.24251e-28	-0.352492	0.4	0.556	1.91881e-23	Naive_CAR_30100	BMd15_CAR_SEM_2768
F2R	CAR clone 9 between naive -d15 SEM+	F2R	5.68742e-28	-0.68429	0.25	0.465	2.08165e-23	Naive_CAR_30100	BMd15_CAR_SEM_2768
STAU2	CAR clone 9 between naive -d15 SEM+	STAU2	5.95071e-28	-0.962152	0.208	0.458	2.17802e-23	Naive_CAR_30100	BMd15_CAR_SEM_2768
TRIM22	CAR clone 9 between naive -d15 SEM+	TRIM22	6.21183e-28	-0.383264	0.496	0.627	2.27359e-23	Naive_CAR_30100	BMd15_CAR_SEM_2768
CDCA7	CAR clone 9 between naive -d15 SEM+	CDCA7	7.56181e-28	-4.37393	0.009	0.155	2.7677e-23	Naive_CAR_30100	BMd15_CAR_SEM_2768
LPGAT1	CAR clone 9 between naive -d15 SEM+	LPGAT1	8.11113e-28	-0.825805	0.219	0.472	2.96875e-23	Naive_CAR_30100	BMd15_CAR_SEM_2768
SMARCA2	CAR clone 9 between naive -d15 SEM+	SMARCA2	8.8363e-28	-0.509934	0.474	0.768	3.23417e-23	Naive_CAR_30100	BMd15_CAR_SEM_2768
SELPLG	CAR clone 9 between naive -d15 SEM+	SELPLG	9.47082e-28	-0.308233	0.569	0.704	3.46642e-23	Naive_CAR_30100	BMd15_CAR_SEM_2768
DPF3	CAR clone 9 between naive -d15 SEM+	DPF3	9.52302e-28	-1.91927	0.093	0.303	3.48552e-23	Naive_CAR_30100	BMd15_CAR_SEM_2768
NBEAL2	CAR clone 9 between naive -d15 SEM+	NBEAL2	9.93684e-28	-1.37987	0.199	0.5	3.63698e-23	Naive_CAR_30100	BMd15_CAR_SEM_2768
EIF4EBP1	CAR clone 9 between naive -d15 SEM+	EIF4EBP1	9.95031e-28	-0.671529	0.263	0.472	3.64191e-23	Naive_CAR_30100	BMd15_CAR_SEM_2768
STK4	CAR clone 9 between naive -d15 SEM+	STK4	1.03356e-27	-0.242462	0.761	0.859	3.78295e-23	Naive_CAR_30100	BMd15_CAR_SEM_2768
CDKN2C	CAR clone 9 between naive -d15 SEM+	CDKN2C	1.037e-27	-1.47465	0.06	0.169	3.79552e-23	Naive_CAR_30100	BMd15_CAR_SEM_2768
PXMP2	CAR clone 9 between naive -d15 SEM+	PXMP2	1.26246e-27	-1.43345	0.076	0.268	4.62071e-23	Naive_CAR_30100	BMd15_CAR_SEM_2768
SLC25A24	CAR clone 9 between naive -d15 SEM+	SLC25A24	1.28914e-27	-1.40512	0.184	0.472	4.71837e-23	Naive_CAR_30100	BMd15_CAR_SEM_2768
MAP3K13	CAR clone 9 between naive -d15 SEM+	MAP3K13	1.28914e-27	-1.08891	0.187	0.458	4.71837e-23	Naive_CAR_30100	BMd15_CAR_SEM_2768
CBWD1	CAR clone 9 between naive -d15 SEM+	CBWD1	1.51226e-27	-1.43099	0.148	0.444	5.53502e-23	Naive_CAR_30100	BMd15_CAR_SEM_2768
RPS15A	CAR clone 9 between naive -d15 SEM+	RPS15A	1.54409e-27	0.572345	0.965	0.951	5.65153e-23	Naive_CAR_30100	BMd15_CAR_SEM_2768
RPL9	CAR clone 9 between naive -d15 SEM+	RPL9	1.67667e-27	0.365363	0.925	0.866	6.13677e-23	Naive_CAR_30100	BMd15_CAR_SEM_2768
YPEL3	CAR clone 9 between naive -d15 SEM+	YPEL3	1.8402e-27	-0.200436	0.696	0.768	6.73533e-23	Naive_CAR_30100	BMd15_CAR_SEM_2768
CIP2A	CAR clone 9 between naive -d15 SEM+	CIP2A	2.03505e-27	-3.13088	0.023	0.19	7.44848e-23	Naive_CAR_30100	BMd15_CAR_SEM_2768
DDHD1	CAR clone 9 between naive -d15 SEM+	DDHD1	2.04538e-27	-0.689834	0.425	0.683	7.4863e-23	Naive_CAR_30100	BMd15_CAR_SEM_2768
CKAP2L	CAR clone 9 between naive -d15 SEM+	CKAP2L	2.10292e-27	-5.91091	0.004	0.239	7.6969e-23	Naive_CAR_30100	BMd15_CAR_SEM_2768
FANCD2	CAR clone 9 between naive -d15 SEM+	FANCD2	2.20248e-27	-3.59382	0.02	0.232	8.0613e-23	Naive_CAR_30100	BMd15_CAR_SEM_2768
RACK1	CAR clone 9 between naive -d15 SEM+	RACK1	2.39697e-27	0.443002	0.943	0.908	8.77314e-23	Naive_CAR_30100	BMd15_CAR_SEM_2768
OST4	CAR clone 9 between naive -d15 SEM+	OST4	2.39716e-27	0.162705	0.882	0.838	8.77385e-23	Naive_CAR_30100	BMd15_CAR_SEM_2768
COMMD10	CAR clone 9 between naive -d15 SEM+	COMMD10	2.4426e-27	-0.999419	0.224	0.493	8.94017e-23	Naive_CAR_30100	BMd15_CAR_SEM_2768
PFDN1	CAR clone 9 between naive -d15 SEM+	PFDN1	2.45374e-27	-0.628614	0.323	0.62	8.98092e-23	Naive_CAR_30100	BMd15_CAR_SEM_2768
NCAPH	CAR clone 9 between naive -d15 SEM+	NCAPH	2.49599e-27	-2.84804	0.02	0.176	9.13556e-23	Naive_CAR_30100	BMd15_CAR_SEM_2768
SH3GLB2	CAR clone 9 between naive -d15 SEM+	SH3GLB2	2.7138e-27	-0.952599	0.162	0.401	9.93279e-23	Naive_CAR_30100	BMd15_CAR_SEM_2768
HIST1H2AL	CAR clone 9 between naive -d15 SEM+	HIST1H2AL	2.73366e-27	-5.58253	0.004	0.148	1.00055e-22	Naive_CAR_30100	BMd15_CAR_SEM_2768
SCAF11	CAR clone 9 between naive -d15 SEM+	SCAF11	2.87835e-27	-0.347726	0.561	0.754	1.0535e-22	Naive_CAR_30100	BMd15_CAR_SEM_2768
KIR3DL1	CAR clone 9 between naive -d15 SEM+	KIR3DL1	3.18222e-27	-7.18606	0.002	0.331	1.16473e-22	Naive_CAR_30100	BMd15_CAR_SEM_2768
CENPM	CAR clone 9 between naive -d15 SEM+	CENPM	3.18883e-27	-0.431365	0.206	0.275	1.16714e-22	Naive_CAR_30100	BMd15_CAR_SEM_2768
SPEN	CAR clone 9 between naive -d15 SEM+	SPEN	3.28395e-27	-0.680458	0.354	0.676	1.20196e-22	Naive_CAR_30100	BMd15_CAR_SEM_2768
IFI16	CAR clone 9 between naive -d15 SEM+	IFI16	4.49208e-27	-0.212362	0.569	0.669	1.64415e-22	Naive_CAR_30100	BMd15_CAR_SEM_2768
MSH3	CAR clone 9 between naive -d15 SEM+	MSH3	4.53886e-27	-1.206	0.17	0.493	1.66127e-22	Naive_CAR_30100	BMd15_CAR_SEM_2768
HSBP1	CAR clone 9 between naive -d15 SEM+	HSBP1	4.5664e-27	-0.801638	0.278	0.535	1.67135e-22	Naive_CAR_30100	BMd15_CAR_SEM_2768
PRKAR1A	CAR clone 9 between naive -d15 SEM+	PRKAR1A	4.68682e-27	-0.292496	0.492	0.718	1.71542e-22	Naive_CAR_30100	BMd15_CAR_SEM_2768
WDR76	CAR clone 9 between naive -d15 SEM+	WDR76	4.97132e-27	-3.97202	0.011	0.239	1.81955e-22	Naive_CAR_30100	BMd15_CAR_SEM_2768
STIL	CAR clone 9 between naive -d15 SEM+	STIL	4.97629e-27	-3.74414	0.013	0.183	1.82137e-22	Naive_CAR_30100	BMd15_CAR_SEM_2768
VRK1	CAR clone 9 between naive -d15 SEM+	VRK1	5.30017e-27	-1.29334	0.134	0.352	1.93991e-22	Naive_CAR_30100	BMd15_CAR_SEM_2768
SLC7A11	CAR clone 9 between naive -d15 SEM+	SLC7A11	5.72142e-27	-2.97734	0.02	0.169	2.0941e-22	Naive_CAR_30100	BMd15_CAR_SEM_2768
CENPC	CAR clone 9 between naive -d15 SEM+	CENPC	5.91083e-27	-0.883565	0.3	0.556	2.16342e-22	Naive_CAR_30100	BMd15_CAR_SEM_2768
HIST2H2AC	CAR clone 9 between naive -d15 SEM+	HIST2H2AC	6.51967e-27	-0.160638	0.326	0.451	2.38627e-22	Naive_CAR_30100	BMd15_CAR_SEM_2768
MCM6	CAR clone 9 between naive -d15 SEM+	MCM6	6.72394e-27	-1.14438	0.121	0.282	2.46103e-22	Naive_CAR_30100	BMd15_CAR_SEM_2768
LASP1	CAR clone 9 between naive -d15 SEM+	LASP1	6.79102e-27	-0.482332	0.448	0.704	2.48558e-22	Naive_CAR_30100	BMd15_CAR_SEM_2768
NCOA3	CAR clone 9 between naive -d15 SEM+	NCOA3	7.27276e-27	-0.547596	0.475	0.775	2.6619e-22	Naive_CAR_30100	BMd15_CAR_SEM_2768
EGR1	CAR clone 9 between naive -d15 SEM+	EGR1	7.58835e-27	3.3812	0.43	0.099	2.77741e-22	Naive_CAR_30100	BMd15_CAR_SEM_2768
INTS6L	CAR clone 9 between naive -d15 SEM+	INTS6L	8.0588e-27	-1.75113	0.108	0.387	2.9496e-22	Naive_CAR_30100	BMd15_CAR_SEM_2768
UBE2V1	CAR clone 9 between naive -d15 SEM+	UBE2V1	8.14574e-27	-0.312501	0.645	0.817	2.98142e-22	Naive_CAR_30100	BMd15_CAR_SEM_2768
PTPN9	CAR clone 9 between naive -d15 SEM+	PTPN9	8.25764e-27	-0.927472	0.276	0.606	3.02238e-22	Naive_CAR_30100	BMd15_CAR_SEM_2768
SYNE1	CAR clone 9 between naive -d15 SEM+	SYNE1	8.36469e-27	-1.25195	0.183	0.493	3.06156e-22	Naive_CAR_30100	BMd15_CAR_SEM_2768
AKR1C3	CAR clone 9 between naive -d15 SEM+	AKR1C3	8.44336e-27	-1.96866	0.065	0.345	3.09035e-22	Naive_CAR_30100	BMd15_CAR_SEM_2768
FIGNL1	CAR clone 9 between naive -d15 SEM+	FIGNL1	8.66753e-27	-3.11735	0.022	0.183	3.1724e-22	Naive_CAR_30100	BMd15_CAR_SEM_2768
NDUFA2	CAR clone 9 between naive -d15 SEM+	NDUFA2	9.62004e-27	-0.456371	0.441	0.676	3.52103e-22	Naive_CAR_30100	BMd15_CAR_SEM_2768
TMEM238	CAR clone 9 between naive -d15 SEM+	TMEM238	9.72058e-27	-0.769436	0.193	0.401	3.55783e-22	Naive_CAR_30100	BMd15_CAR_SEM_2768
PSMA2	CAR clone 9 between naive -d15 SEM+	PSMA2	9.95325e-27	-0.256597	0.566	0.718	3.64299e-22	Naive_CAR_30100	BMd15_CAR_SEM_2768
SMC1A	CAR clone 9 between naive -d15 SEM+	SMC1A	1.00591e-26	-0.713863	0.266	0.451	3.68175e-22	Naive_CAR_30100	BMd15_CAR_SEM_2768
ORC6	CAR clone 9 between naive -d15 SEM+	ORC6	1.02996e-26	-4.83639	0.008	0.197	3.76976e-22	Naive_CAR_30100	BMd15_CAR_SEM_2768
MDH1	CAR clone 9 between naive -d15 SEM+	MDH1	1.0518e-26	-0.329686	0.428	0.585	3.84968e-22	Naive_CAR_30100	BMd15_CAR_SEM_2768
KIF4A	CAR clone 9 between naive -d15 SEM+	KIF4A	1.22777e-26	-3.7453	0.012	0.162	4.49376e-22	Naive_CAR_30100	BMd15_CAR_SEM_2768
ARHGAP35	CAR clone 9 between naive -d15 SEM+	ARHGAP35	1.38173e-26	-0.874977	0.265	0.542	5.05727e-22	Naive_CAR_30100	BMd15_CAR_SEM_2768
MLXIP	CAR clone 9 between naive -d15 SEM+	MLXIP	1.39408e-26	-1.92271	0.074	0.303	5.10248e-22	Naive_CAR_30100	BMd15_CAR_SEM_2768
RFC1	CAR clone 9 between naive -d15 SEM+	RFC1	1.45031e-26	-0.598637	0.342	0.613	5.30827e-22	Naive_CAR_30100	BMd15_CAR_SEM_2768
EIF3A	CAR clone 9 between naive -d15 SEM+	EIF3A	1.57738e-26	-0.15266	0.641	0.768	5.77338e-22	Naive_CAR_30100	BMd15_CAR_SEM_2768
UHRF2	CAR clone 9 between naive -d15 SEM+	UHRF2	1.61695e-26	-1.22201	0.185	0.493	5.91818e-22	Naive_CAR_30100	BMd15_CAR_SEM_2768
RCC2	CAR clone 9 between naive -d15 SEM+	RCC2	1.71829e-26	-1.2499	0.114	0.366	6.28912e-22	Naive_CAR_30100	BMd15_CAR_SEM_2768
MED13L	CAR clone 9 between naive -d15 SEM+	MED13L	1.77463e-26	-0.804796	0.319	0.613	6.49533e-22	Naive_CAR_30100	BMd15_CAR_SEM_2768
CDK13	CAR clone 9 between naive -d15 SEM+	CDK13	1.92274e-26	-0.486297	0.481	0.697	7.03744e-22	Naive_CAR_30100	BMd15_CAR_SEM_2768
EEF1G	CAR clone 9 between naive -d15 SEM+	EEF1G	2.20407e-26	0.340158	0.895	0.803	8.06711e-22	Naive_CAR_30100	BMd15_CAR_SEM_2768
PPP1R2	CAR clone 9 between naive -d15 SEM+	PPP1R2	2.33214e-26	-0.520409	0.387	0.655	8.53587e-22	Naive_CAR_30100	BMd15_CAR_SEM_2768
PET100	CAR clone 9 between naive -d15 SEM+	PET100	2.39848e-26	-0.262016	0.644	0.768	8.77867e-22	Naive_CAR_30100	BMd15_CAR_SEM_2768
NUTF2	CAR clone 9 between naive -d15 SEM+	NUTF2	2.57994e-26	-0.318994	0.425	0.563	9.44285e-22	Naive_CAR_30100	BMd15_CAR_SEM_2768
RGS19	CAR clone 9 between naive -d15 SEM+	RGS19	2.72121e-26	-0.212039	0.468	0.57	9.95989e-22	Naive_CAR_30100	BMd15_CAR_SEM_2768
TBC1D5	CAR clone 9 between naive -d15 SEM+	TBC1D5	2.7258e-26	-0.580483	0.393	0.634	9.97668e-22	Naive_CAR_30100	BMd15_CAR_SEM_2768
CALR	CAR clone 9 between naive -d15 SEM+	CALR	2.81152e-26	0.28188	0.808	0.789	1.02904e-21	Naive_CAR_30100	BMd15_CAR_SEM_2768
RAB1B	CAR clone 9 between naive -d15 SEM+	RAB1B	2.89791e-26	-0.244107	0.537	0.732	1.06066e-21	Naive_CAR_30100	BMd15_CAR_SEM_2768
TLK1	CAR clone 9 between naive -d15 SEM+	TLK1	2.96759e-26	-0.678885	0.451	0.754	1.08617e-21	Naive_CAR_30100	BMd15_CAR_SEM_2768
ATP2A3	CAR clone 9 between naive -d15 SEM+	ATP2A3	3.26955e-26	-0.570338	0.385	0.655	1.19669e-21	Naive_CAR_30100	BMd15_CAR_SEM_2768
UBASH3A	CAR clone 9 between naive -d15 SEM+	UBASH3A	3.27746e-26	-0.501947	0.456	0.711	1.19958e-21	Naive_CAR_30100	BMd15_CAR_SEM_2768
MRPL23	CAR clone 9 between naive -d15 SEM+	MRPL23	3.38322e-26	-0.579571	0.343	0.57	1.23829e-21	Naive_CAR_30100	BMd15_CAR_SEM_2768
MSC-AS1	CAR clone 9 between naive -d15 SEM+	MSC-AS1	3.3877e-26	-5.43413	0.007	0.261	1.23993e-21	Naive_CAR_30100	BMd15_CAR_SEM_2768
AIDA	CAR clone 9 between naive -d15 SEM+	AIDA	3.56024e-26	-1.3002	0.119	0.38	1.30308e-21	Naive_CAR_30100	BMd15_CAR_SEM_2768
TPR	CAR clone 9 between naive -d15 SEM+	TPR	3.89071e-26	-0.233812	0.55	0.768	1.42404e-21	Naive_CAR_30100	BMd15_CAR_SEM_2768
FN3KRP	CAR clone 9 between naive -d15 SEM+	FN3KRP	3.95197e-26	-1.1082	0.116	0.331	1.44646e-21	Naive_CAR_30100	BMd15_CAR_SEM_2768
SMIM3	CAR clone 9 between naive -d15 SEM+	SMIM3	4.41192e-26	-0.926041	0.182	0.38	1.61481e-21	Naive_CAR_30100	BMd15_CAR_SEM_2768
RNF145	CAR clone 9 between naive -d15 SEM+	RNF145	4.5074e-26	-0.576027	0.49	0.768	1.64975e-21	Naive_CAR_30100	BMd15_CAR_SEM_2768
MAST2	CAR clone 9 between naive -d15 SEM+	MAST2	4.84367e-26	-1.94225	0.053	0.268	1.77283e-21	Naive_CAR_30100	BMd15_CAR_SEM_2768
DCLRE1C	CAR clone 9 between naive -d15 SEM+	DCLRE1C	5.76446e-26	-1.62116	0.085	0.338	2.10985e-21	Naive_CAR_30100	BMd15_CAR_SEM_2768
ESYT1	CAR clone 9 between naive -d15 SEM+	ESYT1	5.8142e-26	-0.487336	0.307	0.493	2.12805e-21	Naive_CAR_30100	BMd15_CAR_SEM_2768
SSH2	CAR clone 9 between naive -d15 SEM+	SSH2	6.04944e-26	-0.50022	0.509	0.81	2.21416e-21	Naive_CAR_30100	BMd15_CAR_SEM_2768
CPEB2	CAR clone 9 between naive -d15 SEM+	CPEB2	6.39333e-26	-1.57038	0.12	0.437	2.34002e-21	Naive_CAR_30100	BMd15_CAR_SEM_2768
PTPRJ	CAR clone 9 between naive -d15 SEM+	PTPRJ	6.61697e-26	-0.5428	0.492	0.746	2.42188e-21	Naive_CAR_30100	BMd15_CAR_SEM_2768
HERC2	CAR clone 9 between naive -d15 SEM+	HERC2	6.63984e-26	-1.14817	0.21	0.556	2.43025e-21	Naive_CAR_30100	BMd15_CAR_SEM_2768
IL13	CAR clone 9 between naive -d15 SEM+	IL13	7.20082e-26	-5.68908	0.004	0.099	2.63557e-21	Naive_CAR_30100	BMd15_CAR_SEM_2768
SRGAP2	CAR clone 9 between naive -d15 SEM+	SRGAP2	7.51681e-26	-1.15192	0.15	0.444	2.75123e-21	Naive_CAR_30100	BMd15_CAR_SEM_2768
ACYP1	CAR clone 9 between naive -d15 SEM+	ACYP1	7.94087e-26	-1.42511	0.094	0.317	2.90644e-21	Naive_CAR_30100	BMd15_CAR_SEM_2768
SAE1	CAR clone 9 between naive -d15 SEM+	SAE1	8.13152e-26	-0.554616	0.316	0.514	2.97622e-21	Naive_CAR_30100	BMd15_CAR_SEM_2768
CYB5B	CAR clone 9 between naive -d15 SEM+	CYB5B	8.1455e-26	-0.786482	0.227	0.507	2.98133e-21	Naive_CAR_30100	BMd15_CAR_SEM_2768
IVNS1ABP	CAR clone 9 between naive -d15 SEM+	IVNS1ABP	8.19827e-26	2.51863	0.722	0.359	3.00065e-21	Naive_CAR_30100	BMd15_CAR_SEM_2768
DLG1	CAR clone 9 between naive -d15 SEM+	DLG1	8.21082e-26	-0.760671	0.301	0.542	3.00524e-21	Naive_CAR_30100	BMd15_CAR_SEM_2768
GRK5	CAR clone 9 between naive -d15 SEM+	GRK5	8.23986e-26	-1.14757	0.258	0.514	3.01587e-21	Naive_CAR_30100	BMd15_CAR_SEM_2768
YEATS4	CAR clone 9 between naive -d15 SEM+	YEATS4	8.34451e-26	-1.05296	0.118	0.317	3.05417e-21	Naive_CAR_30100	BMd15_CAR_SEM_2768
NDUFA7	CAR clone 9 between naive -d15 SEM+	NDUFA7	8.39161e-26	-0.496778	0.392	0.599	3.07141e-21	Naive_CAR_30100	BMd15_CAR_SEM_2768
COX7C	CAR clone 9 between naive -d15 SEM+	COX7C	9.03558e-26	0.227257	0.9	0.852	3.30711e-21	Naive_CAR_30100	BMd15_CAR_SEM_2768
DNAJB14	CAR clone 9 between naive -d15 SEM+	DNAJB14	9.24861e-26	-0.687067	0.324	0.592	3.38508e-21	Naive_CAR_30100	BMd15_CAR_SEM_2768
UBE2L6	CAR clone 9 between naive -d15 SEM+	UBE2L6	9.81139e-26	-0.410866	0.438	0.683	3.59107e-21	Naive_CAR_30100	BMd15_CAR_SEM_2768
HDAC1	CAR clone 9 between naive -d15 SEM+	HDAC1	9.84189e-26	-0.506207	0.412	0.648	3.60223e-21	Naive_CAR_30100	BMd15_CAR_SEM_2768
NPDC1	CAR clone 9 between naive -d15 SEM+	NPDC1	1.02584e-25	-2.62704	0.038	0.31	3.75467e-21	Naive_CAR_30100	BMd15_CAR_SEM_2768
BCAP29	CAR clone 9 between naive -d15 SEM+	BCAP29	1.02825e-25	-0.880966	0.222	0.479	3.76348e-21	Naive_CAR_30100	BMd15_CAR_SEM_2768
SGO1	CAR clone 9 between naive -d15 SEM+	SGO1	1.03265e-25	-3.76766	0.013	0.176	3.77961e-21	Naive_CAR_30100	BMd15_CAR_SEM_2768
NCBP3	CAR clone 9 between naive -d15 SEM+	NCBP3	1.07209e-25	-0.90732	0.273	0.57	3.92395e-21	Naive_CAR_30100	BMd15_CAR_SEM_2768
SLC7A5	CAR clone 9 between naive -d15 SEM+	SLC7A5	1.09897e-25	-0.209888	0.5	0.683	4.02236e-21	Naive_CAR_30100	BMd15_CAR_SEM_2768
GOLGA8N	CAR clone 9 between naive -d15 SEM+	GOLGA8N	1.12537e-25	-3.38761	0.026	0.261	4.11896e-21	Naive_CAR_30100	BMd15_CAR_SEM_2768
TPI1	CAR clone 9 between naive -d15 SEM+	TPI1	1.61181e-25	0.526918	0.9	0.873	5.8994e-21	Naive_CAR_30100	BMd15_CAR_SEM_2768
TBXAS1	CAR clone 9 between naive -d15 SEM+	TBXAS1	1.7005e-25	-1.91648	0.089	0.324	6.22402e-21	Naive_CAR_30100	BMd15_CAR_SEM_2768
SMARCB1	CAR clone 9 between naive -d15 SEM+	SMARCB1	1.79878e-25	-0.747145	0.264	0.535	6.5837e-21	Naive_CAR_30100	BMd15_CAR_SEM_2768
CDCA4	CAR clone 9 between naive -d15 SEM+	CDCA4	2.12178e-25	-0.674682	0.193	0.387	7.76593e-21	Naive_CAR_30100	BMd15_CAR_SEM_2768
UQCC2	CAR clone 9 between naive -d15 SEM+	UQCC2	2.17879e-25	-0.322688	0.351	0.528	7.97458e-21	Naive_CAR_30100	BMd15_CAR_SEM_2768
PPIH	CAR clone 9 between naive -d15 SEM+	PPIH	2.18233e-25	-0.955871	0.178	0.43	7.98753e-21	Naive_CAR_30100	BMd15_CAR_SEM_2768
MRPL16	CAR clone 9 between naive -d15 SEM+	MRPL16	2.22437e-25	-0.927926	0.206	0.437	8.1414e-21	Naive_CAR_30100	BMd15_CAR_SEM_2768
UBE2C	CAR clone 9 between naive -d15 SEM+	UBE2C	2.23556e-25	-7.14025	0.003	0.169	8.18238e-21	Naive_CAR_30100	BMd15_CAR_SEM_2768
PARP4	CAR clone 9 between naive -d15 SEM+	PARP4	2.36749e-25	-1.01942	0.23	0.472	8.66525e-21	Naive_CAR_30100	BMd15_CAR_SEM_2768
LAMTOR2	CAR clone 9 between naive -d15 SEM+	LAMTOR2	2.55546e-25	-0.894643	0.199	0.514	9.35326e-21	Naive_CAR_30100	BMd15_CAR_SEM_2768
ATP2A2	CAR clone 9 between naive -d15 SEM+	ATP2A2	2.65409e-25	-1.15053	0.167	0.444	9.71425e-21	Naive_CAR_30100	BMd15_CAR_SEM_2768
PNP	CAR clone 9 between naive -d15 SEM+	PNP	3.02043e-25	-0.543256	0.253	0.535	1.10551e-20	Naive_CAR_30100	BMd15_CAR_SEM_2768
ADK	CAR clone 9 between naive -d15 SEM+	ADK	3.18718e-25	-0.627331	0.346	0.585	1.16654e-20	Naive_CAR_30100	BMd15_CAR_SEM_2768
CDK5RAP2	CAR clone 9 between naive -d15 SEM+	CDK5RAP2	3.25997e-25	-0.867847	0.19	0.401	1.19318e-20	Naive_CAR_30100	BMd15_CAR_SEM_2768
PSMA7	CAR clone 9 between naive -d15 SEM+	PSMA7	3.44168e-25	0.208179	0.792	0.817	1.25969e-20	Naive_CAR_30100	BMd15_CAR_SEM_2768
ARSB	CAR clone 9 between naive -d15 SEM+	ARSB	3.8865e-25	-1.86577	0.072	0.275	1.4225e-20	Naive_CAR_30100	BMd15_CAR_SEM_2768
UPF2	CAR clone 9 between naive -d15 SEM+	UPF2	3.89017e-25	-0.712251	0.427	0.676	1.42384e-20	Naive_CAR_30100	BMd15_CAR_SEM_2768
SUSD6	CAR clone 9 between naive -d15 SEM+	SUSD6	4.47104e-25	-0.997844	0.301	0.592	1.63645e-20	Naive_CAR_30100	BMd15_CAR_SEM_2768
MIF	CAR clone 9 between naive -d15 SEM+	MIF	4.74723e-25	1.23128	0.958	0.901	1.73753e-20	Naive_CAR_30100	BMd15_CAR_SEM_2768
TESC	CAR clone 9 between naive -d15 SEM+	TESC	5.48156e-25	-0.912916	0.182	0.38	2.00631e-20	Naive_CAR_30100	BMd15_CAR_SEM_2768
PAK1	CAR clone 9 between naive -d15 SEM+	PAK1	5.55084e-25	-1.45966	0.089	0.296	2.03166e-20	Naive_CAR_30100	BMd15_CAR_SEM_2768
ANKRD39	CAR clone 9 between naive -d15 SEM+	ANKRD39	5.69577e-25	-1.16456	0.165	0.437	2.08471e-20	Naive_CAR_30100	BMd15_CAR_SEM_2768
COPS6	CAR clone 9 between naive -d15 SEM+	COPS6	5.84346e-25	-0.689719	0.303	0.592	2.13877e-20	Naive_CAR_30100	BMd15_CAR_SEM_2768
RRBP1	CAR clone 9 between naive -d15 SEM+	RRBP1	5.96818e-25	-0.852049	0.266	0.535	2.18441e-20	Naive_CAR_30100	BMd15_CAR_SEM_2768
MTHFD1	CAR clone 9 between naive -d15 SEM+	MTHFD1	6.01266e-25	-1.52782	0.083	0.275	2.20069e-20	Naive_CAR_30100	BMd15_CAR_SEM_2768
APOBEC3H	CAR clone 9 between naive -d15 SEM+	APOBEC3H	6.09143e-25	-0.338708	0.484	0.655	2.22952e-20	Naive_CAR_30100	BMd15_CAR_SEM_2768
CTCF	CAR clone 9 between naive -d15 SEM+	CTCF	6.49953e-25	-0.791623	0.274	0.507	2.37889e-20	Naive_CAR_30100	BMd15_CAR_SEM_2768
NDUFA12	CAR clone 9 between naive -d15 SEM+	NDUFA12	6.64747e-25	-0.160627	0.621	0.732	2.43304e-20	Naive_CAR_30100	BMd15_CAR_SEM_2768
NSMCE1	CAR clone 9 between naive -d15 SEM+	NSMCE1	6.75746e-25	-0.906304	0.199	0.437	2.4733e-20	Naive_CAR_30100	BMd15_CAR_SEM_2768
SLC2A4RG	CAR clone 9 between naive -d15 SEM+	SLC2A4RG	7.61402e-25	-0.590101	0.299	0.486	2.78681e-20	Naive_CAR_30100	BMd15_CAR_SEM_2768
RPTOR	CAR clone 9 between naive -d15 SEM+	RPTOR	7.77223e-25	-1.00669	0.269	0.563	2.84472e-20	Naive_CAR_30100	BMd15_CAR_SEM_2768
MKI67	CAR clone 9 between naive -d15 SEM+	MKI67	8.30076e-25	-8.89777	0.002	0.303	3.03816e-20	Naive_CAR_30100	BMd15_CAR_SEM_2768
BAZ1B	CAR clone 9 between naive -d15 SEM+	BAZ1B	9.36557e-25	-0.644824	0.341	0.57	3.42789e-20	Naive_CAR_30100	BMd15_CAR_SEM_2768
AP001347.1	CAR clone 9 between naive -d15 SEM+	AP001347.1	1.01361e-24	-4.70771	0.007	0.254	3.70992e-20	Naive_CAR_30100	BMd15_CAR_SEM_2768
MBP	CAR clone 9 between naive -d15 SEM+	MBP	1.04521e-24	-0.490413	0.475	0.704	3.82556e-20	Naive_CAR_30100	BMd15_CAR_SEM_2768
CEMIP2	CAR clone 9 between naive -d15 SEM+	CEMIP2	1.29212e-24	-0.75694	0.259	0.451	4.72927e-20	Naive_CAR_30100	BMd15_CAR_SEM_2768
HIST1H3H	CAR clone 9 between naive -d15 SEM+	HIST1H3H	1.30395e-24	-2.15983	0.05	0.148	4.77257e-20	Naive_CAR_30100	BMd15_CAR_SEM_2768
CDK2AP1	CAR clone 9 between naive -d15 SEM+	CDK2AP1	1.31332e-24	-1.17635	0.16	0.415	4.80688e-20	Naive_CAR_30100	BMd15_CAR_SEM_2768
ITFG1	CAR clone 9 between naive -d15 SEM+	ITFG1	1.34246e-24	-0.649575	0.328	0.606	4.91355e-20	Naive_CAR_30100	BMd15_CAR_SEM_2768
SMARCC2	CAR clone 9 between naive -d15 SEM+	SMARCC2	1.65221e-24	-0.739718	0.313	0.62	6.04726e-20	Naive_CAR_30100	BMd15_CAR_SEM_2768
TRIOBP	CAR clone 9 between naive -d15 SEM+	TRIOBP	2.20205e-24	-1.15258	0.125	0.38	8.05974e-20	Naive_CAR_30100	BMd15_CAR_SEM_2768
DLEU2	CAR clone 9 between naive -d15 SEM+	DLEU2	2.30063e-24	-1.05888	0.243	0.486	8.42053e-20	Naive_CAR_30100	BMd15_CAR_SEM_2768
KNTC1	CAR clone 9 between naive -d15 SEM+	KNTC1	2.75275e-24	-4.3347	0.011	0.232	1.00754e-19	Naive_CAR_30100	BMd15_CAR_SEM_2768
PPM1D	CAR clone 9 between naive -d15 SEM+	PPM1D	2.82465e-24	-1.22394	0.13	0.38	1.03385e-19	Naive_CAR_30100	BMd15_CAR_SEM_2768
PPP6R3	CAR clone 9 between naive -d15 SEM+	PPP6R3	3.17749e-24	-0.57053	0.402	0.648	1.16299e-19	Naive_CAR_30100	BMd15_CAR_SEM_2768
NIN	CAR clone 9 between naive -d15 SEM+	NIN	3.18468e-24	-0.482185	0.414	0.704	1.16563e-19	Naive_CAR_30100	BMd15_CAR_SEM_2768
PARP9	CAR clone 9 between naive -d15 SEM+	PARP9	3.2949e-24	-1.46262	0.089	0.387	1.20597e-19	Naive_CAR_30100	BMd15_CAR_SEM_2768
JUND	CAR clone 9 between naive -d15 SEM+	JUND	3.41002e-24	1.28503	0.978	0.944	1.2481e-19	Naive_CAR_30100	BMd15_CAR_SEM_2768
CBR3	CAR clone 9 between naive -d15 SEM+	CBR3	3.70822e-24	-2.06117	0.028	0.197	1.35725e-19	Naive_CAR_30100	BMd15_CAR_SEM_2768
TBK1	CAR clone 9 between naive -d15 SEM+	TBK1	3.75307e-24	-1.30757	0.172	0.451	1.37366e-19	Naive_CAR_30100	BMd15_CAR_SEM_2768
XRN1	CAR clone 9 between naive -d15 SEM+	XRN1	3.853e-24	-0.463208	0.481	0.711	1.41024e-19	Naive_CAR_30100	BMd15_CAR_SEM_2768
SMYD3	CAR clone 9 between naive -d15 SEM+	SMYD3	4.02954e-24	-0.528586	0.381	0.563	1.47485e-19	Naive_CAR_30100	BMd15_CAR_SEM_2768
SUPT4H1	CAR clone 9 between naive -d15 SEM+	SUPT4H1	4.03393e-24	-0.547843	0.359	0.62	1.47646e-19	Naive_CAR_30100	BMd15_CAR_SEM_2768
ABCA1	CAR clone 9 between naive -d15 SEM+	ABCA1	4.07025e-24	-3.27233	0.021	0.218	1.48975e-19	Naive_CAR_30100	BMd15_CAR_SEM_2768
TPGS2	CAR clone 9 between naive -d15 SEM+	TPGS2	4.08957e-24	-1.14945	0.174	0.415	1.49682e-19	Naive_CAR_30100	BMd15_CAR_SEM_2768
STK10	CAR clone 9 between naive -d15 SEM+	STK10	4.6803e-24	-0.29908	0.623	0.817	1.71304e-19	Naive_CAR_30100	BMd15_CAR_SEM_2768
ULK4	CAR clone 9 between naive -d15 SEM+	ULK4	4.7234e-24	-1.58252	0.126	0.401	1.72881e-19	Naive_CAR_30100	BMd15_CAR_SEM_2768
TFPT	CAR clone 9 between naive -d15 SEM+	TFPT	4.79826e-24	-0.852026	0.153	0.408	1.75621e-19	Naive_CAR_30100	BMd15_CAR_SEM_2768
RAB27A	CAR clone 9 between naive -d15 SEM+	RAB27A	4.94434e-24	-0.500674	0.349	0.57	1.80968e-19	Naive_CAR_30100	BMd15_CAR_SEM_2768
MRPL11	CAR clone 9 between naive -d15 SEM+	MRPL11	5.18573e-24	-0.914942	0.182	0.444	1.89803e-19	Naive_CAR_30100	BMd15_CAR_SEM_2768
ZNF326	CAR clone 9 between naive -d15 SEM+	ZNF326	5.66766e-24	-0.942769	0.189	0.451	2.07442e-19	Naive_CAR_30100	BMd15_CAR_SEM_2768
HDAC8	CAR clone 9 between naive -d15 SEM+	HDAC8	5.67955e-24	-1.35947	0.155	0.415	2.07877e-19	Naive_CAR_30100	BMd15_CAR_SEM_2768
PPP3CA	CAR clone 9 between naive -d15 SEM+	PPP3CA	5.87446e-24	-0.532951	0.522	0.754	2.15011e-19	Naive_CAR_30100	BMd15_CAR_SEM_2768
GPR174	CAR clone 9 between naive -d15 SEM+	GPR174	6.16688e-24	-1.0652	0.098	0.31	2.25714e-19	Naive_CAR_30100	BMd15_CAR_SEM_2768
ZBTB16	CAR clone 9 between naive -d15 SEM+	ZBTB16	7.33192e-24	-0.294361	0.627	0.754	2.68356e-19	Naive_CAR_30100	BMd15_CAR_SEM_2768
HSP90B1	CAR clone 9 between naive -d15 SEM+	HSP90B1	7.48274e-24	1.69135	0.917	0.725	2.73876e-19	Naive_CAR_30100	BMd15_CAR_SEM_2768
DCTN3	CAR clone 9 between naive -d15 SEM+	DCTN3	8.51286e-24	-0.272402	0.412	0.542	3.11579e-19	Naive_CAR_30100	BMd15_CAR_SEM_2768
PMF1	CAR clone 9 between naive -d15 SEM+	PMF1	8.63062e-24	-0.872066	0.233	0.472	3.15889e-19	Naive_CAR_30100	BMd15_CAR_SEM_2768
HIST1H2BH	CAR clone 9 between naive -d15 SEM+	HIST1H2BH	8.64243e-24	-4.34452	0.006	0.113	3.16322e-19	Naive_CAR_30100	BMd15_CAR_SEM_2768
CHEK1	CAR clone 9 between naive -d15 SEM+	CHEK1	8.64257e-24	-4.76808	0.007	0.239	3.16327e-19	Naive_CAR_30100	BMd15_CAR_SEM_2768
CYP1B1-AS1	CAR clone 9 between naive -d15 SEM+	CYP1B1-AS1	9.11789e-24	-2.79162	0.022	0.197	3.33724e-19	Naive_CAR_30100	BMd15_CAR_SEM_2768
FANCG	CAR clone 9 between naive -d15 SEM+	FANCG	1.01654e-23	-3.09138	0.02	0.204	3.72063e-19	Naive_CAR_30100	BMd15_CAR_SEM_2768
IL4I1	CAR clone 9 between naive -d15 SEM+	IL4I1	1.02701e-23	4.24092	0.587	0.07	3.75897e-19	Naive_CAR_30100	BMd15_CAR_SEM_2768
RBBP7	CAR clone 9 between naive -d15 SEM+	RBBP7	1.04716e-23	-0.395542	0.295	0.5	3.83271e-19	Naive_CAR_30100	BMd15_CAR_SEM_2768
ZNF791	CAR clone 9 between naive -d15 SEM+	ZNF791	1.08969e-23	-1.04592	0.171	0.472	3.98838e-19	Naive_CAR_30100	BMd15_CAR_SEM_2768
PLP2	CAR clone 9 between naive -d15 SEM+	PLP2	1.11486e-23	0.163849	0.609	0.627	4.08048e-19	Naive_CAR_30100	BMd15_CAR_SEM_2768
PBX4	CAR clone 9 between naive -d15 SEM+	PBX4	1.18049e-23	-0.335234	0.677	0.838	4.32072e-19	Naive_CAR_30100	BMd15_CAR_SEM_2768
SRGAP2B	CAR clone 9 between naive -d15 SEM+	SRGAP2B	1.21019e-23	-1.44325	0.111	0.359	4.42941e-19	Naive_CAR_30100	BMd15_CAR_SEM_2768
YY1	CAR clone 9 between naive -d15 SEM+	YY1	1.27101e-23	-0.286313	0.48	0.704	4.65203e-19	Naive_CAR_30100	BMd15_CAR_SEM_2768
SGO2	CAR clone 9 between naive -d15 SEM+	SGO2	1.3468e-23	-2.42732	0.032	0.183	4.92944e-19	Naive_CAR_30100	BMd15_CAR_SEM_2768
RAB37	CAR clone 9 between naive -d15 SEM+	RAB37	1.36563e-23	-0.744063	0.225	0.43	4.99833e-19	Naive_CAR_30100	BMd15_CAR_SEM_2768
NDUFS6	CAR clone 9 between naive -d15 SEM+	NDUFS6	1.3935e-23	-0.400199	0.454	0.669	5.10037e-19	Naive_CAR_30100	BMd15_CAR_SEM_2768
POC1B	CAR clone 9 between naive -d15 SEM+	POC1B	1.41307e-23	-0.629076	0.304	0.577	5.17198e-19	Naive_CAR_30100	BMd15_CAR_SEM_2768
BRI3BP	CAR clone 9 between naive -d15 SEM+	BRI3BP	1.47603e-23	-2.36279	0.022	0.218	5.40241e-19	Naive_CAR_30100	BMd15_CAR_SEM_2768
NRDC	CAR clone 9 between naive -d15 SEM+	NRDC	1.63852e-23	-0.615992	0.386	0.669	5.99716e-19	Naive_CAR_30100	BMd15_CAR_SEM_2768
WDR7	CAR clone 9 between naive -d15 SEM+	WDR7	1.6416e-23	-1.30683	0.163	0.408	6.00843e-19	Naive_CAR_30100	BMd15_CAR_SEM_2768
HDLBP	CAR clone 9 between naive -d15 SEM+	HDLBP	1.7732e-23	-0.584461	0.463	0.718	6.49007e-19	Naive_CAR_30100	BMd15_CAR_SEM_2768
BOLA3	CAR clone 9 between naive -d15 SEM+	BOLA3	1.79193e-23	-0.771167	0.182	0.423	6.55863e-19	Naive_CAR_30100	BMd15_CAR_SEM_2768
RALGDS	CAR clone 9 between naive -d15 SEM+	RALGDS	1.796e-23	-0.778665	0.38	0.655	6.57353e-19	Naive_CAR_30100	BMd15_CAR_SEM_2768
DLL1	CAR clone 9 between naive -d15 SEM+	DLL1	1.82659e-23	-3.13994	0.026	0.204	6.68551e-19	Naive_CAR_30100	BMd15_CAR_SEM_2768
RC3H1	CAR clone 9 between naive -d15 SEM+	RC3H1	1.90589e-23	-1.01198	0.33	0.613	6.97574e-19	Naive_CAR_30100	BMd15_CAR_SEM_2768
RCL1	CAR clone 9 between naive -d15 SEM+	RCL1	2.02393e-23	-1.55295	0.091	0.338	7.40779e-19	Naive_CAR_30100	BMd15_CAR_SEM_2768
RNF38	CAR clone 9 between naive -d15 SEM+	RNF38	2.66185e-23	-0.740017	0.29	0.599	9.74265e-19	Naive_CAR_30100	BMd15_CAR_SEM_2768
AC103702.2	CAR clone 9 between naive -d15 SEM+	AC103702.2	2.87834e-23	-3.6083	0.014	0.183	1.0535e-18	Naive_CAR_30100	BMd15_CAR_SEM_2768
IL4	CAR clone 9 between naive -d15 SEM+	IL4	2.88995e-23	-3.29787	0.014	0.218	1.05775e-18	Naive_CAR_30100	BMd15_CAR_SEM_2768
PRDX3	CAR clone 9 between naive -d15 SEM+	PRDX3	3.07808e-23	-0.423331	0.265	0.423	1.12661e-18	Naive_CAR_30100	BMd15_CAR_SEM_2768
SLFN12	CAR clone 9 between naive -d15 SEM+	SLFN12	3.10547e-23	-3.61447	0.016	0.204	1.13663e-18	Naive_CAR_30100	BMd15_CAR_SEM_2768
ATXN1	CAR clone 9 between naive -d15 SEM+	ATXN1	3.15348e-23	-0.190943	0.519	0.754	1.15421e-18	Naive_CAR_30100	BMd15_CAR_SEM_2768
ARHGAP10	CAR clone 9 between naive -d15 SEM+	ARHGAP10	3.25831e-23	-0.96757	0.26	0.585	1.19257e-18	Naive_CAR_30100	BMd15_CAR_SEM_2768
WDR11	CAR clone 9 between naive -d15 SEM+	WDR11	3.41074e-23	-1.51464	0.119	0.345	1.24836e-18	Naive_CAR_30100	BMd15_CAR_SEM_2768
NSD3	CAR clone 9 between naive -d15 SEM+	NSD3	3.59028e-23	-0.482837	0.459	0.754	1.31408e-18	Naive_CAR_30100	BMd15_CAR_SEM_2768
SKAP2	CAR clone 9 between naive -d15 SEM+	SKAP2	3.62078e-23	-1.58637	0.093	0.345	1.32524e-18	Naive_CAR_30100	BMd15_CAR_SEM_2768
TBCA	CAR clone 9 between naive -d15 SEM+	TBCA	3.70985e-23	-0.288579	0.58	0.725	1.35784e-18	Naive_CAR_30100	BMd15_CAR_SEM_2768
WNK1	CAR clone 9 between naive -d15 SEM+	WNK1	3.88201e-23	-0.540523	0.544	0.768	1.42085e-18	Naive_CAR_30100	BMd15_CAR_SEM_2768
KAT2B	CAR clone 9 between naive -d15 SEM+	KAT2B	4.20759e-23	-0.566665	0.38	0.62	1.54002e-18	Naive_CAR_30100	BMd15_CAR_SEM_2768
ADCY7	CAR clone 9 between naive -d15 SEM+	ADCY7	4.51407e-23	-1.37378	0.158	0.451	1.65219e-18	Naive_CAR_30100	BMd15_CAR_SEM_2768
RPL22	CAR clone 9 between naive -d15 SEM+	RPL22	4.5889e-23	0.434306	0.928	0.866	1.67958e-18	Naive_CAR_30100	BMd15_CAR_SEM_2768
NEIL3	CAR clone 9 between naive -d15 SEM+	NEIL3	4.71058e-23	-4.60515	0.007	0.155	1.72412e-18	Naive_CAR_30100	BMd15_CAR_SEM_2768
MSC	CAR clone 9 between naive -d15 SEM+	MSC	4.81093e-23	-4.50261	0.01	0.19	1.76085e-18	Naive_CAR_30100	BMd15_CAR_SEM_2768
LINC01943	CAR clone 9 between naive -d15 SEM+	LINC01943	4.97062e-23	-3.15679	0.022	0.176	1.8193e-18	Naive_CAR_30100	BMd15_CAR_SEM_2768
TRIP12	CAR clone 9 between naive -d15 SEM+	TRIP12	5.04366e-23	-0.619024	0.404	0.662	1.84603e-18	Naive_CAR_30100	BMd15_CAR_SEM_2768
WASHC4	CAR clone 9 between naive -d15 SEM+	WASHC4	5.09568e-23	-0.842102	0.2	0.415	1.86507e-18	Naive_CAR_30100	BMd15_CAR_SEM_2768
TAF1B	CAR clone 9 between naive -d15 SEM+	TAF1B	5.12094e-23	-1.24691	0.114	0.366	1.87431e-18	Naive_CAR_30100	BMd15_CAR_SEM_2768
CLTB	CAR clone 9 between naive -d15 SEM+	CLTB	5.21615e-23	-0.390283	0.438	0.669	1.90916e-18	Naive_CAR_30100	BMd15_CAR_SEM_2768
YAF2	CAR clone 9 between naive -d15 SEM+	YAF2	5.55902e-23	-0.739175	0.256	0.549	2.03466e-18	Naive_CAR_30100	BMd15_CAR_SEM_2768
KNL1	CAR clone 9 between naive -d15 SEM+	KNL1	5.6936e-23	-7.23767	0.003	0.232	2.08392e-18	Naive_CAR_30100	BMd15_CAR_SEM_2768
VPS13A	CAR clone 9 between naive -d15 SEM+	VPS13A	5.69927e-23	-0.709321	0.331	0.599	2.08599e-18	Naive_CAR_30100	BMd15_CAR_SEM_2768
FOSB	CAR clone 9 between naive -d15 SEM+	FOSB	5.98202e-23	2.11798	0.656	0.296	2.18948e-18	Naive_CAR_30100	BMd15_CAR_SEM_2768
SCAPER	CAR clone 9 between naive -d15 SEM+	SCAPER	6.38089e-23	-0.499329	0.264	0.507	2.33547e-18	Naive_CAR_30100	BMd15_CAR_SEM_2768
RBM25	CAR clone 9 between naive -d15 SEM+	RBM25	6.41057e-23	-0.305964	0.607	0.775	2.34633e-18	Naive_CAR_30100	BMd15_CAR_SEM_2768
SSH1	CAR clone 9 between naive -d15 SEM+	SSH1	6.48276e-23	-1.11519	0.177	0.444	2.37276e-18	Naive_CAR_30100	BMd15_CAR_SEM_2768
DYNLRB1	CAR clone 9 between naive -d15 SEM+	DYNLRB1	6.55357e-23	-0.381272	0.554	0.725	2.39867e-18	Naive_CAR_30100	BMd15_CAR_SEM_2768
PPCDC	CAR clone 9 between naive -d15 SEM+	PPCDC	6.68546e-23	-1.62635	0.094	0.324	2.44694e-18	Naive_CAR_30100	BMd15_CAR_SEM_2768
GATA3	CAR clone 9 between naive -d15 SEM+	GATA3	6.73894e-23	-0.307861	0.501	0.655	2.46652e-18	Naive_CAR_30100	BMd15_CAR_SEM_2768
TIPARP	CAR clone 9 between naive -d15 SEM+	TIPARP	6.795e-23	-0.580059	0.296	0.493	2.48704e-18	Naive_CAR_30100	BMd15_CAR_SEM_2768
UQCR11	CAR clone 9 between naive -d15 SEM+	UQCR11	6.853e-23	0.160296	0.854	0.838	2.50826e-18	Naive_CAR_30100	BMd15_CAR_SEM_2768
SUSD1	CAR clone 9 between naive -d15 SEM+	SUSD1	7.43292e-23	-5.21603	0.006	0.289	2.72052e-18	Naive_CAR_30100	BMd15_CAR_SEM_2768
PPHLN1	CAR clone 9 between naive -d15 SEM+	PPHLN1	7.77255e-23	-0.675305	0.349	0.613	2.84483e-18	Naive_CAR_30100	BMd15_CAR_SEM_2768
NEDD1	CAR clone 9 between naive -d15 SEM+	NEDD1	8.25715e-23	-1.30755	0.106	0.338	3.0222e-18	Naive_CAR_30100	BMd15_CAR_SEM_2768
RAB3GAP2	CAR clone 9 between naive -d15 SEM+	RAB3GAP2	8.62782e-23	-1.00162	0.204	0.465	3.15787e-18	Naive_CAR_30100	BMd15_CAR_SEM_2768
ARID1A	CAR clone 9 between naive -d15 SEM+	ARID1A	8.64369e-23	-0.715499	0.343	0.648	3.16368e-18	Naive_CAR_30100	BMd15_CAR_SEM_2768
SUPT16H	CAR clone 9 between naive -d15 SEM+	SUPT16H	8.72303e-23	-0.427486	0.334	0.493	3.19272e-18	Naive_CAR_30100	BMd15_CAR_SEM_2768
GCLM	CAR clone 9 between naive -d15 SEM+	GCLM	8.81997e-23	-1.12819	0.153	0.43	3.2282e-18	Naive_CAR_30100	BMd15_CAR_SEM_2768
XPR1	CAR clone 9 between naive -d15 SEM+	XPR1	8.82647e-23	-0.907556	0.222	0.465	3.23058e-18	Naive_CAR_30100	BMd15_CAR_SEM_2768
CTR9	CAR clone 9 between naive -d15 SEM+	CTR9	8.93047e-23	-0.482205	0.322	0.549	3.26864e-18	Naive_CAR_30100	BMd15_CAR_SEM_2768
S100Z	CAR clone 9 between naive -d15 SEM+	S100Z	9.8826e-23	-1.73853	0.073	0.275	3.61713e-18	Naive_CAR_30100	BMd15_CAR_SEM_2768
AC091057.6	CAR clone 9 between naive -d15 SEM+	AC091057.6	9.89082e-23	-3.70911	0.011	0.218	3.62014e-18	Naive_CAR_30100	BMd15_CAR_SEM_2768
TSTA3	CAR clone 9 between naive -d15 SEM+	TSTA3	1.00926e-22	-0.703522	0.193	0.394	3.69398e-18	Naive_CAR_30100	BMd15_CAR_SEM_2768
SNX5	CAR clone 9 between naive -d15 SEM+	SNX5	1.02274e-22	-0.589357	0.285	0.514	3.74333e-18	Naive_CAR_30100	BMd15_CAR_SEM_2768
C21orf58	CAR clone 9 between naive -d15 SEM+	C21orf58	1.03429e-22	-5.26805	0.005	0.218	3.78561e-18	Naive_CAR_30100	BMd15_CAR_SEM_2768
G6PD	CAR clone 9 between naive -d15 SEM+	G6PD	1.07071e-22	-1.23693	0.127	0.373	3.9189e-18	Naive_CAR_30100	BMd15_CAR_SEM_2768
SUCLG2	CAR clone 9 between naive -d15 SEM+	SUCLG2	1.09429e-22	-0.716856	0.325	0.606	4.0052e-18	Naive_CAR_30100	BMd15_CAR_SEM_2768
JOSD2	CAR clone 9 between naive -d15 SEM+	JOSD2	1.09964e-22	-0.645683	0.262	0.514	4.0248e-18	Naive_CAR_30100	BMd15_CAR_SEM_2768
SLTM	CAR clone 9 between naive -d15 SEM+	SLTM	1.13297e-22	-0.34299	0.495	0.697	4.14677e-18	Naive_CAR_30100	BMd15_CAR_SEM_2768
DGKH	CAR clone 9 between naive -d15 SEM+	DGKH	1.1533e-22	-2.0803	0.048	0.261	4.2212e-18	Naive_CAR_30100	BMd15_CAR_SEM_2768
ELOVL5	CAR clone 9 between naive -d15 SEM+	ELOVL5	1.17448e-22	-0.59089	0.386	0.62	4.29873e-18	Naive_CAR_30100	BMd15_CAR_SEM_2768
TMEM204	CAR clone 9 between naive -d15 SEM+	TMEM204	1.22126e-22	-1.96691	0.06	0.31	4.46994e-18	Naive_CAR_30100	BMd15_CAR_SEM_2768
DNAJC15	CAR clone 9 between naive -d15 SEM+	DNAJC15	1.32313e-22	-0.595295	0.356	0.549	4.84279e-18	Naive_CAR_30100	BMd15_CAR_SEM_2768
ELK3	CAR clone 9 between naive -d15 SEM+	ELK3	1.35382e-22	-0.844991	0.223	0.514	4.95512e-18	Naive_CAR_30100	BMd15_CAR_SEM_2768
TANK	CAR clone 9 between naive -d15 SEM+	TANK	1.4047e-22	-0.276823	0.66	0.789	5.14133e-18	Naive_CAR_30100	BMd15_CAR_SEM_2768
SETD5	CAR clone 9 between naive -d15 SEM+	SETD5	1.44695e-22	-0.570531	0.425	0.676	5.29596e-18	Naive_CAR_30100	BMd15_CAR_SEM_2768
CDT1	CAR clone 9 between naive -d15 SEM+	CDT1	1.49983e-22	-5.64942	0.005	0.204	5.48951e-18	Naive_CAR_30100	BMd15_CAR_SEM_2768
SLIRP	CAR clone 9 between naive -d15 SEM+	SLIRP	1.6586e-22	-0.547946	0.435	0.662	6.07064e-18	Naive_CAR_30100	BMd15_CAR_SEM_2768
HIST2H2AB	CAR clone 9 between naive -d15 SEM+	HIST2H2AB	1.67588e-22	-1.27079	0.049	0.148	6.13387e-18	Naive_CAR_30100	BMd15_CAR_SEM_2768
SNRPC	CAR clone 9 between naive -d15 SEM+	SNRPC	1.72666e-22	-0.419185	0.4	0.606	6.31977e-18	Naive_CAR_30100	BMd15_CAR_SEM_2768
ECT2	CAR clone 9 between naive -d15 SEM+	ECT2	1.96216e-22	-3.66247	0.005	0.183	7.1817e-18	Naive_CAR_30100	BMd15_CAR_SEM_2768
LRR1	CAR clone 9 between naive -d15 SEM+	LRR1	2.01309e-22	-1.25269	0.069	0.197	7.36812e-18	Naive_CAR_30100	BMd15_CAR_SEM_2768
USP7	CAR clone 9 between naive -d15 SEM+	USP7	2.16137e-22	-0.69674	0.341	0.613	7.91082e-18	Naive_CAR_30100	BMd15_CAR_SEM_2768
KPNB1	CAR clone 9 between naive -d15 SEM+	KPNB1	2.18384e-22	-0.214389	0.475	0.669	7.99307e-18	Naive_CAR_30100	BMd15_CAR_SEM_2768
CTNNB1	CAR clone 9 between naive -d15 SEM+	CTNNB1	2.46569e-22	-0.562579	0.36	0.634	9.02467e-18	Naive_CAR_30100	BMd15_CAR_SEM_2768
BRCA2	CAR clone 9 between naive -d15 SEM+	BRCA2	2.50851e-22	-2.68685	0.028	0.148	9.1814e-18	Naive_CAR_30100	BMd15_CAR_SEM_2768
LYN	CAR clone 9 between naive -d15 SEM+	LYN	2.54363e-22	-1.82322	0.08	0.317	9.30993e-18	Naive_CAR_30100	BMd15_CAR_SEM_2768
RFWD3	CAR clone 9 between naive -d15 SEM+	RFWD3	2.58241e-22	-1.25859	0.095	0.296	9.45188e-18	Naive_CAR_30100	BMd15_CAR_SEM_2768
SOD1	CAR clone 9 between naive -d15 SEM+	SOD1	2.60715e-22	0.154974	0.759	0.754	9.54242e-18	Naive_CAR_30100	BMd15_CAR_SEM_2768
WDHD1	CAR clone 9 between naive -d15 SEM+	WDHD1	2.69181e-22	-3.12479	0.021	0.19	9.85228e-18	Naive_CAR_30100	BMd15_CAR_SEM_2768
CGGBP1	CAR clone 9 between naive -d15 SEM+	CGGBP1	2.76347e-22	-0.443269	0.428	0.613	1.01146e-17	Naive_CAR_30100	BMd15_CAR_SEM_2768
PPM1M	CAR clone 9 between naive -d15 SEM+	PPM1M	2.98185e-22	-0.886448	0.166	0.423	1.09139e-17	Naive_CAR_30100	BMd15_CAR_SEM_2768
CCP110	CAR clone 9 between naive -d15 SEM+	CCP110	3.08131e-22	-1.59319	0.072	0.282	1.12779e-17	Naive_CAR_30100	BMd15_CAR_SEM_2768
ITGA2	CAR clone 9 between naive -d15 SEM+	ITGA2	3.22865e-22	-2.26977	0.058	0.261	1.18172e-17	Naive_CAR_30100	BMd15_CAR_SEM_2768
RAB3GAP1	CAR clone 9 between naive -d15 SEM+	RAB3GAP1	3.22867e-22	-0.739192	0.32	0.57	1.18172e-17	Naive_CAR_30100	BMd15_CAR_SEM_2768
SORL1	CAR clone 9 between naive -d15 SEM+	SORL1	3.27694e-22	-0.538304	0.391	0.585	1.19939e-17	Naive_CAR_30100	BMd15_CAR_SEM_2768
GEN1	CAR clone 9 between naive -d15 SEM+	GEN1	3.29981e-22	-2.76443	0.017	0.176	1.20777e-17	Naive_CAR_30100	BMd15_CAR_SEM_2768
NXPH4	CAR clone 9 between naive -d15 SEM+	NXPH4	3.45213e-22	-1.09211	0.111	0.275	1.26351e-17	Naive_CAR_30100	BMd15_CAR_SEM_2768
SLA2	CAR clone 9 between naive -d15 SEM+	SLA2	3.61481e-22	-0.779749	0.28	0.563	1.32306e-17	Naive_CAR_30100	BMd15_CAR_SEM_2768
TTF2	CAR clone 9 between naive -d15 SEM+	TTF2	3.66041e-22	-1.17947	0.099	0.317	1.33975e-17	Naive_CAR_30100	BMd15_CAR_SEM_2768
ZNF207	CAR clone 9 between naive -d15 SEM+	ZNF207	3.94911e-22	-0.284266	0.493	0.697	1.44541e-17	Naive_CAR_30100	BMd15_CAR_SEM_2768
AGFG2	CAR clone 9 between naive -d15 SEM+	AGFG2	4.32698e-22	-1.34311	0.098	0.338	1.58372e-17	Naive_CAR_30100	BMd15_CAR_SEM_2768
CCDC32	CAR clone 9 between naive -d15 SEM+	CCDC32	4.70279e-22	-0.710897	0.19	0.458	1.72127e-17	Naive_CAR_30100	BMd15_CAR_SEM_2768
CISH	CAR clone 9 between naive -d15 SEM+	CISH	4.815e-22	0.28205	0.783	0.803	1.76234e-17	Naive_CAR_30100	BMd15_CAR_SEM_2768
OAS3	CAR clone 9 between naive -d15 SEM+	OAS3	4.96446e-22	-1.79115	0.05	0.225	1.81704e-17	Naive_CAR_30100	BMd15_CAR_SEM_2768
SIMC1	CAR clone 9 between naive -d15 SEM+	SIMC1	4.98048e-22	-1.09182	0.161	0.387	1.8229e-17	Naive_CAR_30100	BMd15_CAR_SEM_2768
YPEL2	CAR clone 9 between naive -d15 SEM+	YPEL2	5.10585e-22	-1.92399	0.054	0.289	1.86879e-17	Naive_CAR_30100	BMd15_CAR_SEM_2768
TUBG1	CAR clone 9 between naive -d15 SEM+	TUBG1	5.20766e-22	-1.25661	0.094	0.268	1.90606e-17	Naive_CAR_30100	BMd15_CAR_SEM_2768
LYRM4	CAR clone 9 between naive -d15 SEM+	LYRM4	5.20768e-22	-2.1207	0.056	0.303	1.90606e-17	Naive_CAR_30100	BMd15_CAR_SEM_2768
LSM3	CAR clone 9 between naive -d15 SEM+	LSM3	5.39928e-22	-0.418748	0.326	0.514	1.97619e-17	Naive_CAR_30100	BMd15_CAR_SEM_2768
SARNP	CAR clone 9 between naive -d15 SEM+	SARNP	5.39928e-22	-0.41748	0.331	0.563	1.97619e-17	Naive_CAR_30100	BMd15_CAR_SEM_2768
LIN54	CAR clone 9 between naive -d15 SEM+	LIN54	5.6586e-22	-1.40945	0.082	0.303	2.0711e-17	Naive_CAR_30100	BMd15_CAR_SEM_2768
MVP	CAR clone 9 between naive -d15 SEM+	MVP	5.71909e-22	-0.74159	0.284	0.507	2.09325e-17	Naive_CAR_30100	BMd15_CAR_SEM_2768
UBE2A	CAR clone 9 between naive -d15 SEM+	UBE2A	6.11809e-22	-0.3698	0.345	0.563	2.23928e-17	Naive_CAR_30100	BMd15_CAR_SEM_2768
CEP192	CAR clone 9 between naive -d15 SEM+	CEP192	6.28417e-22	-0.86524	0.148	0.359	2.30007e-17	Naive_CAR_30100	BMd15_CAR_SEM_2768
NFATC2IP	CAR clone 9 between naive -d15 SEM+	NFATC2IP	6.39073e-22	-0.862001	0.268	0.521	2.33907e-17	Naive_CAR_30100	BMd15_CAR_SEM_2768
KCNAB2	CAR clone 9 between naive -d15 SEM+	KCNAB2	6.45417e-22	-0.353869	0.535	0.768	2.36229e-17	Naive_CAR_30100	BMd15_CAR_SEM_2768
RNPEPL1	CAR clone 9 between naive -d15 SEM+	RNPEPL1	6.58325e-22	-0.48939	0.401	0.655	2.40954e-17	Naive_CAR_30100	BMd15_CAR_SEM_2768
ANAPC11	CAR clone 9 between naive -d15 SEM+	ANAPC11	6.66254e-22	0.168549	0.656	0.676	2.43856e-17	Naive_CAR_30100	BMd15_CAR_SEM_2768
RCCD1	CAR clone 9 between naive -d15 SEM+	RCCD1	6.66987e-22	-2.16483	0.029	0.162	2.44124e-17	Naive_CAR_30100	BMd15_CAR_SEM_2768
USP1	CAR clone 9 between naive -d15 SEM+	USP1	6.94726e-22	-0.440315	0.233	0.415	2.54277e-17	Naive_CAR_30100	BMd15_CAR_SEM_2768
MAP3K20	CAR clone 9 between naive -d15 SEM+	MAP3K20	6.96061e-22	-1.56814	0.075	0.275	2.54765e-17	Naive_CAR_30100	BMd15_CAR_SEM_2768
NLRC5	CAR clone 9 between naive -d15 SEM+	NLRC5	6.96068e-22	-1.34826	0.083	0.296	2.54768e-17	Naive_CAR_30100	BMd15_CAR_SEM_2768
CHMP4B	CAR clone 9 between naive -d15 SEM+	CHMP4B	7.01436e-22	-0.531303	0.35	0.606	2.56733e-17	Naive_CAR_30100	BMd15_CAR_SEM_2768
CABIN1	CAR clone 9 between naive -d15 SEM+	CABIN1	7.49402e-22	-0.764898	0.288	0.549	2.74289e-17	Naive_CAR_30100	BMd15_CAR_SEM_2768
IL21R	CAR clone 9 between naive -d15 SEM+	IL21R	7.60084e-22	-2.20883	0.047	0.204	2.78198e-17	Naive_CAR_30100	BMd15_CAR_SEM_2768
RTTN	CAR clone 9 between naive -d15 SEM+	RTTN	7.60121e-22	-1.89665	0.048	0.232	2.78212e-17	Naive_CAR_30100	BMd15_CAR_SEM_2768
RNGTT	CAR clone 9 between naive -d15 SEM+	RNGTT	8.3265e-22	-0.802673	0.207	0.507	3.04758e-17	Naive_CAR_30100	BMd15_CAR_SEM_2768
SSBP3	CAR clone 9 between naive -d15 SEM+	SSBP3	8.61482e-22	-1.06011	0.195	0.437	3.15311e-17	Naive_CAR_30100	BMd15_CAR_SEM_2768
CYTOR	CAR clone 9 between naive -d15 SEM+	CYTOR	8.71827e-22	-0.305959	0.492	0.648	3.19097e-17	Naive_CAR_30100	BMd15_CAR_SEM_2768
KIF21B	CAR clone 9 between naive -d15 SEM+	KIF21B	8.77875e-22	-0.865424	0.213	0.479	3.21311e-17	Naive_CAR_30100	BMd15_CAR_SEM_2768
MYO1G	CAR clone 9 between naive -d15 SEM+	MYO1G	9.25694e-22	-0.218318	0.503	0.69	3.38813e-17	Naive_CAR_30100	BMd15_CAR_SEM_2768
JAK2	CAR clone 9 between naive -d15 SEM+	JAK2	9.56432e-22	-1.36057	0.15	0.423	3.50064e-17	Naive_CAR_30100	BMd15_CAR_SEM_2768
MSI2	CAR clone 9 between naive -d15 SEM+	MSI2	9.85763e-22	-0.807768	0.303	0.585	3.60799e-17	Naive_CAR_30100	BMd15_CAR_SEM_2768
PARP15	CAR clone 9 between naive -d15 SEM+	PARP15	9.91462e-22	-1.35794	0.146	0.345	3.62885e-17	Naive_CAR_30100	BMd15_CAR_SEM_2768
SFXN1	CAR clone 9 between naive -d15 SEM+	SFXN1	1.00847e-21	-0.293018	0.515	0.683	3.69109e-17	Naive_CAR_30100	BMd15_CAR_SEM_2768
CHAF1A	CAR clone 9 between naive -d15 SEM+	CHAF1A	1.04699e-21	-2.20118	0.04	0.183	3.8321e-17	Naive_CAR_30100	BMd15_CAR_SEM_2768
USP34	CAR clone 9 between naive -d15 SEM+	USP34	1.0713e-21	-0.349059	0.465	0.732	3.92105e-17	Naive_CAR_30100	BMd15_CAR_SEM_2768
DCP2	CAR clone 9 between naive -d15 SEM+	DCP2	1.12215e-21	-0.543178	0.321	0.57	4.10717e-17	Naive_CAR_30100	BMd15_CAR_SEM_2768
RPA2	CAR clone 9 between naive -d15 SEM+	RPA2	1.18201e-21	-0.477622	0.299	0.493	4.32627e-17	Naive_CAR_30100	BMd15_CAR_SEM_2768
CD200R1	CAR clone 9 between naive -d15 SEM+	CD200R1	1.25478e-21	-2.26812	0.048	0.211	4.5926e-17	Naive_CAR_30100	BMd15_CAR_SEM_2768
FUBP1	CAR clone 9 between naive -d15 SEM+	FUBP1	1.28683e-21	-0.225283	0.45	0.655	4.70993e-17	Naive_CAR_30100	BMd15_CAR_SEM_2768
NDUFB10	CAR clone 9 between naive -d15 SEM+	NDUFB10	1.34053e-21	-0.187597	0.516	0.669	4.90649e-17	Naive_CAR_30100	BMd15_CAR_SEM_2768
ASB2	CAR clone 9 between naive -d15 SEM+	ASB2	1.35832e-21	-0.276607	0.558	0.655	4.97158e-17	Naive_CAR_30100	BMd15_CAR_SEM_2768
GCNT1	CAR clone 9 between naive -d15 SEM+	GCNT1	1.36536e-21	-1.95413	0.058	0.261	4.99736e-17	Naive_CAR_30100	BMd15_CAR_SEM_2768
FBXL5	CAR clone 9 between naive -d15 SEM+	FBXL5	1.37153e-21	-0.601586	0.306	0.535	5.01995e-17	Naive_CAR_30100	BMd15_CAR_SEM_2768
GRAP	CAR clone 9 between naive -d15 SEM+	GRAP	1.3749e-21	-1.88949	0.061	0.282	5.03226e-17	Naive_CAR_30100	BMd15_CAR_SEM_2768
MRPS21	CAR clone 9 between naive -d15 SEM+	MRPS21	1.37594e-21	-0.222728	0.586	0.718	5.03608e-17	Naive_CAR_30100	BMd15_CAR_SEM_2768
WDR83OS	CAR clone 9 between naive -d15 SEM+	WDR83OS	1.39091e-21	-0.157712	0.623	0.697	5.09087e-17	Naive_CAR_30100	BMd15_CAR_SEM_2768
RNF168	CAR clone 9 between naive -d15 SEM+	RNF168	1.43611e-21	-0.690099	0.237	0.493	5.25629e-17	Naive_CAR_30100	BMd15_CAR_SEM_2768
KCTD5	CAR clone 9 between naive -d15 SEM+	KCTD5	1.50369e-21	-1.26984	0.118	0.345	5.50364e-17	Naive_CAR_30100	BMd15_CAR_SEM_2768
BTF3	CAR clone 9 between naive -d15 SEM+	BTF3	1.50836e-21	0.279874	0.888	0.838	5.52074e-17	Naive_CAR_30100	BMd15_CAR_SEM_2768
DENR	CAR clone 9 between naive -d15 SEM+	DENR	1.53966e-21	-0.569434	0.346	0.613	5.6353e-17	Naive_CAR_30100	BMd15_CAR_SEM_2768
TRANK1	CAR clone 9 between naive -d15 SEM+	TRANK1	1.55271e-21	-1.18104	0.145	0.437	5.68307e-17	Naive_CAR_30100	BMd15_CAR_SEM_2768
AL441992.1	CAR clone 9 between naive -d15 SEM+	AL441992.1	1.6092e-21	-2.23744	0.034	0.211	5.88982e-17	Naive_CAR_30100	BMd15_CAR_SEM_2768
SP140	CAR clone 9 between naive -d15 SEM+	SP140	1.63243e-21	-0.494881	0.405	0.697	5.97484e-17	Naive_CAR_30100	BMd15_CAR_SEM_2768
CENPJ	CAR clone 9 between naive -d15 SEM+	CENPJ	1.64337e-21	-2.75797	0.019	0.183	6.01489e-17	Naive_CAR_30100	BMd15_CAR_SEM_2768
SQSTM1	CAR clone 9 between naive -d15 SEM+	SQSTM1	1.71363e-21	1.33918	0.921	0.831	6.27205e-17	Naive_CAR_30100	BMd15_CAR_SEM_2768
GTDC1	CAR clone 9 between naive -d15 SEM+	GTDC1	1.75725e-21	-0.980514	0.193	0.493	6.43172e-17	Naive_CAR_30100	BMd15_CAR_SEM_2768
TGFBR3	CAR clone 9 between naive -d15 SEM+	TGFBR3	1.95237e-21	-0.994599	0.213	0.408	7.14587e-17	Naive_CAR_30100	BMd15_CAR_SEM_2768
RDX	CAR clone 9 between naive -d15 SEM+	RDX	2.02985e-21	-0.985278	0.198	0.465	7.42945e-17	Naive_CAR_30100	BMd15_CAR_SEM_2768
PLCB1	CAR clone 9 between naive -d15 SEM+	PLCB1	2.05216e-21	3.47991	0.533	0.077	7.5111e-17	Naive_CAR_30100	BMd15_CAR_SEM_2768
FBXO22	CAR clone 9 between naive -d15 SEM+	FBXO22	2.16865e-21	-1.20868	0.144	0.359	7.93747e-17	Naive_CAR_30100	BMd15_CAR_SEM_2768
VPS35L	CAR clone 9 between naive -d15 SEM+	VPS35L	2.22036e-21	-1.29869	0.085	0.331	8.12674e-17	Naive_CAR_30100	BMd15_CAR_SEM_2768
MRPL33	CAR clone 9 between naive -d15 SEM+	MRPL33	2.43309e-21	-0.467243	0.409	0.627	8.90537e-17	Naive_CAR_30100	BMd15_CAR_SEM_2768
M6PR	CAR clone 9 between naive -d15 SEM+	M6PR	2.48255e-21	-0.289886	0.439	0.683	9.08637e-17	Naive_CAR_30100	BMd15_CAR_SEM_2768
TOR1A	CAR clone 9 between naive -d15 SEM+	TOR1A	2.50492e-21	-0.601313	0.24	0.451	9.16824e-17	Naive_CAR_30100	BMd15_CAR_SEM_2768
GIGYF2	CAR clone 9 between naive -d15 SEM+	GIGYF2	2.93779e-21	-0.908362	0.241	0.514	1.07526e-16	Naive_CAR_30100	BMd15_CAR_SEM_2768
MSRA	CAR clone 9 between naive -d15 SEM+	MSRA	3.15316e-21	-2.29133	0.044	0.246	1.15409e-16	Naive_CAR_30100	BMd15_CAR_SEM_2768
KIF15	CAR clone 9 between naive -d15 SEM+	KIF15	3.16297e-21	-5.31064	0.004	0.176	1.15768e-16	Naive_CAR_30100	BMd15_CAR_SEM_2768
SLC7A6	CAR clone 9 between naive -d15 SEM+	SLC7A6	3.23111e-21	-1.03904	0.247	0.542	1.18262e-16	Naive_CAR_30100	BMd15_CAR_SEM_2768
AC138123.1	CAR clone 9 between naive -d15 SEM+	AC138123.1	3.36147e-21	-0.209683	0.578	0.697	1.23033e-16	Naive_CAR_30100	BMd15_CAR_SEM_2768
CDC42SE2	CAR clone 9 between naive -d15 SEM+	CDC42SE2	3.36347e-21	-0.240327	0.69	0.817	1.23106e-16	Naive_CAR_30100	BMd15_CAR_SEM_2768
CENPA	CAR clone 9 between naive -d15 SEM+	CENPA	3.39335e-21	-2.82869	0.015	0.148	1.242e-16	Naive_CAR_30100	BMd15_CAR_SEM_2768
RNF213-AS1	CAR clone 9 between naive -d15 SEM+	RNF213-AS1	4.53906e-21	-2.22294	0.04	0.239	1.66134e-16	Naive_CAR_30100	BMd15_CAR_SEM_2768
KANSL3	CAR clone 9 between naive -d15 SEM+	KANSL3	4.56075e-21	-1.29695	0.169	0.472	1.66928e-16	Naive_CAR_30100	BMd15_CAR_SEM_2768
CCR3	CAR clone 9 between naive -d15 SEM+	CCR3	4.78417e-21	-3.78193	0.013	0.141	1.75105e-16	Naive_CAR_30100	BMd15_CAR_SEM_2768
NSMAF	CAR clone 9 between naive -d15 SEM+	NSMAF	4.81317e-21	-0.848746	0.286	0.493	1.76167e-16	Naive_CAR_30100	BMd15_CAR_SEM_2768
ZFYVE28	CAR clone 9 between naive -d15 SEM+	ZFYVE28	4.85376e-21	-0.817551	0.369	0.655	1.77653e-16	Naive_CAR_30100	BMd15_CAR_SEM_2768
LPCAT4	CAR clone 9 between naive -d15 SEM+	LPCAT4	4.86923e-21	-0.892976	0.2	0.43	1.78219e-16	Naive_CAR_30100	BMd15_CAR_SEM_2768
MRPS34	CAR clone 9 between naive -d15 SEM+	MRPS34	5.50327e-21	-0.320635	0.331	0.556	2.01425e-16	Naive_CAR_30100	BMd15_CAR_SEM_2768
RABL6	CAR clone 9 between naive -d15 SEM+	RABL6	5.52695e-21	-0.383035	0.322	0.542	2.02292e-16	Naive_CAR_30100	BMd15_CAR_SEM_2768
POLD3	CAR clone 9 between naive -d15 SEM+	POLD3	5.5824e-21	-1.78526	0.045	0.246	2.04322e-16	Naive_CAR_30100	BMd15_CAR_SEM_2768
MYEF2	CAR clone 9 between naive -d15 SEM+	MYEF2	5.71567e-21	-2.98694	0.023	0.218	2.09199e-16	Naive_CAR_30100	BMd15_CAR_SEM_2768
CAB39	CAR clone 9 between naive -d15 SEM+	CAB39	5.85615e-21	-0.388664	0.485	0.711	2.14341e-16	Naive_CAR_30100	BMd15_CAR_SEM_2768
SLK	CAR clone 9 between naive -d15 SEM+	SLK	5.93932e-21	-0.480835	0.359	0.599	2.17385e-16	Naive_CAR_30100	BMd15_CAR_SEM_2768
TMEM65	CAR clone 9 between naive -d15 SEM+	TMEM65	6.98759e-21	-0.854417	0.25	0.465	2.55753e-16	Naive_CAR_30100	BMd15_CAR_SEM_2768
CCNE2	CAR clone 9 between naive -d15 SEM+	CCNE2	8.0801e-21	-4.04464	0.007	0.197	2.9574e-16	Naive_CAR_30100	BMd15_CAR_SEM_2768
MEMO1	CAR clone 9 between naive -d15 SEM+	MEMO1	8.08419e-21	-1.40289	0.077	0.31	2.95889e-16	Naive_CAR_30100	BMd15_CAR_SEM_2768
TBC1D16	CAR clone 9 between naive -d15 SEM+	TBC1D16	8.45569e-21	-1.94276	0.1	0.324	3.09487e-16	Naive_CAR_30100	BMd15_CAR_SEM_2768
SLC20A1	CAR clone 9 between naive -d15 SEM+	SLC20A1	8.69826e-21	-0.5286	0.32	0.577	3.18365e-16	Naive_CAR_30100	BMd15_CAR_SEM_2768
SUGT1	CAR clone 9 between naive -d15 SEM+	SUGT1	9.19548e-21	-0.754612	0.227	0.521	3.36564e-16	Naive_CAR_30100	BMd15_CAR_SEM_2768
GLCCI1	CAR clone 9 between naive -d15 SEM+	GLCCI1	9.75052e-21	-0.550312	0.234	0.415	3.56879e-16	Naive_CAR_30100	BMd15_CAR_SEM_2768
KATNBL1	CAR clone 9 between naive -d15 SEM+	KATNBL1	9.77609e-21	-1.38483	0.122	0.366	3.57815e-16	Naive_CAR_30100	BMd15_CAR_SEM_2768
CAMK4	CAR clone 9 between naive -d15 SEM+	CAMK4	9.91419e-21	-0.766647	0.431	0.479	3.62869e-16	Naive_CAR_30100	BMd15_CAR_SEM_2768
STRBP	CAR clone 9 between naive -d15 SEM+	STRBP	1.01984e-20	-1.12785	0.188	0.415	3.73272e-16	Naive_CAR_30100	BMd15_CAR_SEM_2768
GPR55	CAR clone 9 between naive -d15 SEM+	GPR55	1.02031e-20	-4.15128	0.008	0.204	3.73443e-16	Naive_CAR_30100	BMd15_CAR_SEM_2768
SRRT	CAR clone 9 between naive -d15 SEM+	SRRT	1.07309e-20	-0.609759	0.3	0.563	3.92761e-16	Naive_CAR_30100	BMd15_CAR_SEM_2768
CTSS	CAR clone 9 between naive -d15 SEM+	CTSS	1.07628e-20	-1.01335	0.135	0.338	3.93929e-16	Naive_CAR_30100	BMd15_CAR_SEM_2768
FANCA	CAR clone 9 between naive -d15 SEM+	FANCA	1.09757e-20	-2.84694	0.021	0.197	4.01723e-16	Naive_CAR_30100	BMd15_CAR_SEM_2768
GZMK	CAR clone 9 between naive -d15 SEM+	GZMK	1.12274e-20	5.71794	0.602	0.049	4.10932e-16	Naive_CAR_30100	BMd15_CAR_SEM_2768
DHX15	CAR clone 9 between naive -d15 SEM+	DHX15	1.14034e-20	-0.361362	0.3	0.493	4.17375e-16	Naive_CAR_30100	BMd15_CAR_SEM_2768
RPL7	CAR clone 9 between naive -d15 SEM+	RPL7	1.14579e-20	0.351955	0.9	0.859	4.19371e-16	Naive_CAR_30100	BMd15_CAR_SEM_2768
TTC33	CAR clone 9 between naive -d15 SEM+	TTC33	1.14886e-20	-1.2842	0.122	0.373	4.20496e-16	Naive_CAR_30100	BMd15_CAR_SEM_2768
TIMELESS	CAR clone 9 between naive -d15 SEM+	TIMELESS	1.18021e-20	-3.41662	0.012	0.197	4.31967e-16	Naive_CAR_30100	BMd15_CAR_SEM_2768
POLA2	CAR clone 9 between naive -d15 SEM+	POLA2	1.24685e-20	-2.02507	0.039	0.211	4.56358e-16	Naive_CAR_30100	BMd15_CAR_SEM_2768
DDX11	CAR clone 9 between naive -d15 SEM+	DDX11	1.30723e-20	-1.9169	0.045	0.211	4.78461e-16	Naive_CAR_30100	BMd15_CAR_SEM_2768
FMNL1	CAR clone 9 between naive -d15 SEM+	FMNL1	1.36583e-20	-0.259307	0.509	0.704	4.99906e-16	Naive_CAR_30100	BMd15_CAR_SEM_2768
RBM6	CAR clone 9 between naive -d15 SEM+	RBM6	1.37343e-20	-0.540405	0.372	0.655	5.02688e-16	Naive_CAR_30100	BMd15_CAR_SEM_2768
SPTAN1	CAR clone 9 between naive -d15 SEM+	SPTAN1	1.39554e-20	-0.31895	0.397	0.627	5.10781e-16	Naive_CAR_30100	BMd15_CAR_SEM_2768
AC009093.2	CAR clone 9 between naive -d15 SEM+	AC009093.2	1.40668e-20	-3.47372	0.015	0.183	5.14859e-16	Naive_CAR_30100	BMd15_CAR_SEM_2768
SPATS2	CAR clone 9 between naive -d15 SEM+	SPATS2	1.442e-20	-1.60786	0.07	0.261	5.27787e-16	Naive_CAR_30100	BMd15_CAR_SEM_2768
KAT6A	CAR clone 9 between naive -d15 SEM+	KAT6A	1.46249e-20	-0.605793	0.337	0.57	5.35286e-16	Naive_CAR_30100	BMd15_CAR_SEM_2768
MARK3	CAR clone 9 between naive -d15 SEM+	MARK3	1.48469e-20	-0.665285	0.352	0.585	5.4341e-16	Naive_CAR_30100	BMd15_CAR_SEM_2768
ETHE1	CAR clone 9 between naive -d15 SEM+	ETHE1	1.50018e-20	-0.912324	0.143	0.373	5.4908e-16	Naive_CAR_30100	BMd15_CAR_SEM_2768
ATP1B1	CAR clone 9 between naive -d15 SEM+	ATP1B1	1.50601e-20	-0.674144	0.204	0.401	5.51214e-16	Naive_CAR_30100	BMd15_CAR_SEM_2768
DYNC1H1	CAR clone 9 between naive -d15 SEM+	DYNC1H1	1.60613e-20	-0.397861	0.457	0.704	5.87858e-16	Naive_CAR_30100	BMd15_CAR_SEM_2768
NDUFS8	CAR clone 9 between naive -d15 SEM+	NDUFS8	1.62244e-20	-0.241201	0.402	0.556	5.9383e-16	Naive_CAR_30100	BMd15_CAR_SEM_2768
EXOC4	CAR clone 9 between naive -d15 SEM+	EXOC4	1.6652e-20	-0.616143	0.353	0.57	6.09479e-16	Naive_CAR_30100	BMd15_CAR_SEM_2768
C1orf112	CAR clone 9 between naive -d15 SEM+	C1orf112	1.73709e-20	-2.79947	0.018	0.141	6.35793e-16	Naive_CAR_30100	BMd15_CAR_SEM_2768
RAB8A	CAR clone 9 between naive -d15 SEM+	RAB8A	1.76585e-20	-0.275395	0.395	0.592	6.4632e-16	Naive_CAR_30100	BMd15_CAR_SEM_2768
PDCD6IP	CAR clone 9 between naive -d15 SEM+	PDCD6IP	1.80958e-20	-0.562033	0.37	0.62	6.62323e-16	Naive_CAR_30100	BMd15_CAR_SEM_2768
CDCA3	CAR clone 9 between naive -d15 SEM+	CDCA3	1.93022e-20	-4.42642	0.005	0.148	7.06481e-16	Naive_CAR_30100	BMd15_CAR_SEM_2768
THSD4-AS1	CAR clone 9 between naive -d15 SEM+	THSD4-AS1	1.94275e-20	-2.22588	0.024	0.197	7.11067e-16	Naive_CAR_30100	BMd15_CAR_SEM_2768
NME4	CAR clone 9 between naive -d15 SEM+	NME4	1.94279e-20	-2.31788	0.025	0.218	7.11082e-16	Naive_CAR_30100	BMd15_CAR_SEM_2768
ZNRD1	CAR clone 9 between naive -d15 SEM+	ZNRD1	1.96724e-20	-0.352499	0.379	0.521	7.20031e-16	Naive_CAR_30100	BMd15_CAR_SEM_2768
PFDN5	CAR clone 9 between naive -d15 SEM+	PFDN5	1.98924e-20	0.221302	0.875	0.831	7.28083e-16	Naive_CAR_30100	BMd15_CAR_SEM_2768
TGFBR2	CAR clone 9 between naive -d15 SEM+	TGFBR2	2.0647e-20	-0.385159	0.449	0.683	7.55699e-16	Naive_CAR_30100	BMd15_CAR_SEM_2768
SNRPD3	CAR clone 9 between naive -d15 SEM+	SNRPD3	2.0944e-20	-0.180012	0.507	0.683	7.66573e-16	Naive_CAR_30100	BMd15_CAR_SEM_2768
DONSON	CAR clone 9 between naive -d15 SEM+	DONSON	2.16411e-20	-1.80415	0.047	0.19	7.92085e-16	Naive_CAR_30100	BMd15_CAR_SEM_2768
ICOS	CAR clone 9 between naive -d15 SEM+	ICOS	2.23059e-20	-0.565796	0.33	0.542	8.1642e-16	Naive_CAR_30100	BMd15_CAR_SEM_2768
FGR	CAR clone 9 between naive -d15 SEM+	FGR	2.23364e-20	-4.84749	0.006	0.204	8.17533e-16	Naive_CAR_30100	BMd15_CAR_SEM_2768
BCLAF1	CAR clone 9 between naive -d15 SEM+	BCLAF1	2.23612e-20	-0.221398	0.528	0.683	8.18443e-16	Naive_CAR_30100	BMd15_CAR_SEM_2768
TXNDC17	CAR clone 9 between naive -d15 SEM+	TXNDC17	2.29784e-20	-0.439008	0.3	0.493	8.41034e-16	Naive_CAR_30100	BMd15_CAR_SEM_2768
SGO1-AS1	CAR clone 9 between naive -d15 SEM+	SGO1-AS1	2.33095e-20	-2.2582	0.04	0.169	8.53152e-16	Naive_CAR_30100	BMd15_CAR_SEM_2768
PRR11	CAR clone 9 between naive -d15 SEM+	PRR11	2.38452e-20	-3.16434	0.006	0.127	8.72758e-16	Naive_CAR_30100	BMd15_CAR_SEM_2768
TMCO1	CAR clone 9 between naive -d15 SEM+	TMCO1	2.5519e-20	-0.325475	0.499	0.69	9.3402e-16	Naive_CAR_30100	BMd15_CAR_SEM_2768
C4orf48	CAR clone 9 between naive -d15 SEM+	C4orf48	2.59362e-20	-0.348823	0.563	0.768	9.4929e-16	Naive_CAR_30100	BMd15_CAR_SEM_2768
HIPK2	CAR clone 9 between naive -d15 SEM+	HIPK2	2.75288e-20	-0.668346	0.295	0.521	1.00758e-15	Naive_CAR_30100	BMd15_CAR_SEM_2768
HSPA8	CAR clone 9 between naive -d15 SEM+	HSPA8	2.77407e-20	0.481293	0.872	0.831	1.01534e-15	Naive_CAR_30100	BMd15_CAR_SEM_2768
OXCT1	CAR clone 9 between naive -d15 SEM+	OXCT1	2.81531e-20	-0.910923	0.166	0.401	1.03043e-15	Naive_CAR_30100	BMd15_CAR_SEM_2768
TBCD	CAR clone 9 between naive -d15 SEM+	TBCD	2.85166e-20	-0.639872	0.362	0.613	1.04374e-15	Naive_CAR_30100	BMd15_CAR_SEM_2768
ATP8A1	CAR clone 9 between naive -d15 SEM+	ATP8A1	2.91411e-20	-1.02572	0.178	0.401	1.06659e-15	Naive_CAR_30100	BMd15_CAR_SEM_2768
HIST2H2BF	CAR clone 9 between naive -d15 SEM+	HIST2H2BF	3.01678e-20	-1.85547	0.023	0.106	1.10417e-15	Naive_CAR_30100	BMd15_CAR_SEM_2768
ITGB1BP1	CAR clone 9 between naive -d15 SEM+	ITGB1BP1	3.02352e-20	-0.393118	0.312	0.486	1.10664e-15	Naive_CAR_30100	BMd15_CAR_SEM_2768
SRSF4	CAR clone 9 between naive -d15 SEM+	SRSF4	3.04993e-20	-0.315366	0.541	0.739	1.11631e-15	Naive_CAR_30100	BMd15_CAR_SEM_2768
EEF1B2	CAR clone 9 between naive -d15 SEM+	EEF1B2	3.39319e-20	0.406044	0.883	0.817	1.24194e-15	Naive_CAR_30100	BMd15_CAR_SEM_2768
SP3	CAR clone 9 between naive -d15 SEM+	SP3	3.50824e-20	-0.653547	0.312	0.592	1.28405e-15	Naive_CAR_30100	BMd15_CAR_SEM_2768
FRY	CAR clone 9 between naive -d15 SEM+	FRY	3.56114e-20	-4.40553	0.012	0.155	1.30341e-15	Naive_CAR_30100	BMd15_CAR_SEM_2768
MRPS15	CAR clone 9 between naive -d15 SEM+	MRPS15	3.62021e-20	-0.566331	0.301	0.528	1.32503e-15	Naive_CAR_30100	BMd15_CAR_SEM_2768
RTF2	CAR clone 9 between naive -d15 SEM+	RTF2	3.90864e-20	-0.214623	0.474	0.613	1.4306e-15	Naive_CAR_30100	BMd15_CAR_SEM_2768
CD47	CAR clone 9 between naive -d15 SEM+	CD47	4.18421e-20	-0.23064	0.457	0.662	1.53146e-15	Naive_CAR_30100	BMd15_CAR_SEM_2768
CCNF	CAR clone 9 between naive -d15 SEM+	CCNF	4.20538e-20	-2.21745	0.016	0.113	1.53921e-15	Naive_CAR_30100	BMd15_CAR_SEM_2768
RPL36	CAR clone 9 between naive -d15 SEM+	RPL36	4.228e-20	0.515405	0.943	0.901	1.54749e-15	Naive_CAR_30100	BMd15_CAR_SEM_2768
POC5	CAR clone 9 between naive -d15 SEM+	POC5	4.39461e-20	-1.65373	0.085	0.296	1.60847e-15	Naive_CAR_30100	BMd15_CAR_SEM_2768
TACC1	CAR clone 9 between naive -d15 SEM+	TACC1	4.66268e-20	-0.256552	0.545	0.739	1.70659e-15	Naive_CAR_30100	BMd15_CAR_SEM_2768
ESCO2	CAR clone 9 between naive -d15 SEM+	ESCO2	4.70948e-20	-4.92001	0.004	0.176	1.72372e-15	Naive_CAR_30100	BMd15_CAR_SEM_2768
CDR2	CAR clone 9 between naive -d15 SEM+	CDR2	5.51685e-20	-0.918025	0.215	0.472	2.01922e-15	Naive_CAR_30100	BMd15_CAR_SEM_2768
LINC01572	CAR clone 9 between naive -d15 SEM+	LINC01572	5.53443e-20	-0.662618	0.109	0.19	2.02566e-15	Naive_CAR_30100	BMd15_CAR_SEM_2768
PARPBP	CAR clone 9 between naive -d15 SEM+	PARPBP	5.56322e-20	-3.32403	0.01	0.155	2.03619e-15	Naive_CAR_30100	BMd15_CAR_SEM_2768
CD7	CAR clone 9 between naive -d15 SEM+	CD7	5.6107e-20	1.83711	0.774	0.451	2.05357e-15	Naive_CAR_30100	BMd15_CAR_SEM_2768
APOLD1	CAR clone 9 between naive -d15 SEM+	APOLD1	5.67023e-20	-1.60555	0.043	0.148	2.07536e-15	Naive_CAR_30100	BMd15_CAR_SEM_2768
PLAAT3	CAR clone 9 between naive -d15 SEM+	PLAAT3	5.67805e-20	-1.70144	0.073	0.31	2.07822e-15	Naive_CAR_30100	BMd15_CAR_SEM_2768
TMEM245	CAR clone 9 between naive -d15 SEM+	TMEM245	5.96226e-20	-1.43871	0.124	0.387	2.18225e-15	Naive_CAR_30100	BMd15_CAR_SEM_2768
PRORP	CAR clone 9 between naive -d15 SEM+	PRORP	5.99496e-20	-1.2828	0.16	0.401	2.19422e-15	Naive_CAR_30100	BMd15_CAR_SEM_2768
HEBP2	CAR clone 9 between naive -d15 SEM+	HEBP2	6.47396e-20	-0.509682	0.309	0.5	2.36954e-15	Naive_CAR_30100	BMd15_CAR_SEM_2768
APOBEC3B	CAR clone 9 between naive -d15 SEM+	APOBEC3B	6.68079e-20	-5.21547	0.004	0.12	2.44523e-15	Naive_CAR_30100	BMd15_CAR_SEM_2768
FOXM1	CAR clone 9 between naive -d15 SEM+	FOXM1	6.68079e-20	-5.43848	0.004	0.19	2.44523e-15	Naive_CAR_30100	BMd15_CAR_SEM_2768
PKP4	CAR clone 9 between naive -d15 SEM+	PKP4	6.87553e-20	-1.37585	0.113	0.303	2.51651e-15	Naive_CAR_30100	BMd15_CAR_SEM_2768
HSD17B10	CAR clone 9 between naive -d15 SEM+	HSD17B10	6.89484e-20	-0.722371	0.256	0.514	2.52358e-15	Naive_CAR_30100	BMd15_CAR_SEM_2768
PPA1	CAR clone 9 between naive -d15 SEM+	PPA1	6.90317e-20	-0.33519	0.342	0.507	2.52663e-15	Naive_CAR_30100	BMd15_CAR_SEM_2768
FHOD1	CAR clone 9 between naive -d15 SEM+	FHOD1	7.11229e-20	-1.30173	0.122	0.366	2.60317e-15	Naive_CAR_30100	BMd15_CAR_SEM_2768
MAN2B1	CAR clone 9 between naive -d15 SEM+	MAN2B1	7.15351e-20	-0.676466	0.209	0.465	2.61826e-15	Naive_CAR_30100	BMd15_CAR_SEM_2768
RUNX2	CAR clone 9 between naive -d15 SEM+	RUNX2	7.24807e-20	-0.412299	0.398	0.549	2.65287e-15	Naive_CAR_30100	BMd15_CAR_SEM_2768
TRERF1	CAR clone 9 between naive -d15 SEM+	TRERF1	7.31924e-20	-1.65803	0.071	0.289	2.67891e-15	Naive_CAR_30100	BMd15_CAR_SEM_2768
KLHL6	CAR clone 9 between naive -d15 SEM+	KLHL6	7.95613e-20	-1.1246	0.133	0.38	2.91202e-15	Naive_CAR_30100	BMd15_CAR_SEM_2768
SSRP1	CAR clone 9 between naive -d15 SEM+	SSRP1	8.25579e-20	-0.395341	0.248	0.387	3.0217e-15	Naive_CAR_30100	BMd15_CAR_SEM_2768
PGLYRP2	CAR clone 9 between naive -d15 SEM+	PGLYRP2	8.41028e-20	-1.62324	0.05	0.268	3.07825e-15	Naive_CAR_30100	BMd15_CAR_SEM_2768
NDUFAF6	CAR clone 9 between naive -d15 SEM+	NDUFAF6	8.48167e-20	-0.83811	0.152	0.359	3.10437e-15	Naive_CAR_30100	BMd15_CAR_SEM_2768
MRPL27	CAR clone 9 between naive -d15 SEM+	MRPL27	8.5463e-20	-0.583333	0.172	0.401	3.12803e-15	Naive_CAR_30100	BMd15_CAR_SEM_2768
ATRX	CAR clone 9 between naive -d15 SEM+	ATRX	8.78047e-20	-0.428071	0.446	0.669	3.21374e-15	Naive_CAR_30100	BMd15_CAR_SEM_2768
SCMH1	CAR clone 9 between naive -d15 SEM+	SCMH1	9.10748e-20	-0.654979	0.209	0.366	3.33343e-15	Naive_CAR_30100	BMd15_CAR_SEM_2768
MXD3	CAR clone 9 between naive -d15 SEM+	MXD3	9.43455e-20	-3.33625	0.007	0.162	3.45314e-15	Naive_CAR_30100	BMd15_CAR_SEM_2768
DROSHA	CAR clone 9 between naive -d15 SEM+	DROSHA	9.71973e-20	-1.50983	0.064	0.282	3.55752e-15	Naive_CAR_30100	BMd15_CAR_SEM_2768
INTS7	CAR clone 9 between naive -d15 SEM+	INTS7	9.73162e-20	-2.04224	0.043	0.246	3.56187e-15	Naive_CAR_30100	BMd15_CAR_SEM_2768
BRD7	CAR clone 9 between naive -d15 SEM+	BRD7	1.00071e-19	-0.584075	0.368	0.599	3.66269e-15	Naive_CAR_30100	BMd15_CAR_SEM_2768
PTPN11	CAR clone 9 between naive -d15 SEM+	PTPN11	1.00878e-19	-0.794114	0.328	0.634	3.69223e-15	Naive_CAR_30100	BMd15_CAR_SEM_2768
DDX60	CAR clone 9 between naive -d15 SEM+	DDX60	1.0254e-19	-1.57209	0.106	0.31	3.75308e-15	Naive_CAR_30100	BMd15_CAR_SEM_2768
TUBB6	CAR clone 9 between naive -d15 SEM+	TUBB6	1.17226e-19	-2.59653	0.02	0.162	4.29058e-15	Naive_CAR_30100	BMd15_CAR_SEM_2768
C20orf204	CAR clone 9 between naive -d15 SEM+	C20orf204	1.17685e-19	-1.14401	0.096	0.261	4.3074e-15	Naive_CAR_30100	BMd15_CAR_SEM_2768
PHGDH	CAR clone 9 between naive -d15 SEM+	PHGDH	1.17918e-19	-2.69594	0.012	0.106	4.31592e-15	Naive_CAR_30100	BMd15_CAR_SEM_2768
CCDC34	CAR clone 9 between naive -d15 SEM+	CCDC34	1.18428e-19	-2.8813	0.011	0.134	4.33458e-15	Naive_CAR_30100	BMd15_CAR_SEM_2768
UTY	CAR clone 9 between naive -d15 SEM+	UTY	1.21061e-19	-1.01659	0.256	0.535	4.43095e-15	Naive_CAR_30100	BMd15_CAR_SEM_2768
LAP3	CAR clone 9 between naive -d15 SEM+	LAP3	1.21705e-19	-0.747666	0.209	0.444	4.45451e-15	Naive_CAR_30100	BMd15_CAR_SEM_2768
AUP1	CAR clone 9 between naive -d15 SEM+	AUP1	1.21808e-19	-0.305383	0.372	0.549	4.4583e-15	Naive_CAR_30100	BMd15_CAR_SEM_2768
KIF2A	CAR clone 9 between naive -d15 SEM+	KIF2A	1.25075e-19	1.49683	0.9	0.725	4.57787e-15	Naive_CAR_30100	BMd15_CAR_SEM_2768
ZDHHC20	CAR clone 9 between naive -d15 SEM+	ZDHHC20	1.32969e-19	-0.517464	0.302	0.592	4.86678e-15	Naive_CAR_30100	BMd15_CAR_SEM_2768
PACSIN2	CAR clone 9 between naive -d15 SEM+	PACSIN2	1.3918e-19	-1.56092	0.109	0.338	5.09414e-15	Naive_CAR_30100	BMd15_CAR_SEM_2768
CTSC	CAR clone 9 between naive -d15 SEM+	CTSC	1.4102e-19	0.270895	0.91	0.923	5.16147e-15	Naive_CAR_30100	BMd15_CAR_SEM_2768
ARID2	CAR clone 9 between naive -d15 SEM+	ARID2	1.42812e-19	-0.48795	0.394	0.627	5.22707e-15	Naive_CAR_30100	BMd15_CAR_SEM_2768
DCAF7	CAR clone 9 between naive -d15 SEM+	DCAF7	1.50161e-19	-0.505571	0.303	0.514	5.49605e-15	Naive_CAR_30100	BMd15_CAR_SEM_2768
CLTC	CAR clone 9 between naive -d15 SEM+	CLTC	1.51985e-19	-0.272125	0.488	0.676	5.56282e-15	Naive_CAR_30100	BMd15_CAR_SEM_2768
MCOLN2	CAR clone 9 between naive -d15 SEM+	MCOLN2	1.54803e-19	-1.48528	0.04	0.254	5.66594e-15	Naive_CAR_30100	BMd15_CAR_SEM_2768
VBP1	CAR clone 9 between naive -d15 SEM+	VBP1	1.57392e-19	-0.583792	0.226	0.465	5.76069e-15	Naive_CAR_30100	BMd15_CAR_SEM_2768
RCC1	CAR clone 9 between naive -d15 SEM+	RCC1	1.59205e-19	-1.33172	0.064	0.211	5.82708e-15	Naive_CAR_30100	BMd15_CAR_SEM_2768
CENPO	CAR clone 9 between naive -d15 SEM+	CENPO	1.62965e-19	-3.2954	0.011	0.183	5.96467e-15	Naive_CAR_30100	BMd15_CAR_SEM_2768
MAPKAPK3	CAR clone 9 between naive -d15 SEM+	MAPKAPK3	1.82461e-19	-0.4359	0.385	0.577	6.67827e-15	Naive_CAR_30100	BMd15_CAR_SEM_2768
DR1	CAR clone 9 between naive -d15 SEM+	DR1	2.04854e-19	-0.520051	0.33	0.592	7.49786e-15	Naive_CAR_30100	BMd15_CAR_SEM_2768
MBD5	CAR clone 9 between naive -d15 SEM+	MBD5	2.18714e-19	-0.564969	0.354	0.592	8.00515e-15	Naive_CAR_30100	BMd15_CAR_SEM_2768
MTF2	CAR clone 9 between naive -d15 SEM+	MTF2	2.22424e-19	-0.747443	0.151	0.387	8.14095e-15	Naive_CAR_30100	BMd15_CAR_SEM_2768
DDX39B	CAR clone 9 between naive -d15 SEM+	DDX39B	2.37768e-19	-0.415061	0.519	0.739	8.70255e-15	Naive_CAR_30100	BMd15_CAR_SEM_2768
LAIR2	CAR clone 9 between naive -d15 SEM+	LAIR2	2.53361e-19	-5.9487	0.004	0.218	9.27328e-15	Naive_CAR_30100	BMd15_CAR_SEM_2768
CAPN1	CAR clone 9 between naive -d15 SEM+	CAPN1	2.64021e-19	-0.604807	0.217	0.43	9.66344e-15	Naive_CAR_30100	BMd15_CAR_SEM_2768
ZNF592	CAR clone 9 between naive -d15 SEM+	ZNF592	2.75e-19	-1.0248	0.169	0.423	1.00653e-14	Naive_CAR_30100	BMd15_CAR_SEM_2768
APOBR	CAR clone 9 between naive -d15 SEM+	APOBR	2.75142e-19	-1.07239	0.135	0.359	1.00705e-14	Naive_CAR_30100	BMd15_CAR_SEM_2768
SLC20A2	CAR clone 9 between naive -d15 SEM+	SLC20A2	2.75143e-19	-1.08786	0.143	0.352	1.00705e-14	Naive_CAR_30100	BMd15_CAR_SEM_2768
DOK2	CAR clone 9 between naive -d15 SEM+	DOK2	2.778e-19	-0.259615	0.398	0.613	1.01677e-14	Naive_CAR_30100	BMd15_CAR_SEM_2768
METAP2	CAR clone 9 between naive -d15 SEM+	METAP2	2.81367e-19	-0.643259	0.316	0.585	1.02983e-14	Naive_CAR_30100	BMd15_CAR_SEM_2768
RFC2	CAR clone 9 between naive -d15 SEM+	RFC2	2.88216e-19	-1.21285	0.081	0.239	1.0549e-14	Naive_CAR_30100	BMd15_CAR_SEM_2768
HNRNPK	CAR clone 9 between naive -d15 SEM+	HNRNPK	2.89398e-19	0.319704	0.841	0.838	1.05923e-14	Naive_CAR_30100	BMd15_CAR_SEM_2768
NCOR1	CAR clone 9 between naive -d15 SEM+	NCOR1	2.90762e-19	-0.414814	0.622	0.754	1.06422e-14	Naive_CAR_30100	BMd15_CAR_SEM_2768
KIF13B	CAR clone 9 between naive -d15 SEM+	KIF13B	2.93756e-19	-0.978268	0.165	0.423	1.07518e-14	Naive_CAR_30100	BMd15_CAR_SEM_2768
ARPP19	CAR clone 9 between naive -d15 SEM+	ARPP19	2.97832e-19	-0.436013	0.317	0.563	1.09009e-14	Naive_CAR_30100	BMd15_CAR_SEM_2768
SMC6	CAR clone 9 between naive -d15 SEM+	SMC6	3.11974e-19	-0.729732	0.162	0.338	1.14186e-14	Naive_CAR_30100	BMd15_CAR_SEM_2768
ARHGAP11B	CAR clone 9 between naive -d15 SEM+	ARHGAP11B	3.32447e-19	-3.56531	0.008	0.169	1.21679e-14	Naive_CAR_30100	BMd15_CAR_SEM_2768
CNOT6L	CAR clone 9 between naive -d15 SEM+	CNOT6L	3.4219e-19	-0.935804	0.202	0.408	1.25245e-14	Naive_CAR_30100	BMd15_CAR_SEM_2768
CLSTN1	CAR clone 9 between naive -d15 SEM+	CLSTN1	3.70224e-19	-0.966086	0.152	0.43	1.35506e-14	Naive_CAR_30100	BMd15_CAR_SEM_2768
MAP2K4	CAR clone 9 between naive -d15 SEM+	MAP2K4	4.02e-19	-0.748127	0.265	0.556	1.47136e-14	Naive_CAR_30100	BMd15_CAR_SEM_2768
FANCB	CAR clone 9 between naive -d15 SEM+	FANCB	4.08381e-19	-3.0848	0.012	0.155	1.49472e-14	Naive_CAR_30100	BMd15_CAR_SEM_2768
BUB1B	CAR clone 9 between naive -d15 SEM+	BUB1B	4.21771e-19	-4.28628	0.006	0.169	1.54372e-14	Naive_CAR_30100	BMd15_CAR_SEM_2768
LYPLA1	CAR clone 9 between naive -d15 SEM+	LYPLA1	4.38565e-19	-0.593822	0.337	0.585	1.60519e-14	Naive_CAR_30100	BMd15_CAR_SEM_2768
RAB33A	CAR clone 9 between naive -d15 SEM+	RAB33A	4.53334e-19	-0.92042	0.123	0.324	1.65925e-14	Naive_CAR_30100	BMd15_CAR_SEM_2768
PRPF4B	CAR clone 9 between naive -d15 SEM+	PRPF4B	4.63908e-19	-0.393062	0.499	0.69	1.69795e-14	Naive_CAR_30100	BMd15_CAR_SEM_2768
NDUFC1	CAR clone 9 between naive -d15 SEM+	NDUFC1	4.70372e-19	-0.309809	0.418	0.613	1.72161e-14	Naive_CAR_30100	BMd15_CAR_SEM_2768
NCAPG	CAR clone 9 between naive -d15 SEM+	NCAPG	5.07412e-19	-5.42634	0.004	0.197	1.85718e-14	Naive_CAR_30100	BMd15_CAR_SEM_2768
HSH2D	CAR clone 9 between naive -d15 SEM+	HSH2D	5.47964e-19	-1.5303	0.089	0.317	2.0056e-14	Naive_CAR_30100	BMd15_CAR_SEM_2768
PTPRA	CAR clone 9 between naive -d15 SEM+	PTPRA	5.49511e-19	-0.552085	0.363	0.641	2.01126e-14	Naive_CAR_30100	BMd15_CAR_SEM_2768
EIF2AK1	CAR clone 9 between naive -d15 SEM+	EIF2AK1	5.69347e-19	-0.681873	0.225	0.472	2.08387e-14	Naive_CAR_30100	BMd15_CAR_SEM_2768
NME7	CAR clone 9 between naive -d15 SEM+	NME7	5.79654e-19	-1.18954	0.131	0.373	2.12159e-14	Naive_CAR_30100	BMd15_CAR_SEM_2768
UFD1	CAR clone 9 between naive -d15 SEM+	UFD1	5.93589e-19	-0.215078	0.351	0.514	2.17259e-14	Naive_CAR_30100	BMd15_CAR_SEM_2768
AC068282.1	CAR clone 9 between naive -d15 SEM+	AC068282.1	5.94295e-19	-1.43135	0.07	0.268	2.17518e-14	Naive_CAR_30100	BMd15_CAR_SEM_2768
MYO1E	CAR clone 9 between naive -d15 SEM+	MYO1E	5.99754e-19	-1.44182	0.087	0.31	2.19516e-14	Naive_CAR_30100	BMd15_CAR_SEM_2768
CPOX	CAR clone 9 between naive -d15 SEM+	CPOX	6.12771e-19	-0.733869	0.172	0.394	2.2428e-14	Naive_CAR_30100	BMd15_CAR_SEM_2768
MPHOSPH9	CAR clone 9 between naive -d15 SEM+	MPHOSPH9	6.3663e-19	-1.3138	0.102	0.331	2.33013e-14	Naive_CAR_30100	BMd15_CAR_SEM_2768
PRKCB	CAR clone 9 between naive -d15 SEM+	PRKCB	6.5392e-19	-0.434912	0.36	0.577	2.39341e-14	Naive_CAR_30100	BMd15_CAR_SEM_2768
CD70	CAR clone 9 between naive -d15 SEM+	CD70	6.56207e-19	-0.279196	0.432	0.606	2.40178e-14	Naive_CAR_30100	BMd15_CAR_SEM_2768
TRIM26	CAR clone 9 between naive -d15 SEM+	TRIM26	6.8597e-19	-0.924373	0.157	0.359	2.51072e-14	Naive_CAR_30100	BMd15_CAR_SEM_2768
GSS	CAR clone 9 between naive -d15 SEM+	GSS	6.85971e-19	-1.15297	0.151	0.387	2.51072e-14	Naive_CAR_30100	BMd15_CAR_SEM_2768
GBP1	CAR clone 9 between naive -d15 SEM+	GBP1	6.87151e-19	-1.55234	0.045	0.19	2.51504e-14	Naive_CAR_30100	BMd15_CAR_SEM_2768
ARHGEF12	CAR clone 9 between naive -d15 SEM+	ARHGEF12	7.09453e-19	-1.15073	0.148	0.366	2.59667e-14	Naive_CAR_30100	BMd15_CAR_SEM_2768
FRG1	CAR clone 9 between naive -d15 SEM+	FRG1	7.4217e-19	-0.598192	0.212	0.423	2.71642e-14	Naive_CAR_30100	BMd15_CAR_SEM_2768
DCTN4	CAR clone 9 between naive -d15 SEM+	DCTN4	7.42725e-19	-0.833025	0.231	0.493	2.71845e-14	Naive_CAR_30100	BMd15_CAR_SEM_2768
PIN1	CAR clone 9 between naive -d15 SEM+	PIN1	8.08251e-19	-0.230821	0.45	0.634	2.95828e-14	Naive_CAR_30100	BMd15_CAR_SEM_2768
CIT	CAR clone 9 between naive -d15 SEM+	CIT	8.10071e-19	-3.97677	0.006	0.134	2.96494e-14	Naive_CAR_30100	BMd15_CAR_SEM_2768
RAD51AP1	CAR clone 9 between naive -d15 SEM+	RAD51AP1	8.11668e-19	-5.73357	0.003	0.197	2.97079e-14	Naive_CAR_30100	BMd15_CAR_SEM_2768
ODF2L	CAR clone 9 between naive -d15 SEM+	ODF2L	8.41358e-19	-0.827137	0.219	0.479	3.07945e-14	Naive_CAR_30100	BMd15_CAR_SEM_2768
ZNF367	CAR clone 9 between naive -d15 SEM+	ZNF367	9.04553e-19	-2.57384	0.019	0.162	3.31075e-14	Naive_CAR_30100	BMd15_CAR_SEM_2768
SRPK1	CAR clone 9 between naive -d15 SEM+	SRPK1	9.07628e-19	-0.458884	0.264	0.451	3.32201e-14	Naive_CAR_30100	BMd15_CAR_SEM_2768
KIR2DL3	CAR clone 9 between naive -d15 SEM+	KIR2DL3	9.41123e-19	-3.9902	0.002	0.042	3.4446e-14	Naive_CAR_30100	BMd15_CAR_SEM_2768
AGO3	CAR clone 9 between naive -d15 SEM+	AGO3	9.48944e-19	-0.694039	0.287	0.507	3.47323e-14	Naive_CAR_30100	BMd15_CAR_SEM_2768
EIF4A3	CAR clone 9 between naive -d15 SEM+	EIF4A3	1.03142e-18	-0.198108	0.347	0.451	3.77511e-14	Naive_CAR_30100	BMd15_CAR_SEM_2768
SF3B3	CAR clone 9 between naive -d15 SEM+	SF3B3	1.0381e-18	-0.794261	0.248	0.479	3.79956e-14	Naive_CAR_30100	BMd15_CAR_SEM_2768
PKD2	CAR clone 9 between naive -d15 SEM+	PKD2	1.06407e-18	-2.35341	0.038	0.246	3.89461e-14	Naive_CAR_30100	BMd15_CAR_SEM_2768
MRPL37	CAR clone 9 between naive -d15 SEM+	MRPL37	1.07166e-18	-0.893376	0.164	0.359	3.92239e-14	Naive_CAR_30100	BMd15_CAR_SEM_2768
RBM14	CAR clone 9 between naive -d15 SEM+	RBM14	1.07472e-18	-0.853755	0.155	0.359	3.93359e-14	Naive_CAR_30100	BMd15_CAR_SEM_2768
KEAP1	CAR clone 9 between naive -d15 SEM+	KEAP1	1.07698e-18	-0.640368	0.285	0.521	3.94185e-14	Naive_CAR_30100	BMd15_CAR_SEM_2768
MOB1A	CAR clone 9 between naive -d15 SEM+	MOB1A	1.08428e-18	-0.283874	0.492	0.69	3.96858e-14	Naive_CAR_30100	BMd15_CAR_SEM_2768
SLC27A2	CAR clone 9 between naive -d15 SEM+	SLC27A2	1.12346e-18	-1.67512	0.049	0.225	4.11197e-14	Naive_CAR_30100	BMd15_CAR_SEM_2768
JKAMP	CAR clone 9 between naive -d15 SEM+	JKAMP	1.1681e-18	-0.998311	0.163	0.401	4.27535e-14	Naive_CAR_30100	BMd15_CAR_SEM_2768
HRAS	CAR clone 9 between naive -d15 SEM+	HRAS	1.1746e-18	-0.529808	0.247	0.451	4.29915e-14	Naive_CAR_30100	BMd15_CAR_SEM_2768
ATP1B3	CAR clone 9 between naive -d15 SEM+	ATP1B3	1.21255e-18	-0.152253	0.312	0.437	4.43804e-14	Naive_CAR_30100	BMd15_CAR_SEM_2768
CCDC88A	CAR clone 9 between naive -d15 SEM+	CCDC88A	1.29291e-18	-3.65937	0.011	0.162	4.73217e-14	Naive_CAR_30100	BMd15_CAR_SEM_2768
TASOR	CAR clone 9 between naive -d15 SEM+	TASOR	1.40781e-18	-0.663129	0.324	0.535	5.15274e-14	Naive_CAR_30100	BMd15_CAR_SEM_2768
GALNT2	CAR clone 9 between naive -d15 SEM+	GALNT2	1.45054e-18	-1.44212	0.118	0.366	5.30911e-14	Naive_CAR_30100	BMd15_CAR_SEM_2768
MELK	CAR clone 9 between naive -d15 SEM+	MELK	1.55802e-18	-6.26485	0.002	0.211	5.7025e-14	Naive_CAR_30100	BMd15_CAR_SEM_2768
RGL1	CAR clone 9 between naive -d15 SEM+	RGL1	1.57824e-18	-3.18254	0.014	0.141	5.77651e-14	Naive_CAR_30100	BMd15_CAR_SEM_2768
RASGRP2	CAR clone 9 between naive -d15 SEM+	RASGRP2	1.61937e-18	-1.81712	0.038	0.169	5.92706e-14	Naive_CAR_30100	BMd15_CAR_SEM_2768
ZFAND3	CAR clone 9 between naive -d15 SEM+	ZFAND3	1.70811e-18	-0.340209	0.435	0.697	6.25184e-14	Naive_CAR_30100	BMd15_CAR_SEM_2768
ARAP3	CAR clone 9 between naive -d15 SEM+	ARAP3	1.75265e-18	-1.91336	0.044	0.239	6.41488e-14	Naive_CAR_30100	BMd15_CAR_SEM_2768
PSMB7	CAR clone 9 between naive -d15 SEM+	PSMB7	1.75622e-18	-0.391338	0.374	0.542	6.42794e-14	Naive_CAR_30100	BMd15_CAR_SEM_2768
STAT2	CAR clone 9 between naive -d15 SEM+	STAT2	1.76068e-18	-1.5831	0.063	0.296	6.44428e-14	Naive_CAR_30100	BMd15_CAR_SEM_2768
U2AF1L5	CAR clone 9 between naive -d15 SEM+	U2AF1L5	1.9503e-18	-6.53362	0.003	0.394	7.13831e-14	Naive_CAR_30100	BMd15_CAR_SEM_2768
HLA-B	CAR clone 9 between naive -d15 SEM+	HLA-B	1.9668e-18	1.00297	0.995	0.979	7.19869e-14	Naive_CAR_30100	BMd15_CAR_SEM_2768
ANXA2R	CAR clone 9 between naive -d15 SEM+	ANXA2R	1.99273e-18	-0.722911	0.201	0.444	7.29358e-14	Naive_CAR_30100	BMd15_CAR_SEM_2768
AK4	CAR clone 9 between naive -d15 SEM+	AK4	2.0256e-18	3.01177	0.558	0.155	7.4139e-14	Naive_CAR_30100	BMd15_CAR_SEM_2768
PPP3CC	CAR clone 9 between naive -d15 SEM+	PPP3CC	2.34881e-18	-0.726095	0.355	0.606	8.59686e-14	Naive_CAR_30100	BMd15_CAR_SEM_2768
SOS2	CAR clone 9 between naive -d15 SEM+	SOS2	2.38291e-18	-0.994766	0.22	0.5	8.72168e-14	Naive_CAR_30100	BMd15_CAR_SEM_2768
AC245297.3	CAR clone 9 between naive -d15 SEM+	AC245297.3	2.48716e-18	-0.468245	0.516	0.775	9.10324e-14	Naive_CAR_30100	BMd15_CAR_SEM_2768
ISG15	CAR clone 9 between naive -d15 SEM+	ISG15	2.51095e-18	-0.37803	0.271	0.465	9.19034e-14	Naive_CAR_30100	BMd15_CAR_SEM_2768
PDZD11	CAR clone 9 between naive -d15 SEM+	PDZD11	2.56047e-18	-0.972891	0.139	0.366	9.37159e-14	Naive_CAR_30100	BMd15_CAR_SEM_2768
FBXO34	CAR clone 9 between naive -d15 SEM+	FBXO34	2.57046e-18	-0.398811	0.349	0.528	9.40814e-14	Naive_CAR_30100	BMd15_CAR_SEM_2768
POLR2K	CAR clone 9 between naive -d15 SEM+	POLR2K	2.5885e-18	-0.220031	0.439	0.634	9.47419e-14	Naive_CAR_30100	BMd15_CAR_SEM_2768
BNIP3L	CAR clone 9 between naive -d15 SEM+	BNIP3L	2.60179e-18	2.02262	0.721	0.401	9.52281e-14	Naive_CAR_30100	BMd15_CAR_SEM_2768
MTAP	CAR clone 9 between naive -d15 SEM+	MTAP	2.70701e-18	-0.939173	0.191	0.394	9.90794e-14	Naive_CAR_30100	BMd15_CAR_SEM_2768
NUFIP2	CAR clone 9 between naive -d15 SEM+	NUFIP2	2.7193e-18	-0.385973	0.346	0.585	9.95291e-14	Naive_CAR_30100	BMd15_CAR_SEM_2768
UXS1	CAR clone 9 between naive -d15 SEM+	UXS1	2.79003e-18	-1.77804	0.062	0.268	1.02118e-13	Naive_CAR_30100	BMd15_CAR_SEM_2768
TNRC6B	CAR clone 9 between naive -d15 SEM+	TNRC6B	2.81508e-18	-0.464412	0.402	0.655	1.03035e-13	Naive_CAR_30100	BMd15_CAR_SEM_2768
PARP1	CAR clone 9 between naive -d15 SEM+	PARP1	2.84395e-18	-0.26414	0.377	0.556	1.04091e-13	Naive_CAR_30100	BMd15_CAR_SEM_2768
GBF1	CAR clone 9 between naive -d15 SEM+	GBF1	2.84602e-18	-0.920499	0.322	0.549	1.04167e-13	Naive_CAR_30100	BMd15_CAR_SEM_2768
RAP2B	CAR clone 9 between naive -d15 SEM+	RAP2B	2.85353e-18	-0.988957	0.149	0.373	1.04442e-13	Naive_CAR_30100	BMd15_CAR_SEM_2768
SMAD5	CAR clone 9 between naive -d15 SEM+	SMAD5	2.96926e-18	-0.978497	0.109	0.359	1.08678e-13	Naive_CAR_30100	BMd15_CAR_SEM_2768
OSBPL3	CAR clone 9 between naive -d15 SEM+	OSBPL3	3.19086e-18	-0.41316	0.459	0.761	1.16789e-13	Naive_CAR_30100	BMd15_CAR_SEM_2768
RTF1	CAR clone 9 between naive -d15 SEM+	RTF1	3.25308e-18	-0.248669	0.424	0.606	1.19066e-13	Naive_CAR_30100	BMd15_CAR_SEM_2768
PTPRN2	CAR clone 9 between naive -d15 SEM+	PTPRN2	3.35819e-18	-1.18938	0.115	0.359	1.22913e-13	Naive_CAR_30100	BMd15_CAR_SEM_2768
FAH	CAR clone 9 between naive -d15 SEM+	FAH	3.3582e-18	-0.817936	0.124	0.352	1.22914e-13	Naive_CAR_30100	BMd15_CAR_SEM_2768
FAM172A	CAR clone 9 between naive -d15 SEM+	FAM172A	3.46161e-18	-0.589761	0.338	0.634	1.26698e-13	Naive_CAR_30100	BMd15_CAR_SEM_2768
ACP5	CAR clone 9 between naive -d15 SEM+	ACP5	3.64745e-18	-2.13389	0.025	0.197	1.335e-13	Naive_CAR_30100	BMd15_CAR_SEM_2768
HIST1H3I	CAR clone 9 between naive -d15 SEM+	HIST1H3I	3.86574e-18	-1.48057	0.033	0.134	1.4149e-13	Naive_CAR_30100	BMd15_CAR_SEM_2768
BHLHE40-AS1	CAR clone 9 between naive -d15 SEM+	BHLHE40-AS1	3.89936e-18	-0.968217	0.14	0.317	1.4272e-13	Naive_CAR_30100	BMd15_CAR_SEM_2768
CHD1L	CAR clone 9 between naive -d15 SEM+	CHD1L	3.93143e-18	-1.36828	0.086	0.296	1.43894e-13	Naive_CAR_30100	BMd15_CAR_SEM_2768
LIMK2	CAR clone 9 between naive -d15 SEM+	LIMK2	3.95915e-18	-1.49795	0.068	0.225	1.44909e-13	Naive_CAR_30100	BMd15_CAR_SEM_2768
SSR2	CAR clone 9 between naive -d15 SEM+	SSR2	3.97374e-18	1.36059	0.94	0.838	1.45443e-13	Naive_CAR_30100	BMd15_CAR_SEM_2768
LIN52	CAR clone 9 between naive -d15 SEM+	LIN52	4.19617e-18	-1.77047	0.061	0.254	1.53584e-13	Naive_CAR_30100	BMd15_CAR_SEM_2768
HERPUD2	CAR clone 9 between naive -d15 SEM+	HERPUD2	4.22002e-18	-0.79002	0.263	0.486	1.54457e-13	Naive_CAR_30100	BMd15_CAR_SEM_2768
RPL3	CAR clone 9 between naive -d15 SEM+	RPL3	4.32567e-18	0.542994	0.958	0.937	1.58324e-13	Naive_CAR_30100	BMd15_CAR_SEM_2768
AL135905.2	CAR clone 9 between naive -d15 SEM+	AL135905.2	4.5174e-18	-0.245011	0.381	0.535	1.65341e-13	Naive_CAR_30100	BMd15_CAR_SEM_2768
TNPO3	CAR clone 9 between naive -d15 SEM+	TNPO3	4.5389e-18	-0.633221	0.188	0.437	1.66128e-13	Naive_CAR_30100	BMd15_CAR_SEM_2768
FRMD4B	CAR clone 9 between naive -d15 SEM+	FRMD4B	4.53932e-18	-0.847728	0.187	0.373	1.66144e-13	Naive_CAR_30100	BMd15_CAR_SEM_2768
TMEM181	CAR clone 9 between naive -d15 SEM+	TMEM181	4.63025e-18	-1.1906	0.167	0.387	1.69472e-13	Naive_CAR_30100	BMd15_CAR_SEM_2768
ST8SIA6	CAR clone 9 between naive -d15 SEM+	ST8SIA6	4.73459e-18	-2.23399	0.009	0.176	1.73291e-13	Naive_CAR_30100	BMd15_CAR_SEM_2768
EGLN3	CAR clone 9 between naive -d15 SEM+	EGLN3	4.80807e-18	-0.481608	0.276	0.338	1.7598e-13	Naive_CAR_30100	BMd15_CAR_SEM_2768
TP53INP1	CAR clone 9 between naive -d15 SEM+	TP53INP1	4.81751e-18	-1.87654	0.05	0.261	1.76326e-13	Naive_CAR_30100	BMd15_CAR_SEM_2768
PRPF40A	CAR clone 9 between naive -d15 SEM+	PRPF40A	4.82768e-18	-0.296424	0.491	0.711	1.76698e-13	Naive_CAR_30100	BMd15_CAR_SEM_2768
RALBP1	CAR clone 9 between naive -d15 SEM+	RALBP1	4.94603e-18	-0.439586	0.333	0.521	1.8103e-13	Naive_CAR_30100	BMd15_CAR_SEM_2768
PLSCR3	CAR clone 9 between naive -d15 SEM+	PLSCR3	5.02648e-18	-0.58747	0.227	0.451	1.83974e-13	Naive_CAR_30100	BMd15_CAR_SEM_2768
NPIPB5	CAR clone 9 between naive -d15 SEM+	NPIPB5	5.06098e-18	-1.36026	0.108	0.387	1.85237e-13	Naive_CAR_30100	BMd15_CAR_SEM_2768
DAZAP1	CAR clone 9 between naive -d15 SEM+	DAZAP1	5.48059e-18	-0.222212	0.38	0.486	2.00595e-13	Naive_CAR_30100	BMd15_CAR_SEM_2768
RAD51B	CAR clone 9 between naive -d15 SEM+	RAD51B	5.61138e-18	-0.864464	0.239	0.444	2.05382e-13	Naive_CAR_30100	BMd15_CAR_SEM_2768
PAXBP1	CAR clone 9 between naive -d15 SEM+	PAXBP1	5.82069e-18	-0.768037	0.25	0.493	2.13043e-13	Naive_CAR_30100	BMd15_CAR_SEM_2768
EHMT1	CAR clone 9 between naive -d15 SEM+	EHMT1	5.88351e-18	-0.642588	0.345	0.627	2.15343e-13	Naive_CAR_30100	BMd15_CAR_SEM_2768
SH3PXD2A	CAR clone 9 between naive -d15 SEM+	SH3PXD2A	5.92168e-18	-1.79091	0.079	0.282	2.16739e-13	Naive_CAR_30100	BMd15_CAR_SEM_2768
TNKS	CAR clone 9 between naive -d15 SEM+	TNKS	6.20661e-18	-0.672561	0.259	0.507	2.27168e-13	Naive_CAR_30100	BMd15_CAR_SEM_2768
LY6E	CAR clone 9 between naive -d15 SEM+	LY6E	6.44279e-18	0.220251	0.769	0.739	2.35813e-13	Naive_CAR_30100	BMd15_CAR_SEM_2768
STIM2	CAR clone 9 between naive -d15 SEM+	STIM2	6.514e-18	-0.517742	0.347	0.542	2.38419e-13	Naive_CAR_30100	BMd15_CAR_SEM_2768
SPTBN1	CAR clone 9 between naive -d15 SEM+	SPTBN1	6.55858e-18	-1.42025	0.06	0.254	2.40051e-13	Naive_CAR_30100	BMd15_CAR_SEM_2768
SLC36A4	CAR clone 9 between naive -d15 SEM+	SLC36A4	6.6104e-18	-1.03269	0.073	0.225	2.41947e-13	Naive_CAR_30100	BMd15_CAR_SEM_2768
PANK2	CAR clone 9 between naive -d15 SEM+	PANK2	6.75098e-18	-0.713664	0.233	0.444	2.47093e-13	Naive_CAR_30100	BMd15_CAR_SEM_2768
Z94721.1	CAR clone 9 between naive -d15 SEM+	Z94721.1	7.03883e-18	-1.75472	0.035	0.169	2.57628e-13	Naive_CAR_30100	BMd15_CAR_SEM_2768
QSER1	CAR clone 9 between naive -d15 SEM+	QSER1	7.55049e-18	-1.95733	0.045	0.218	2.76355e-13	Naive_CAR_30100	BMd15_CAR_SEM_2768
RABGGTB	CAR clone 9 between naive -d15 SEM+	RABGGTB	7.59822e-18	-0.788687	0.193	0.408	2.78102e-13	Naive_CAR_30100	BMd15_CAR_SEM_2768
VDR	CAR clone 9 between naive -d15 SEM+	VDR	7.77326e-18	-1.92545	0.044	0.261	2.84509e-13	Naive_CAR_30100	BMd15_CAR_SEM_2768
ZNF148	CAR clone 9 between naive -d15 SEM+	ZNF148	8.04741e-18	-0.49578	0.404	0.599	2.94543e-13	Naive_CAR_30100	BMd15_CAR_SEM_2768
ZNF490	CAR clone 9 between naive -d15 SEM+	ZNF490	8.4494e-18	-1.29324	0.114	0.331	3.09256e-13	Naive_CAR_30100	BMd15_CAR_SEM_2768
VPS36	CAR clone 9 between naive -d15 SEM+	VPS36	8.67302e-18	-0.649263	0.402	0.648	3.17441e-13	Naive_CAR_30100	BMd15_CAR_SEM_2768
MADD	CAR clone 9 between naive -d15 SEM+	MADD	9.0611e-18	-1.2203	0.152	0.408	3.31645e-13	Naive_CAR_30100	BMd15_CAR_SEM_2768
OGA	CAR clone 9 between naive -d15 SEM+	OGA	9.097e-18	-0.46649	0.448	0.704	3.32959e-13	Naive_CAR_30100	BMd15_CAR_SEM_2768
NHP2	CAR clone 9 between naive -d15 SEM+	NHP2	9.20108e-18	-0.171056	0.347	0.528	3.36769e-13	Naive_CAR_30100	BMd15_CAR_SEM_2768
NMI	CAR clone 9 between naive -d15 SEM+	NMI	9.8246e-18	-0.745034	0.199	0.423	3.5959e-13	Naive_CAR_30100	BMd15_CAR_SEM_2768
RMI1	CAR clone 9 between naive -d15 SEM+	RMI1	9.83097e-18	-2.42481	0.023	0.19	3.59823e-13	Naive_CAR_30100	BMd15_CAR_SEM_2768
AHR	CAR clone 9 between naive -d15 SEM+	AHR	9.96543e-18	-0.556147	0.323	0.563	3.64745e-13	Naive_CAR_30100	BMd15_CAR_SEM_2768
EIF4A2	CAR clone 9 between naive -d15 SEM+	EIF4A2	1.01099e-17	-0.213496	0.529	0.746	3.70033e-13	Naive_CAR_30100	BMd15_CAR_SEM_2768
SLA	CAR clone 9 between naive -d15 SEM+	SLA	1.01392e-17	-0.614952	0.319	0.514	3.71104e-13	Naive_CAR_30100	BMd15_CAR_SEM_2768
RPS4Y1	CAR clone 9 between naive -d15 SEM+	RPS4Y1	1.07949e-17	0.287862	0.841	0.866	3.95104e-13	Naive_CAR_30100	BMd15_CAR_SEM_2768
GPSM2	CAR clone 9 between naive -d15 SEM+	GPSM2	1.08515e-17	-1.34116	0.067	0.197	3.97175e-13	Naive_CAR_30100	BMd15_CAR_SEM_2768
GSDMD	CAR clone 9 between naive -d15 SEM+	GSDMD	1.09006e-17	-0.753557	0.233	0.479	3.98973e-13	Naive_CAR_30100	BMd15_CAR_SEM_2768
HNRNPDL	CAR clone 9 between naive -d15 SEM+	HNRNPDL	1.11547e-17	0.243823	0.831	0.852	4.08275e-13	Naive_CAR_30100	BMd15_CAR_SEM_2768
ERICH1	CAR clone 9 between naive -d15 SEM+	ERICH1	1.13913e-17	-0.630814	0.381	0.613	4.16932e-13	Naive_CAR_30100	BMd15_CAR_SEM_2768
CCNG1	CAR clone 9 between naive -d15 SEM+	CCNG1	1.14953e-17	-0.49448	0.273	0.472	4.20738e-13	Naive_CAR_30100	BMd15_CAR_SEM_2768
KIF21A	CAR clone 9 between naive -d15 SEM+	KIF21A	1.1646e-17	-0.850132	0.17	0.338	4.26254e-13	Naive_CAR_30100	BMd15_CAR_SEM_2768
GUSB	CAR clone 9 between naive -d15 SEM+	GUSB	1.19409e-17	-0.490605	0.266	0.493	4.37049e-13	Naive_CAR_30100	BMd15_CAR_SEM_2768
LNPEP	CAR clone 9 between naive -d15 SEM+	LNPEP	1.20403e-17	-0.28139	0.394	0.648	4.40687e-13	Naive_CAR_30100	BMd15_CAR_SEM_2768
BUB1	CAR clone 9 between naive -d15 SEM+	BUB1	1.22598e-17	-1.60966	0.054	0.204	4.48721e-13	Naive_CAR_30100	BMd15_CAR_SEM_2768
CCDC43	CAR clone 9 between naive -d15 SEM+	CCDC43	1.22877e-17	-1.50593	0.075	0.275	4.49742e-13	Naive_CAR_30100	BMd15_CAR_SEM_2768
LSM14A	CAR clone 9 between naive -d15 SEM+	LSM14A	1.258e-17	-0.356775	0.527	0.69	4.60439e-13	Naive_CAR_30100	BMd15_CAR_SEM_2768
DPP3	CAR clone 9 between naive -d15 SEM+	DPP3	1.25956e-17	-1.81021	0.053	0.225	4.61012e-13	Naive_CAR_30100	BMd15_CAR_SEM_2768
MAP3K5	CAR clone 9 between naive -d15 SEM+	MAP3K5	1.26843e-17	-1.12664	0.179	0.366	4.64256e-13	Naive_CAR_30100	BMd15_CAR_SEM_2768
MYCBP2	CAR clone 9 between naive -d15 SEM+	MYCBP2	1.30665e-17	-0.210195	0.515	0.69	4.78246e-13	Naive_CAR_30100	BMd15_CAR_SEM_2768
SNX14	CAR clone 9 between naive -d15 SEM+	SNX14	1.31791e-17	-0.789986	0.243	0.451	4.82367e-13	Naive_CAR_30100	BMd15_CAR_SEM_2768
IFI30	CAR clone 9 between naive -d15 SEM+	IFI30	1.56507e-17	-2.15826	0.026	0.19	5.72831e-13	Naive_CAR_30100	BMd15_CAR_SEM_2768
MAP4K5	CAR clone 9 between naive -d15 SEM+	MAP4K5	1.56976e-17	-0.721369	0.238	0.415	5.74547e-13	Naive_CAR_30100	BMd15_CAR_SEM_2768
MCM9	CAR clone 9 between naive -d15 SEM+	MCM9	1.57038e-17	-1.00574	0.159	0.387	5.74776e-13	Naive_CAR_30100	BMd15_CAR_SEM_2768
CLIC4	CAR clone 9 between naive -d15 SEM+	CLIC4	1.58383e-17	-1.6341	0.053	0.261	5.79696e-13	Naive_CAR_30100	BMd15_CAR_SEM_2768
JMJD1C	CAR clone 9 between naive -d15 SEM+	JMJD1C	1.59913e-17	-0.306836	0.547	0.725	5.85297e-13	Naive_CAR_30100	BMd15_CAR_SEM_2768
NDUFS3	CAR clone 9 between naive -d15 SEM+	NDUFS3	1.63164e-17	-0.524617	0.236	0.5	5.97196e-13	Naive_CAR_30100	BMd15_CAR_SEM_2768
GADD45A	CAR clone 9 between naive -d15 SEM+	GADD45A	1.63593e-17	-0.47689	0.276	0.472	5.98768e-13	Naive_CAR_30100	BMd15_CAR_SEM_2768
SNX10	CAR clone 9 between naive -d15 SEM+	SNX10	1.64013e-17	-0.194492	0.514	0.641	6.00304e-13	Naive_CAR_30100	BMd15_CAR_SEM_2768
LIN9	CAR clone 9 between naive -d15 SEM+	LIN9	1.6765e-17	-2.77938	0.015	0.162	6.13616e-13	Naive_CAR_30100	BMd15_CAR_SEM_2768
TMEM256	CAR clone 9 between naive -d15 SEM+	TMEM256	1.73961e-17	-0.697733	0.317	0.493	6.36715e-13	Naive_CAR_30100	BMd15_CAR_SEM_2768
ZC3HAV1	CAR clone 9 between naive -d15 SEM+	ZC3HAV1	1.88677e-17	-0.271732	0.484	0.725	6.90576e-13	Naive_CAR_30100	BMd15_CAR_SEM_2768
DCXR	CAR clone 9 between naive -d15 SEM+	DCXR	1.92534e-17	-0.36628	0.295	0.458	7.04694e-13	Naive_CAR_30100	BMd15_CAR_SEM_2768
CEP85	CAR clone 9 between naive -d15 SEM+	CEP85	1.95054e-17	-1.51315	0.057	0.19	7.13916e-13	Naive_CAR_30100	BMd15_CAR_SEM_2768
ABCB10	CAR clone 9 between naive -d15 SEM+	ABCB10	1.98146e-17	-1.21217	0.085	0.282	7.25233e-13	Naive_CAR_30100	BMd15_CAR_SEM_2768
EMSY	CAR clone 9 between naive -d15 SEM+	EMSY	2.01818e-17	-1.04599	0.176	0.423	7.38674e-13	Naive_CAR_30100	BMd15_CAR_SEM_2768
TWF2	CAR clone 9 between naive -d15 SEM+	TWF2	2.09931e-17	-0.247758	0.433	0.634	7.68368e-13	Naive_CAR_30100	BMd15_CAR_SEM_2768
KIAA1109	CAR clone 9 between naive -d15 SEM+	KIAA1109	2.12876e-17	-0.608832	0.251	0.493	7.79147e-13	Naive_CAR_30100	BMd15_CAR_SEM_2768
UBR7	CAR clone 9 between naive -d15 SEM+	UBR7	2.23138e-17	-1.16919	0.089	0.324	8.16708e-13	Naive_CAR_30100	BMd15_CAR_SEM_2768
ASPM	CAR clone 9 between naive -d15 SEM+	ASPM	2.24445e-17	-7.1265	0.002	0.19	8.2149e-13	Naive_CAR_30100	BMd15_CAR_SEM_2768
UBE2F	CAR clone 9 between naive -d15 SEM+	UBE2F	2.24736e-17	-0.652631	0.265	0.43	8.22556e-13	Naive_CAR_30100	BMd15_CAR_SEM_2768
HIST1H2AB	CAR clone 9 between naive -d15 SEM+	HIST1H2AB	2.285e-17	-3.02717	0.009	0.113	8.36332e-13	Naive_CAR_30100	BMd15_CAR_SEM_2768
PPP1R12A	CAR clone 9 between naive -d15 SEM+	PPP1R12A	2.32268e-17	-0.327175	0.542	0.725	8.50125e-13	Naive_CAR_30100	BMd15_CAR_SEM_2768
SMS	CAR clone 9 between naive -d15 SEM+	SMS	2.34665e-17	-0.444887	0.292	0.507	8.58899e-13	Naive_CAR_30100	BMd15_CAR_SEM_2768
TRAV8-6	CAR clone 9 between naive -d15 SEM+	TRAV8-6	2.43968e-17	-1.54052	0.061	0.113	8.92946e-13	Naive_CAR_30100	BMd15_CAR_SEM_2768
NNT	CAR clone 9 between naive -d15 SEM+	NNT	2.46363e-17	-1.35243	0.11	0.317	9.01714e-13	Naive_CAR_30100	BMd15_CAR_SEM_2768
PPIB	CAR clone 9 between naive -d15 SEM+	PPIB	2.48656e-17	1.27721	0.971	0.859	9.10105e-13	Naive_CAR_30100	BMd15_CAR_SEM_2768
BICD1	CAR clone 9 between naive -d15 SEM+	BICD1	2.52223e-17	-1.10238	0.095	0.331	9.2316e-13	Naive_CAR_30100	BMd15_CAR_SEM_2768
CLN3	CAR clone 9 between naive -d15 SEM+	CLN3	2.52347e-17	-1.00144	0.174	0.451	9.23616e-13	Naive_CAR_30100	BMd15_CAR_SEM_2768
POLE3	CAR clone 9 between naive -d15 SEM+	POLE3	2.59803e-17	-0.174624	0.314	0.451	9.50906e-13	Naive_CAR_30100	BMd15_CAR_SEM_2768
C9orf40	CAR clone 9 between naive -d15 SEM+	C9orf40	2.63244e-17	-1.24712	0.067	0.218	9.63501e-13	Naive_CAR_30100	BMd15_CAR_SEM_2768
CIITA	CAR clone 9 between naive -d15 SEM+	CIITA	2.70947e-17	-3.41472	0.016	0.162	9.91693e-13	Naive_CAR_30100	BMd15_CAR_SEM_2768
SPIDR	CAR clone 9 between naive -d15 SEM+	SPIDR	2.80137e-17	-0.302747	0.443	0.599	1.02533e-12	Naive_CAR_30100	BMd15_CAR_SEM_2768
RASSF3	CAR clone 9 between naive -d15 SEM+	RASSF3	2.81546e-17	-1.70266	0.098	0.275	1.03048e-12	Naive_CAR_30100	BMd15_CAR_SEM_2768
LIMK1	CAR clone 9 between naive -d15 SEM+	LIMK1	2.8756e-17	-0.882851	0.156	0.352	1.0525e-12	Naive_CAR_30100	BMd15_CAR_SEM_2768
PKIA	CAR clone 9 between naive -d15 SEM+	PKIA	2.90316e-17	-2.23311	0.011	0.155	1.06258e-12	Naive_CAR_30100	BMd15_CAR_SEM_2768
SMAD7	CAR clone 9 between naive -d15 SEM+	SMAD7	3.0549e-17	-0.471599	0.368	0.606	1.11813e-12	Naive_CAR_30100	BMd15_CAR_SEM_2768
ARHGAP19	CAR clone 9 between naive -d15 SEM+	ARHGAP19	3.09124e-17	-1.19697	0.059	0.204	1.13143e-12	Naive_CAR_30100	BMd15_CAR_SEM_2768
NF1	CAR clone 9 between naive -d15 SEM+	NF1	3.243e-17	-0.851049	0.242	0.458	1.18697e-12	Naive_CAR_30100	BMd15_CAR_SEM_2768
SUCLG1	CAR clone 9 between naive -d15 SEM+	SUCLG1	3.24852e-17	-0.397284	0.273	0.479	1.18899e-12	Naive_CAR_30100	BMd15_CAR_SEM_2768
TFDP2	CAR clone 9 between naive -d15 SEM+	TFDP2	3.27481e-17	-1.04735	0.106	0.352	1.19861e-12	Naive_CAR_30100	BMd15_CAR_SEM_2768
AKIP1	CAR clone 9 between naive -d15 SEM+	AKIP1	3.35009e-17	-1.13408	0.087	0.275	1.22617e-12	Naive_CAR_30100	BMd15_CAR_SEM_2768
ATF6B	CAR clone 9 between naive -d15 SEM+	ATF6B	3.37108e-17	-0.571606	0.249	0.479	1.23385e-12	Naive_CAR_30100	BMd15_CAR_SEM_2768
HMMR	CAR clone 9 between naive -d15 SEM+	HMMR	3.44836e-17	-5.28758	0.003	0.113	1.26214e-12	Naive_CAR_30100	BMd15_CAR_SEM_2768
SETD2	CAR clone 9 between naive -d15 SEM+	SETD2	3.6831e-17	-0.366649	0.384	0.563	1.34805e-12	Naive_CAR_30100	BMd15_CAR_SEM_2768
CCR4	CAR clone 9 between naive -d15 SEM+	CCR4	3.7151e-17	-2.45217	0.016	0.106	1.35976e-12	Naive_CAR_30100	BMd15_CAR_SEM_2768
PSMG2	CAR clone 9 between naive -d15 SEM+	PSMG2	3.76881e-17	-0.42171	0.298	0.493	1.37942e-12	Naive_CAR_30100	BMd15_CAR_SEM_2768
SCP2	CAR clone 9 between naive -d15 SEM+	SCP2	4.10955e-17	-0.364233	0.441	0.627	1.50414e-12	Naive_CAR_30100	BMd15_CAR_SEM_2768
ANAPC10	CAR clone 9 between naive -d15 SEM+	ANAPC10	4.11371e-17	-1.25404	0.127	0.387	1.50566e-12	Naive_CAR_30100	BMd15_CAR_SEM_2768
ELF4	CAR clone 9 between naive -d15 SEM+	ELF4	4.11371e-17	-0.989807	0.133	0.338	1.50566e-12	Naive_CAR_30100	BMd15_CAR_SEM_2768
TMEM14A	CAR clone 9 between naive -d15 SEM+	TMEM14A	4.13792e-17	-0.831082	0.176	0.359	1.51452e-12	Naive_CAR_30100	BMd15_CAR_SEM_2768
AL662797.1	CAR clone 9 between naive -d15 SEM+	AL662797.1	4.21977e-17	-1.55972	0.03	0.106	1.54448e-12	Naive_CAR_30100	BMd15_CAR_SEM_2768
ATL3	CAR clone 9 between naive -d15 SEM+	ATL3	4.27488e-17	-0.301221	0.234	0.43	1.56465e-12	Naive_CAR_30100	BMd15_CAR_SEM_2768
FAM120B	CAR clone 9 between naive -d15 SEM+	FAM120B	4.45103e-17	-0.532509	0.413	0.592	1.62912e-12	Naive_CAR_30100	BMd15_CAR_SEM_2768
SLC39A8	CAR clone 9 between naive -d15 SEM+	SLC39A8	4.54135e-17	-0.376938	0.255	0.479	1.66218e-12	Naive_CAR_30100	BMd15_CAR_SEM_2768
PKN2	CAR clone 9 between naive -d15 SEM+	PKN2	4.56027e-17	-0.578632	0.249	0.528	1.6691e-12	Naive_CAR_30100	BMd15_CAR_SEM_2768
ILRUN	CAR clone 9 between naive -d15 SEM+	ILRUN	4.5693e-17	-0.641478	0.203	0.444	1.67241e-12	Naive_CAR_30100	BMd15_CAR_SEM_2768
DNAJC21	CAR clone 9 between naive -d15 SEM+	DNAJC21	4.60026e-17	-0.284777	0.362	0.542	1.68374e-12	Naive_CAR_30100	BMd15_CAR_SEM_2768
CDK2	CAR clone 9 between naive -d15 SEM+	CDK2	4.63654e-17	-1.68285	0.035	0.183	1.69702e-12	Naive_CAR_30100	BMd15_CAR_SEM_2768
CEP250	CAR clone 9 between naive -d15 SEM+	CEP250	4.66075e-17	-0.741642	0.185	0.437	1.70588e-12	Naive_CAR_30100	BMd15_CAR_SEM_2768
APOL1	CAR clone 9 between naive -d15 SEM+	APOL1	5.07437e-17	-1.43272	0.058	0.218	1.85727e-12	Naive_CAR_30100	BMd15_CAR_SEM_2768
ZGRF1	CAR clone 9 between naive -d15 SEM+	ZGRF1	5.30614e-17	-2.87827	0.018	0.155	1.9421e-12	Naive_CAR_30100	BMd15_CAR_SEM_2768
SUGP2	CAR clone 9 between naive -d15 SEM+	SUGP2	5.8933e-17	-0.980294	0.157	0.345	2.15701e-12	Naive_CAR_30100	BMd15_CAR_SEM_2768
HPF1	CAR clone 9 between naive -d15 SEM+	HPF1	5.95131e-17	-0.964935	0.093	0.261	2.17824e-12	Naive_CAR_30100	BMd15_CAR_SEM_2768
TRABD	CAR clone 9 between naive -d15 SEM+	TRABD	6.02091e-17	-0.175563	0.516	0.697	2.20371e-12	Naive_CAR_30100	BMd15_CAR_SEM_2768
MYSM1	CAR clone 9 between naive -d15 SEM+	MYSM1	6.06446e-17	-0.870405	0.217	0.486	2.21965e-12	Naive_CAR_30100	BMd15_CAR_SEM_2768
CHD2	CAR clone 9 between naive -d15 SEM+	CHD2	6.51114e-17	-0.285017	0.516	0.704	2.38314e-12	Naive_CAR_30100	BMd15_CAR_SEM_2768
MTA2	CAR clone 9 between naive -d15 SEM+	MTA2	6.74545e-17	-0.486083	0.248	0.415	2.4689e-12	Naive_CAR_30100	BMd15_CAR_SEM_2768
KIFC3	CAR clone 9 between naive -d15 SEM+	KIFC3	6.91519e-17	-2.59348	0.021	0.176	2.53103e-12	Naive_CAR_30100	BMd15_CAR_SEM_2768
HNRNPF	CAR clone 9 between naive -d15 SEM+	HNRNPF	7.14424e-17	0.309806	0.795	0.761	2.61486e-12	Naive_CAR_30100	BMd15_CAR_SEM_2768
ZNF638	CAR clone 9 between naive -d15 SEM+	ZNF638	7.18134e-17	-0.353819	0.462	0.718	2.62844e-12	Naive_CAR_30100	BMd15_CAR_SEM_2768
IPO9	CAR clone 9 between naive -d15 SEM+	IPO9	7.63709e-17	-0.818918	0.189	0.387	2.79525e-12	Naive_CAR_30100	BMd15_CAR_SEM_2768
NEK7	CAR clone 9 between naive -d15 SEM+	NEK7	7.65828e-17	-0.512108	0.425	0.669	2.80301e-12	Naive_CAR_30100	BMd15_CAR_SEM_2768
CENPL	CAR clone 9 between naive -d15 SEM+	CENPL	7.69208e-17	-2.08163	0.036	0.169	2.81538e-12	Naive_CAR_30100	BMd15_CAR_SEM_2768
TCF12	CAR clone 9 between naive -d15 SEM+	TCF12	7.71965e-17	-0.509639	0.329	0.528	2.82547e-12	Naive_CAR_30100	BMd15_CAR_SEM_2768
PALLD	CAR clone 9 between naive -d15 SEM+	PALLD	7.8055e-17	-5.82496	0.003	0.218	2.85689e-12	Naive_CAR_30100	BMd15_CAR_SEM_2768
PLXNB2	CAR clone 9 between naive -d15 SEM+	PLXNB2	7.82693e-17	-2.97874	0.019	0.162	2.86473e-12	Naive_CAR_30100	BMd15_CAR_SEM_2768
ST3GAL3	CAR clone 9 between naive -d15 SEM+	ST3GAL3	7.9349e-17	-0.93946	0.112	0.303	2.90425e-12	Naive_CAR_30100	BMd15_CAR_SEM_2768
SNRNP70	CAR clone 9 between naive -d15 SEM+	SNRNP70	7.97943e-17	-0.155056	0.434	0.634	2.92055e-12	Naive_CAR_30100	BMd15_CAR_SEM_2768
CMPK2	CAR clone 9 between naive -d15 SEM+	CMPK2	8.02554e-17	-1.61499	0.036	0.197	2.93743e-12	Naive_CAR_30100	BMd15_CAR_SEM_2768
LRRN3	CAR clone 9 between naive -d15 SEM+	LRRN3	8.42477e-17	-1.05995	0.05	0.169	3.08355e-12	Naive_CAR_30100	BMd15_CAR_SEM_2768
ACSL4	CAR clone 9 between naive -d15 SEM+	ACSL4	8.63645e-17	-0.960084	0.155	0.401	3.16103e-12	Naive_CAR_30100	BMd15_CAR_SEM_2768
HPGDS	CAR clone 9 between naive -d15 SEM+	HPGDS	8.77078e-17	-4.79851	0.007	0.063	3.21019e-12	Naive_CAR_30100	BMd15_CAR_SEM_2768
HEG1	CAR clone 9 between naive -d15 SEM+	HEG1	8.85309e-17	-0.539415	0.203	0.373	3.24032e-12	Naive_CAR_30100	BMd15_CAR_SEM_2768
TMEM243	CAR clone 9 between naive -d15 SEM+	TMEM243	9.33992e-17	-0.545106	0.303	0.542	3.4185e-12	Naive_CAR_30100	BMd15_CAR_SEM_2768
MFNG	CAR clone 9 between naive -d15 SEM+	MFNG	9.4875e-17	-0.200105	0.46	0.585	3.47252e-12	Naive_CAR_30100	BMd15_CAR_SEM_2768
VPS54	CAR clone 9 between naive -d15 SEM+	VPS54	9.49733e-17	-0.850731	0.164	0.387	3.47612e-12	Naive_CAR_30100	BMd15_CAR_SEM_2768
GALK1	CAR clone 9 between naive -d15 SEM+	GALK1	9.83963e-17	-0.712808	0.128	0.282	3.6014e-12	Naive_CAR_30100	BMd15_CAR_SEM_2768
SYNJ2	CAR clone 9 between naive -d15 SEM+	SYNJ2	9.87297e-17	-1.10095	0.163	0.345	3.61361e-12	Naive_CAR_30100	BMd15_CAR_SEM_2768
CPSF3	CAR clone 9 between naive -d15 SEM+	CPSF3	1.01298e-16	-1.20204	0.112	0.345	3.7076e-12	Naive_CAR_30100	BMd15_CAR_SEM_2768
C2CD5	CAR clone 9 between naive -d15 SEM+	C2CD5	1.01333e-16	-0.766068	0.083	0.239	3.70887e-12	Naive_CAR_30100	BMd15_CAR_SEM_2768
CSNK2A1	CAR clone 9 between naive -d15 SEM+	CSNK2A1	1.03529e-16	-0.532726	0.32	0.57	3.78927e-12	Naive_CAR_30100	BMd15_CAR_SEM_2768
APAF1	CAR clone 9 between naive -d15 SEM+	APAF1	1.04821e-16	-1.39162	0.066	0.261	3.83656e-12	Naive_CAR_30100	BMd15_CAR_SEM_2768
USP3	CAR clone 9 between naive -d15 SEM+	USP3	1.10011e-16	-0.788487	0.327	0.542	4.0265e-12	Naive_CAR_30100	BMd15_CAR_SEM_2768
PHYKPL	CAR clone 9 between naive -d15 SEM+	PHYKPL	1.12997e-16	-0.40069	0.362	0.549	4.13579e-12	Naive_CAR_30100	BMd15_CAR_SEM_2768
GLRX2	CAR clone 9 between naive -d15 SEM+	GLRX2	1.20087e-16	-1.44321	0.061	0.268	4.39532e-12	Naive_CAR_30100	BMd15_CAR_SEM_2768
CCNDBP1	CAR clone 9 between naive -d15 SEM+	CCNDBP1	1.24549e-16	-0.328354	0.317	0.493	4.5586e-12	Naive_CAR_30100	BMd15_CAR_SEM_2768
DSN1	CAR clone 9 between naive -d15 SEM+	DSN1	1.27461e-16	-2.0037	0.037	0.183	4.6652e-12	Naive_CAR_30100	BMd15_CAR_SEM_2768
PML	CAR clone 9 between naive -d15 SEM+	PML	1.30358e-16	-0.788799	0.194	0.423	4.77122e-12	Naive_CAR_30100	BMd15_CAR_SEM_2768
TUT7	CAR clone 9 between naive -d15 SEM+	TUT7	1.34089e-16	-0.332955	0.277	0.528	4.90779e-12	Naive_CAR_30100	BMd15_CAR_SEM_2768
ZNF37A	CAR clone 9 between naive -d15 SEM+	ZNF37A	1.36265e-16	-0.797096	0.213	0.444	4.98745e-12	Naive_CAR_30100	BMd15_CAR_SEM_2768
ZNF106	CAR clone 9 between naive -d15 SEM+	ZNF106	1.37242e-16	-0.426518	0.244	0.514	5.0232e-12	Naive_CAR_30100	BMd15_CAR_SEM_2768
GSK3B	CAR clone 9 between naive -d15 SEM+	GSK3B	1.41683e-16	-0.301798	0.44	0.62	5.18574e-12	Naive_CAR_30100	BMd15_CAR_SEM_2768
VMP1	CAR clone 9 between naive -d15 SEM+	VMP1	1.43926e-16	-0.501411	0.453	0.662	5.26785e-12	Naive_CAR_30100	BMd15_CAR_SEM_2768
LINC00271	CAR clone 9 between naive -d15 SEM+	LINC00271	1.45138e-16	-2.26635	0.016	0.12	5.31221e-12	Naive_CAR_30100	BMd15_CAR_SEM_2768
UBLCP1	CAR clone 9 between naive -d15 SEM+	UBLCP1	1.58708e-16	-0.398365	0.278	0.465	5.80887e-12	Naive_CAR_30100	BMd15_CAR_SEM_2768
ZMYND8	CAR clone 9 between naive -d15 SEM+	ZMYND8	1.65581e-16	-0.75187	0.213	0.423	6.06042e-12	Naive_CAR_30100	BMd15_CAR_SEM_2768
CEBPD	CAR clone 9 between naive -d15 SEM+	CEBPD	1.66586e-16	2.36187	0.483	0.176	6.09722e-12	Naive_CAR_30100	BMd15_CAR_SEM_2768
PSMB4	CAR clone 9 between naive -d15 SEM+	PSMB4	1.69213e-16	-0.184459	0.387	0.585	6.19336e-12	Naive_CAR_30100	BMd15_CAR_SEM_2768
JTB	CAR clone 9 between naive -d15 SEM+	JTB	1.8091e-16	0.155673	0.651	0.725	6.62148e-12	Naive_CAR_30100	BMd15_CAR_SEM_2768
KRT7	CAR clone 9 between naive -d15 SEM+	KRT7	1.81821e-16	-1.30829	0.066	0.204	6.65484e-12	Naive_CAR_30100	BMd15_CAR_SEM_2768
ZC3H8	CAR clone 9 between naive -d15 SEM+	ZC3H8	1.83076e-16	-0.698592	0.288	0.479	6.70077e-12	Naive_CAR_30100	BMd15_CAR_SEM_2768
CNOT6	CAR clone 9 between naive -d15 SEM+	CNOT6	1.84888e-16	-1.34001	0.087	0.296	6.76709e-12	Naive_CAR_30100	BMd15_CAR_SEM_2768
RMI2	CAR clone 9 between naive -d15 SEM+	RMI2	1.87219e-16	-1.46802	0.064	0.197	6.85241e-12	Naive_CAR_30100	BMd15_CAR_SEM_2768
CCDC142	CAR clone 9 between naive -d15 SEM+	CCDC142	1.87225e-16	-1.73379	0.064	0.275	6.85263e-12	Naive_CAR_30100	BMd15_CAR_SEM_2768
ENY2	CAR clone 9 between naive -d15 SEM+	ENY2	1.90869e-16	-0.212672	0.464	0.62	6.98599e-12	Naive_CAR_30100	BMd15_CAR_SEM_2768
POLD1	CAR clone 9 between naive -d15 SEM+	POLD1	1.92754e-16	-2.15198	0.032	0.155	7.05499e-12	Naive_CAR_30100	BMd15_CAR_SEM_2768
FBXL6	CAR clone 9 between naive -d15 SEM+	FBXL6	2.06062e-16	-0.82408	0.163	0.373	7.54206e-12	Naive_CAR_30100	BMd15_CAR_SEM_2768
CNPY2	CAR clone 9 between naive -d15 SEM+	CNPY2	2.06122e-16	-0.288169	0.378	0.592	7.54429e-12	Naive_CAR_30100	BMd15_CAR_SEM_2768
CASP6	CAR clone 9 between naive -d15 SEM+	CASP6	2.16549e-16	-1.83635	0.055	0.232	7.9259e-12	Naive_CAR_30100	BMd15_CAR_SEM_2768
UBA6	CAR clone 9 between naive -d15 SEM+	UBA6	2.2262e-16	-0.536308	0.281	0.5	8.14811e-12	Naive_CAR_30100	BMd15_CAR_SEM_2768
ZNF282	CAR clone 9 between naive -d15 SEM+	ZNF282	2.25059e-16	-1.64277	0.073	0.289	8.2374e-12	Naive_CAR_30100	BMd15_CAR_SEM_2768
SLCO4A1	CAR clone 9 between naive -d15 SEM+	SLCO4A1	2.25523e-16	-2.0761	0.044	0.204	8.25437e-12	Naive_CAR_30100	BMd15_CAR_SEM_2768
CD2BP2	CAR clone 9 between naive -d15 SEM+	CD2BP2	2.30403e-16	-0.505461	0.251	0.43	8.43299e-12	Naive_CAR_30100	BMd15_CAR_SEM_2768
CPEB3	CAR clone 9 between naive -d15 SEM+	CPEB3	2.3514e-16	-1.61495	0.075	0.261	8.60637e-12	Naive_CAR_30100	BMd15_CAR_SEM_2768
MAPK1	CAR clone 9 between naive -d15 SEM+	MAPK1	2.39356e-16	-0.391488	0.489	0.655	8.76065e-12	Naive_CAR_30100	BMd15_CAR_SEM_2768
YLPM1	CAR clone 9 between naive -d15 SEM+	YLPM1	2.56712e-16	-0.763797	0.261	0.577	9.39592e-12	Naive_CAR_30100	BMd15_CAR_SEM_2768
CASP2	CAR clone 9 between naive -d15 SEM+	CASP2	2.729e-16	-1.17414	0.08	0.254	9.98842e-12	Naive_CAR_30100	BMd15_CAR_SEM_2768
AGGF1	CAR clone 9 between naive -d15 SEM+	AGGF1	2.75837e-16	-0.559428	0.279	0.479	1.00959e-11	Naive_CAR_30100	BMd15_CAR_SEM_2768
NIPBL	CAR clone 9 between naive -d15 SEM+	NIPBL	3.0102e-16	-0.338536	0.499	0.662	1.10176e-11	Naive_CAR_30100	BMd15_CAR_SEM_2768
TRIR	CAR clone 9 between naive -d15 SEM+	TRIR	3.02972e-16	0.290293	0.844	0.796	1.10891e-11	Naive_CAR_30100	BMd15_CAR_SEM_2768
PIDD1	CAR clone 9 between naive -d15 SEM+	PIDD1	3.10532e-16	-1.46926	0.064	0.204	1.13658e-11	Naive_CAR_30100	BMd15_CAR_SEM_2768
FBXL17	CAR clone 9 between naive -d15 SEM+	FBXL17	3.11493e-16	-0.783708	0.242	0.528	1.14009e-11	Naive_CAR_30100	BMd15_CAR_SEM_2768
BAG1	CAR clone 9 between naive -d15 SEM+	BAG1	3.14663e-16	-0.317363	0.27	0.465	1.1517e-11	Naive_CAR_30100	BMd15_CAR_SEM_2768
FTX	CAR clone 9 between naive -d15 SEM+	FTX	3.15203e-16	-0.482801	0.284	0.549	1.15368e-11	Naive_CAR_30100	BMd15_CAR_SEM_2768
FANCL	CAR clone 9 between naive -d15 SEM+	FANCL	3.20089e-16	-1.8543	0.031	0.197	1.17156e-11	Naive_CAR_30100	BMd15_CAR_SEM_2768
GPRIN3	CAR clone 9 between naive -d15 SEM+	GPRIN3	3.31627e-16	-0.520669	0.361	0.577	1.21379e-11	Naive_CAR_30100	BMd15_CAR_SEM_2768
TUBGCP3	CAR clone 9 between naive -d15 SEM+	TUBGCP3	3.43561e-16	-1.11794	0.09	0.261	1.25747e-11	Naive_CAR_30100	BMd15_CAR_SEM_2768
SKA1	CAR clone 9 between naive -d15 SEM+	SKA1	3.54902e-16	-4.05492	0.005	0.127	1.29898e-11	Naive_CAR_30100	BMd15_CAR_SEM_2768
IL18BP	CAR clone 9 between naive -d15 SEM+	IL18BP	3.62148e-16	-1.80397	0.048	0.218	1.3255e-11	Naive_CAR_30100	BMd15_CAR_SEM_2768
CCNB1	CAR clone 9 between naive -d15 SEM+	CCNB1	3.62827e-16	-3.37558	0.005	0.092	1.32798e-11	Naive_CAR_30100	BMd15_CAR_SEM_2768
C16orf87	CAR clone 9 between naive -d15 SEM+	C16orf87	3.68233e-16	-0.644436	0.184	0.401	1.34777e-11	Naive_CAR_30100	BMd15_CAR_SEM_2768
PAN3	CAR clone 9 between naive -d15 SEM+	PAN3	3.73425e-16	-0.373907	0.362	0.634	1.36677e-11	Naive_CAR_30100	BMd15_CAR_SEM_2768
RPL34	CAR clone 9 between naive -d15 SEM+	RPL34	3.90661e-16	0.53594	0.965	0.908	1.42986e-11	Naive_CAR_30100	BMd15_CAR_SEM_2768
USP14	CAR clone 9 between naive -d15 SEM+	USP14	3.90689e-16	-0.396526	0.376	0.585	1.42996e-11	Naive_CAR_30100	BMd15_CAR_SEM_2768
GADD45GIP1	CAR clone 9 between naive -d15 SEM+	GADD45GIP1	4.08432e-16	-0.378074	0.382	0.585	1.4949e-11	Naive_CAR_30100	BMd15_CAR_SEM_2768
SLC9A9	CAR clone 9 between naive -d15 SEM+	SLC9A9	4.36709e-16	-1.56571	0.087	0.296	1.5984e-11	Naive_CAR_30100	BMd15_CAR_SEM_2768
MFSD11	CAR clone 9 between naive -d15 SEM+	MFSD11	4.79106e-16	-0.686747	0.178	0.401	1.75358e-11	Naive_CAR_30100	BMd15_CAR_SEM_2768
YBX3	CAR clone 9 between naive -d15 SEM+	YBX3	4.83285e-16	-1.63959	0.053	0.246	1.76887e-11	Naive_CAR_30100	BMd15_CAR_SEM_2768
DNM1L	CAR clone 9 between naive -d15 SEM+	DNM1L	4.8884e-16	-0.802164	0.207	0.465	1.7892e-11	Naive_CAR_30100	BMd15_CAR_SEM_2768
C1orf21	CAR clone 9 between naive -d15 SEM+	C1orf21	4.91382e-16	-5.47293	0.003	0.19	1.79851e-11	Naive_CAR_30100	BMd15_CAR_SEM_2768
PSMC6	CAR clone 9 between naive -d15 SEM+	PSMC6	4.93905e-16	-0.490869	0.23	0.43	1.80774e-11	Naive_CAR_30100	BMd15_CAR_SEM_2768
NFYC	CAR clone 9 between naive -d15 SEM+	NFYC	4.95619e-16	-0.558878	0.243	0.423	1.81402e-11	Naive_CAR_30100	BMd15_CAR_SEM_2768
PLK4	CAR clone 9 between naive -d15 SEM+	PLK4	4.97424e-16	-2.94914	0.009	0.134	1.82062e-11	Naive_CAR_30100	BMd15_CAR_SEM_2768
CCPG1	CAR clone 9 between naive -d15 SEM+	CCPG1	5.04149e-16	-0.374722	0.41	0.606	1.84524e-11	Naive_CAR_30100	BMd15_CAR_SEM_2768
OIP5-AS1	CAR clone 9 between naive -d15 SEM+	OIP5-AS1	5.36588e-16	-0.33639	0.358	0.556	1.96396e-11	Naive_CAR_30100	BMd15_CAR_SEM_2768
POLR3K	CAR clone 9 between naive -d15 SEM+	POLR3K	5.40717e-16	-0.963393	0.122	0.303	1.97908e-11	Naive_CAR_30100	BMd15_CAR_SEM_2768
INF2	CAR clone 9 between naive -d15 SEM+	INF2	5.41631e-16	-1.45958	0.054	0.225	1.98242e-11	Naive_CAR_30100	BMd15_CAR_SEM_2768
MNAT1	CAR clone 9 between naive -d15 SEM+	MNAT1	5.42329e-16	-0.522596	0.324	0.599	1.98498e-11	Naive_CAR_30100	BMd15_CAR_SEM_2768
FAAP20	CAR clone 9 between naive -d15 SEM+	FAAP20	5.49693e-16	-0.313945	0.351	0.577	2.01193e-11	Naive_CAR_30100	BMd15_CAR_SEM_2768
AFDN	CAR clone 9 between naive -d15 SEM+	AFDN	5.50895e-16	-0.580654	0.342	0.563	2.01633e-11	Naive_CAR_30100	BMd15_CAR_SEM_2768
C18orf25	CAR clone 9 between naive -d15 SEM+	C18orf25	5.52041e-16	-0.703942	0.136	0.338	2.02052e-11	Naive_CAR_30100	BMd15_CAR_SEM_2768
RCSD1	CAR clone 9 between naive -d15 SEM+	RCSD1	5.61632e-16	-0.226694	0.577	0.754	2.05563e-11	Naive_CAR_30100	BMd15_CAR_SEM_2768
TRAV8-1	CAR clone 9 between naive -d15 SEM+	TRAV8-1	5.62601e-16	-0.712473	0.046	0.035	2.05918e-11	Naive_CAR_30100	BMd15_CAR_SEM_2768
HAUS5	CAR clone 9 between naive -d15 SEM+	HAUS5	5.63793e-16	-1.87803	0.056	0.225	2.06354e-11	Naive_CAR_30100	BMd15_CAR_SEM_2768
DEPDC1B	CAR clone 9 between naive -d15 SEM+	DEPDC1B	5.75693e-16	-5.72741	0.003	0.176	2.10709e-11	Naive_CAR_30100	BMd15_CAR_SEM_2768
COX4I1	CAR clone 9 between naive -d15 SEM+	COX4I1	6.05495e-16	0.382922	0.921	0.873	2.21617e-11	Naive_CAR_30100	BMd15_CAR_SEM_2768
GATAD2A	CAR clone 9 between naive -d15 SEM+	GATAD2A	6.56184e-16	-0.568064	0.364	0.592	2.4017e-11	Naive_CAR_30100	BMd15_CAR_SEM_2768
MAML2	CAR clone 9 between naive -d15 SEM+	MAML2	6.95701e-16	-0.430498	0.253	0.521	2.54634e-11	Naive_CAR_30100	BMd15_CAR_SEM_2768
CSE1L	CAR clone 9 between naive -d15 SEM+	CSE1L	6.95807e-16	-0.882364	0.132	0.303	2.54672e-11	Naive_CAR_30100	BMd15_CAR_SEM_2768
REL	CAR clone 9 between naive -d15 SEM+	REL	7.13544e-16	1.71197	0.635	0.437	2.61164e-11	Naive_CAR_30100	BMd15_CAR_SEM_2768
ZNF451	CAR clone 9 between naive -d15 SEM+	ZNF451	7.25957e-16	-1.04071	0.196	0.423	2.65708e-11	Naive_CAR_30100	BMd15_CAR_SEM_2768
DSTN	CAR clone 9 between naive -d15 SEM+	DSTN	7.47948e-16	-0.296986	0.475	0.634	2.73756e-11	Naive_CAR_30100	BMd15_CAR_SEM_2768
DYRK1A	CAR clone 9 between naive -d15 SEM+	DYRK1A	7.58383e-16	-0.622788	0.287	0.514	2.77576e-11	Naive_CAR_30100	BMd15_CAR_SEM_2768
ULK2	CAR clone 9 between naive -d15 SEM+	ULK2	7.6928e-16	-2.65283	0.02	0.183	2.81564e-11	Naive_CAR_30100	BMd15_CAR_SEM_2768
ATP5MC2	CAR clone 9 between naive -d15 SEM+	ATP5MC2	8.1427e-16	0.366074	0.888	0.831	2.98031e-11	Naive_CAR_30100	BMd15_CAR_SEM_2768
NET1	CAR clone 9 between naive -d15 SEM+	NET1	8.19618e-16	-2.87706	0.013	0.141	2.99988e-11	Naive_CAR_30100	BMd15_CAR_SEM_2768
LIF	CAR clone 9 between naive -d15 SEM+	LIF	8.19843e-16	-2.88838	0.015	0.148	3.00071e-11	Naive_CAR_30100	BMd15_CAR_SEM_2768
KCNH4	CAR clone 9 between naive -d15 SEM+	KCNH4	8.55017e-16	-2.5617	0.017	0.155	3.12945e-11	Naive_CAR_30100	BMd15_CAR_SEM_2768
POC1A	CAR clone 9 between naive -d15 SEM+	POC1A	8.55037e-16	-2.17052	0.018	0.127	3.12952e-11	Naive_CAR_30100	BMd15_CAR_SEM_2768
UNG	CAR clone 9 between naive -d15 SEM+	UNG	8.92195e-16	-1.53815	0.056	0.169	3.26552e-11	Naive_CAR_30100	BMd15_CAR_SEM_2768
EFHD2	CAR clone 9 between naive -d15 SEM+	EFHD2	9.05836e-16	0.266522	0.802	0.796	3.31545e-11	Naive_CAR_30100	BMd15_CAR_SEM_2768
TMX3	CAR clone 9 between naive -d15 SEM+	TMX3	9.10164e-16	-0.888841	0.149	0.408	3.33129e-11	Naive_CAR_30100	BMd15_CAR_SEM_2768
AVEN	CAR clone 9 between naive -d15 SEM+	AVEN	9.24536e-16	-1.86001	0.048	0.225	3.38389e-11	Naive_CAR_30100	BMd15_CAR_SEM_2768
INO80	CAR clone 9 between naive -d15 SEM+	INO80	9.36381e-16	-0.775637	0.206	0.451	3.42725e-11	Naive_CAR_30100	BMd15_CAR_SEM_2768
FOXN3	CAR clone 9 between naive -d15 SEM+	FOXN3	9.68333e-16	-0.301184	0.591	0.803	3.5442e-11	Naive_CAR_30100	BMd15_CAR_SEM_2768
SS18	CAR clone 9 between naive -d15 SEM+	SS18	9.97293e-16	-0.471671	0.332	0.57	3.65019e-11	Naive_CAR_30100	BMd15_CAR_SEM_2768
SECISBP2L	CAR clone 9 between naive -d15 SEM+	SECISBP2L	9.97293e-16	-0.768307	0.347	0.577	3.65019e-11	Naive_CAR_30100	BMd15_CAR_SEM_2768
SLF2	CAR clone 9 between naive -d15 SEM+	SLF2	1.03656e-15	-1.222	0.117	0.31	3.79391e-11	Naive_CAR_30100	BMd15_CAR_SEM_2768
CARD16	CAR clone 9 between naive -d15 SEM+	CARD16	1.03797e-15	-0.451937	0.294	0.472	3.79907e-11	Naive_CAR_30100	BMd15_CAR_SEM_2768
PRKCQ	CAR clone 9 between naive -d15 SEM+	PRKCQ	1.09409e-15	-0.229862	0.556	0.732	4.00449e-11	Naive_CAR_30100	BMd15_CAR_SEM_2768
CHCHD1	CAR clone 9 between naive -d15 SEM+	CHCHD1	1.09886e-15	-0.328695	0.258	0.458	4.02192e-11	Naive_CAR_30100	BMd15_CAR_SEM_2768
COMMD1	CAR clone 9 between naive -d15 SEM+	COMMD1	1.13e-15	-0.37574	0.211	0.437	4.13591e-11	Naive_CAR_30100	BMd15_CAR_SEM_2768
ABHD17B	CAR clone 9 between naive -d15 SEM+	ABHD17B	1.13609e-15	-1.12107	0.114	0.31	4.1582e-11	Naive_CAR_30100	BMd15_CAR_SEM_2768
MTMR2	CAR clone 9 between naive -d15 SEM+	MTMR2	1.16535e-15	-1.47097	0.072	0.218	4.2653e-11	Naive_CAR_30100	BMd15_CAR_SEM_2768
CFAP20	CAR clone 9 between naive -d15 SEM+	CFAP20	1.2063e-15	-0.661828	0.161	0.338	4.41517e-11	Naive_CAR_30100	BMd15_CAR_SEM_2768
MXD4	CAR clone 9 between naive -d15 SEM+	MXD4	1.22919e-15	-0.762284	0.215	0.415	4.49895e-11	Naive_CAR_30100	BMd15_CAR_SEM_2768
CAMK1	CAR clone 9 between naive -d15 SEM+	CAMK1	1.27232e-15	-1.23427	0.091	0.289	4.65682e-11	Naive_CAR_30100	BMd15_CAR_SEM_2768
EED	CAR clone 9 between naive -d15 SEM+	EED	1.34422e-15	-0.823832	0.143	0.345	4.91999e-11	Naive_CAR_30100	BMd15_CAR_SEM_2768
CLCN3	CAR clone 9 between naive -d15 SEM+	CLCN3	1.34907e-15	-1.00058	0.17	0.451	4.93775e-11	Naive_CAR_30100	BMd15_CAR_SEM_2768
DIP2A	CAR clone 9 between naive -d15 SEM+	DIP2A	1.34929e-15	-0.680849	0.247	0.493	4.93853e-11	Naive_CAR_30100	BMd15_CAR_SEM_2768
SAMD9	CAR clone 9 between naive -d15 SEM+	SAMD9	1.35231e-15	-0.770172	0.166	0.345	4.94959e-11	Naive_CAR_30100	BMd15_CAR_SEM_2768
VTI1A	CAR clone 9 between naive -d15 SEM+	VTI1A	1.37211e-15	-0.59653	0.286	0.514	5.02206e-11	Naive_CAR_30100	BMd15_CAR_SEM_2768
CENPQ	CAR clone 9 between naive -d15 SEM+	CENPQ	1.39684e-15	-1.87849	0.032	0.183	5.11257e-11	Naive_CAR_30100	BMd15_CAR_SEM_2768
C19orf48	CAR clone 9 between naive -d15 SEM+	C19orf48	1.45006e-15	-1.05874	0.087	0.225	5.30738e-11	Naive_CAR_30100	BMd15_CAR_SEM_2768
CDADC1	CAR clone 9 between naive -d15 SEM+	CDADC1	1.46275e-15	-1.60767	0.072	0.246	5.35383e-11	Naive_CAR_30100	BMd15_CAR_SEM_2768
IWS1	CAR clone 9 between naive -d15 SEM+	IWS1	1.49523e-15	-0.427893	0.303	0.521	5.47269e-11	Naive_CAR_30100	BMd15_CAR_SEM_2768
DAAM1	CAR clone 9 between naive -d15 SEM+	DAAM1	1.53602e-15	-2.20994	0.037	0.19	5.62199e-11	Naive_CAR_30100	BMd15_CAR_SEM_2768
IRF5	CAR clone 9 between naive -d15 SEM+	IRF5	1.54081e-15	-1.43927	0.049	0.211	5.63951e-11	Naive_CAR_30100	BMd15_CAR_SEM_2768
CDCA8	CAR clone 9 between naive -d15 SEM+	CDCA8	1.58846e-15	-6.26543	0.002	0.162	5.81391e-11	Naive_CAR_30100	BMd15_CAR_SEM_2768
S1PR1	CAR clone 9 between naive -d15 SEM+	S1PR1	1.60755e-15	-2.88688	0.009	0.106	5.8838e-11	Naive_CAR_30100	BMd15_CAR_SEM_2768
ZCCHC2	CAR clone 9 between naive -d15 SEM+	ZCCHC2	1.64097e-15	-1.03063	0.148	0.366	6.00611e-11	Naive_CAR_30100	BMd15_CAR_SEM_2768
MRPL9	CAR clone 9 between naive -d15 SEM+	MRPL9	1.64097e-15	-0.777026	0.163	0.366	6.00612e-11	Naive_CAR_30100	BMd15_CAR_SEM_2768
AIP	CAR clone 9 between naive -d15 SEM+	AIP	1.69401e-15	-0.19257	0.375	0.542	6.20024e-11	Naive_CAR_30100	BMd15_CAR_SEM_2768
SAMD9L	CAR clone 9 between naive -d15 SEM+	SAMD9L	1.72889e-15	-0.98115	0.129	0.324	6.32792e-11	Naive_CAR_30100	BMd15_CAR_SEM_2768
DIS3L2	CAR clone 9 between naive -d15 SEM+	DIS3L2	1.7519e-15	-1.28205	0.163	0.366	6.41213e-11	Naive_CAR_30100	BMd15_CAR_SEM_2768
RASA2	CAR clone 9 between naive -d15 SEM+	RASA2	1.75548e-15	-0.41654	0.545	0.711	6.42523e-11	Naive_CAR_30100	BMd15_CAR_SEM_2768
LPIN1	CAR clone 9 between naive -d15 SEM+	LPIN1	1.805e-15	-0.532578	0.334	0.577	6.60648e-11	Naive_CAR_30100	BMd15_CAR_SEM_2768
MTA3	CAR clone 9 between naive -d15 SEM+	MTA3	1.82015e-15	-1.15414	0.092	0.303	6.66193e-11	Naive_CAR_30100	BMd15_CAR_SEM_2768
SHKBP1	CAR clone 9 between naive -d15 SEM+	SHKBP1	1.84742e-15	-0.433674	0.244	0.444	6.76174e-11	Naive_CAR_30100	BMd15_CAR_SEM_2768
R3HDM2	CAR clone 9 between naive -d15 SEM+	R3HDM2	1.96732e-15	-0.353081	0.378	0.606	7.20059e-11	Naive_CAR_30100	BMd15_CAR_SEM_2768
SYNE3	CAR clone 9 between naive -d15 SEM+	SYNE3	1.97108e-15	-0.871628	0.133	0.366	7.21434e-11	Naive_CAR_30100	BMd15_CAR_SEM_2768
TRBC1	CAR clone 9 between naive -d15 SEM+	TRBC1	1.99751e-15	1.78466	0.612	0.317	7.31109e-11	Naive_CAR_30100	BMd15_CAR_SEM_2768
CCDC12	CAR clone 9 between naive -d15 SEM+	CCDC12	2.04652e-15	-0.438176	0.435	0.69	7.49049e-11	Naive_CAR_30100	BMd15_CAR_SEM_2768
MRPL13	CAR clone 9 between naive -d15 SEM+	MRPL13	2.07007e-15	-0.461939	0.216	0.444	7.57665e-11	Naive_CAR_30100	BMd15_CAR_SEM_2768
ANAPC5	CAR clone 9 between naive -d15 SEM+	ANAPC5	2.07435e-15	-0.476058	0.397	0.641	7.59232e-11	Naive_CAR_30100	BMd15_CAR_SEM_2768
PALM2-AKAP2	CAR clone 9 between naive -d15 SEM+	PALM2-AKAP2	2.10732e-15	-1.08368	0.082	0.254	7.71299e-11	Naive_CAR_30100	BMd15_CAR_SEM_2768
TUT4	CAR clone 9 between naive -d15 SEM+	TUT4	2.13937e-15	-0.421666	0.395	0.634	7.83029e-11	Naive_CAR_30100	BMd15_CAR_SEM_2768
ZDHHC3	CAR clone 9 between naive -d15 SEM+	ZDHHC3	2.15562e-15	-0.748792	0.199	0.43	7.88977e-11	Naive_CAR_30100	BMd15_CAR_SEM_2768
PPP4R3A	CAR clone 9 between naive -d15 SEM+	PPP4R3A	2.18869e-15	-0.278794	0.431	0.641	8.01082e-11	Naive_CAR_30100	BMd15_CAR_SEM_2768
GBP4	CAR clone 9 between naive -d15 SEM+	GBP4	2.18921e-15	-0.95584	0.116	0.268	8.01274e-11	Naive_CAR_30100	BMd15_CAR_SEM_2768
MED14	CAR clone 9 between naive -d15 SEM+	MED14	2.18924e-15	-1.25903	0.116	0.296	8.01284e-11	Naive_CAR_30100	BMd15_CAR_SEM_2768
SMURF1	CAR clone 9 between naive -d15 SEM+	SMURF1	2.20163e-15	-1.06616	0.147	0.415	8.05819e-11	Naive_CAR_30100	BMd15_CAR_SEM_2768
PSMB5	CAR clone 9 between naive -d15 SEM+	PSMB5	2.23405e-15	-1.02119	0.168	0.366	8.17684e-11	Naive_CAR_30100	BMd15_CAR_SEM_2768
TBC1D10A	CAR clone 9 between naive -d15 SEM+	TBC1D10A	2.2856e-15	-0.914388	0.147	0.338	8.36553e-11	Naive_CAR_30100	BMd15_CAR_SEM_2768
IFI35	CAR clone 9 between naive -d15 SEM+	IFI35	2.30242e-15	-0.633999	0.221	0.444	8.42709e-11	Naive_CAR_30100	BMd15_CAR_SEM_2768
AC092683.1	CAR clone 9 between naive -d15 SEM+	AC092683.1	2.33519e-15	-0.684423	0.271	0.514	8.54703e-11	Naive_CAR_30100	BMd15_CAR_SEM_2768
CLSTN3	CAR clone 9 between naive -d15 SEM+	CLSTN3	2.38447e-15	-0.860376	0.206	0.43	8.72741e-11	Naive_CAR_30100	BMd15_CAR_SEM_2768
NUP85	CAR clone 9 between naive -d15 SEM+	NUP85	2.46011e-15	-1.16188	0.067	0.254	9.00426e-11	Naive_CAR_30100	BMd15_CAR_SEM_2768
RFC5	CAR clone 9 between naive -d15 SEM+	RFC5	2.46753e-15	-1.54254	0.04	0.176	9.03139e-11	Naive_CAR_30100	BMd15_CAR_SEM_2768
FABP5	CAR clone 9 between naive -d15 SEM+	FABP5	2.46866e-15	-1.05702	0.072	0.197	9.03555e-11	Naive_CAR_30100	BMd15_CAR_SEM_2768
AL133268.4	CAR clone 9 between naive -d15 SEM+	AL133268.4	2.50361e-15	-1.66212	0.047	0.225	9.16347e-11	Naive_CAR_30100	BMd15_CAR_SEM_2768
JAK3	CAR clone 9 between naive -d15 SEM+	JAK3	2.52378e-15	-0.491796	0.322	0.563	9.23729e-11	Naive_CAR_30100	BMd15_CAR_SEM_2768
CSNK1G1	CAR clone 9 between naive -d15 SEM+	CSNK1G1	2.54812e-15	-0.957466	0.186	0.43	9.32636e-11	Naive_CAR_30100	BMd15_CAR_SEM_2768
BDP1	CAR clone 9 between naive -d15 SEM+	BDP1	2.64809e-15	-0.386649	0.413	0.641	9.69227e-11	Naive_CAR_30100	BMd15_CAR_SEM_2768
ABHD18	CAR clone 9 between naive -d15 SEM+	ABHD18	2.66899e-15	-1.08337	0.227	0.465	9.76877e-11	Naive_CAR_30100	BMd15_CAR_SEM_2768
LATS1	CAR clone 9 between naive -d15 SEM+	LATS1	2.67506e-15	-0.571798	0.257	0.451	9.791e-11	Naive_CAR_30100	BMd15_CAR_SEM_2768
DIP2B	CAR clone 9 between naive -d15 SEM+	DIP2B	2.69656e-15	-1.17866	0.109	0.317	9.86968e-11	Naive_CAR_30100	BMd15_CAR_SEM_2768
CHEK2	CAR clone 9 between naive -d15 SEM+	CHEK2	2.79608e-15	-3.87732	0.007	0.127	1.02339e-10	Naive_CAR_30100	BMd15_CAR_SEM_2768
RTCA	CAR clone 9 between naive -d15 SEM+	RTCA	2.89119e-15	-0.686118	0.234	0.486	1.0582e-10	Naive_CAR_30100	BMd15_CAR_SEM_2768
USB1	CAR clone 9 between naive -d15 SEM+	USB1	2.91554e-15	-0.680092	0.174	0.387	1.06712e-10	Naive_CAR_30100	BMd15_CAR_SEM_2768
TAOK1	CAR clone 9 between naive -d15 SEM+	TAOK1	2.92453e-15	-0.733671	0.239	0.465	1.07041e-10	Naive_CAR_30100	BMd15_CAR_SEM_2768
NUDT21	CAR clone 9 between naive -d15 SEM+	NUDT21	3.01487e-15	-0.356109	0.279	0.451	1.10347e-10	Naive_CAR_30100	BMd15_CAR_SEM_2768
HAUS2	CAR clone 9 between naive -d15 SEM+	HAUS2	3.32011e-15	-0.707788	0.113	0.296	1.21519e-10	Naive_CAR_30100	BMd15_CAR_SEM_2768
METRNL	CAR clone 9 between naive -d15 SEM+	METRNL	3.3215e-15	-0.599686	0.239	0.394	1.2157e-10	Naive_CAR_30100	BMd15_CAR_SEM_2768
UBAP2	CAR clone 9 between naive -d15 SEM+	UBAP2	3.33339e-15	-0.747725	0.19	0.373	1.22006e-10	Naive_CAR_30100	BMd15_CAR_SEM_2768
ANKRD13D	CAR clone 9 between naive -d15 SEM+	ANKRD13D	3.38292e-15	-0.557584	0.32	0.549	1.23818e-10	Naive_CAR_30100	BMd15_CAR_SEM_2768
SLC16A3	CAR clone 9 between naive -d15 SEM+	SLC16A3	3.41815e-15	1.66891	0.757	0.592	1.25108e-10	Naive_CAR_30100	BMd15_CAR_SEM_2768
SPICE1	CAR clone 9 between naive -d15 SEM+	SPICE1	3.44382e-15	-1.47489	0.056	0.211	1.26047e-10	Naive_CAR_30100	BMd15_CAR_SEM_2768
CPLANE1	CAR clone 9 between naive -d15 SEM+	CPLANE1	3.64839e-15	-1.87369	0.052	0.239	1.33535e-10	Naive_CAR_30100	BMd15_CAR_SEM_2768
DNA2	CAR clone 9 between naive -d15 SEM+	DNA2	3.84523e-15	-6.19003	0.003	0.218	1.40739e-10	Naive_CAR_30100	BMd15_CAR_SEM_2768
SPAG16	CAR clone 9 between naive -d15 SEM+	SPAG16	3.95411e-15	-1.76801	0.038	0.197	1.44724e-10	Naive_CAR_30100	BMd15_CAR_SEM_2768
FCHSD2	CAR clone 9 between naive -d15 SEM+	FCHSD2	4.14646e-15	-0.602561	0.253	0.5	1.51764e-10	Naive_CAR_30100	BMd15_CAR_SEM_2768
BRD8	CAR clone 9 between naive -d15 SEM+	BRD8	4.17191e-15	-1.12411	0.111	0.324	1.52696e-10	Naive_CAR_30100	BMd15_CAR_SEM_2768
ARHGEF39	CAR clone 9 between naive -d15 SEM+	ARHGEF39	4.31026e-15	-1.99034	0.013	0.099	1.5776e-10	Naive_CAR_30100	BMd15_CAR_SEM_2768
LYPLA2	CAR clone 9 between naive -d15 SEM+	LYPLA2	4.32399e-15	-0.515899	0.269	0.465	1.58262e-10	Naive_CAR_30100	BMd15_CAR_SEM_2768
HSPA5	CAR clone 9 between naive -d15 SEM+	HSPA5	4.43436e-15	1.46398	0.855	0.725	1.62302e-10	Naive_CAR_30100	BMd15_CAR_SEM_2768
LUC7L3	CAR clone 9 between naive -d15 SEM+	LUC7L3	4.48377e-15	-0.344027	0.478	0.641	1.6411e-10	Naive_CAR_30100	BMd15_CAR_SEM_2768
DELE1	CAR clone 9 between naive -d15 SEM+	DELE1	4.5718e-15	-0.860553	0.155	0.408	1.67332e-10	Naive_CAR_30100	BMd15_CAR_SEM_2768
DGKD	CAR clone 9 between naive -d15 SEM+	DGKD	4.69058e-15	-0.796248	0.145	0.31	1.7168e-10	Naive_CAR_30100	BMd15_CAR_SEM_2768
FKBP3	CAR clone 9 between naive -d15 SEM+	FKBP3	4.69426e-15	-0.428967	0.246	0.444	1.71815e-10	Naive_CAR_30100	BMd15_CAR_SEM_2768
RBM33	CAR clone 9 between naive -d15 SEM+	RBM33	4.88316e-15	-0.512392	0.361	0.599	1.78728e-10	Naive_CAR_30100	BMd15_CAR_SEM_2768
RASA3	CAR clone 9 between naive -d15 SEM+	RASA3	4.91014e-15	-0.876522	0.15	0.331	1.79716e-10	Naive_CAR_30100	BMd15_CAR_SEM_2768
EXOSC9	CAR clone 9 between naive -d15 SEM+	EXOSC9	5.19929e-15	-0.805751	0.142	0.303	1.90299e-10	Naive_CAR_30100	BMd15_CAR_SEM_2768
AMPD3	CAR clone 9 between naive -d15 SEM+	AMPD3	5.22477e-15	-1.15488	0.09	0.303	1.91232e-10	Naive_CAR_30100	BMd15_CAR_SEM_2768
ACLY	CAR clone 9 between naive -d15 SEM+	ACLY	5.23117e-15	-0.670585	0.224	0.451	1.91466e-10	Naive_CAR_30100	BMd15_CAR_SEM_2768
USP25	CAR clone 9 between naive -d15 SEM+	USP25	5.25035e-15	-0.593235	0.322	0.57	1.92168e-10	Naive_CAR_30100	BMd15_CAR_SEM_2768
MAN1C1	CAR clone 9 between naive -d15 SEM+	MAN1C1	5.35268e-15	-1.51971	0.051	0.197	1.95913e-10	Naive_CAR_30100	BMd15_CAR_SEM_2768
SPC24	CAR clone 9 between naive -d15 SEM+	SPC24	5.37439e-15	-5.18495	0.002	0.141	1.96708e-10	Naive_CAR_30100	BMd15_CAR_SEM_2768
ARID4B	CAR clone 9 between naive -d15 SEM+	ARID4B	5.40022e-15	-0.215737	0.596	0.725	1.97653e-10	Naive_CAR_30100	BMd15_CAR_SEM_2768
SEPTIN8	CAR clone 9 between naive -d15 SEM+	SEPTIN8	5.61016e-15	-1.4462	0.071	0.261	2.05338e-10	Naive_CAR_30100	BMd15_CAR_SEM_2768
HSPH1	CAR clone 9 between naive -d15 SEM+	HSPH1	5.75686e-15	-0.783499	0.206	0.451	2.10707e-10	Naive_CAR_30100	BMd15_CAR_SEM_2768
ZNRF2	CAR clone 9 between naive -d15 SEM+	ZNRF2	5.7755e-15	-1.02615	0.227	0.472	2.11389e-10	Naive_CAR_30100	BMd15_CAR_SEM_2768
CASD1	CAR clone 9 between naive -d15 SEM+	CASD1	5.85987e-15	-0.928692	0.129	0.324	2.14477e-10	Naive_CAR_30100	BMd15_CAR_SEM_2768
SPAG1	CAR clone 9 between naive -d15 SEM+	SPAG1	6.11845e-15	-1.1769	0.079	0.246	2.23941e-10	Naive_CAR_30100	BMd15_CAR_SEM_2768
HARS	CAR clone 9 between naive -d15 SEM+	HARS	6.22025e-15	-0.524742	0.184	0.373	2.27667e-10	Naive_CAR_30100	BMd15_CAR_SEM_2768
TMEM200A	CAR clone 9 between naive -d15 SEM+	TMEM200A	6.30425e-15	-1.30535	0.086	0.275	2.30742e-10	Naive_CAR_30100	BMd15_CAR_SEM_2768
INCENP	CAR clone 9 between naive -d15 SEM+	INCENP	6.32016e-15	-1.52086	0.035	0.148	2.31324e-10	Naive_CAR_30100	BMd15_CAR_SEM_2768
CIDEB	CAR clone 9 between naive -d15 SEM+	CIDEB	6.33057e-15	-0.86698	0.092	0.225	2.31705e-10	Naive_CAR_30100	BMd15_CAR_SEM_2768
CREBL2	CAR clone 9 between naive -d15 SEM+	CREBL2	6.33063e-15	-1.16323	0.087	0.282	2.31707e-10	Naive_CAR_30100	BMd15_CAR_SEM_2768
OAS1	CAR clone 9 between naive -d15 SEM+	OAS1	6.48043e-15	-1.52246	0.032	0.141	2.3719e-10	Naive_CAR_30100	BMd15_CAR_SEM_2768
WWP1	CAR clone 9 between naive -d15 SEM+	WWP1	6.56054e-15	-0.891866	0.277	0.493	2.40122e-10	Naive_CAR_30100	BMd15_CAR_SEM_2768
CENPH	CAR clone 9 between naive -d15 SEM+	CENPH	6.56407e-15	-1.6241	0.04	0.19	2.40251e-10	Naive_CAR_30100	BMd15_CAR_SEM_2768
POGLUT3	CAR clone 9 between naive -d15 SEM+	POGLUT3	6.69442e-15	-3.45374	0.009	0.148	2.45023e-10	Naive_CAR_30100	BMd15_CAR_SEM_2768
UBA1	CAR clone 9 between naive -d15 SEM+	UBA1	6.7201e-15	-0.302462	0.266	0.479	2.45962e-10	Naive_CAR_30100	BMd15_CAR_SEM_2768
NAA50	CAR clone 9 between naive -d15 SEM+	NAA50	6.89136e-15	-0.589819	0.224	0.451	2.52231e-10	Naive_CAR_30100	BMd15_CAR_SEM_2768
NSMCE2	CAR clone 9 between naive -d15 SEM+	NSMCE2	6.91508e-15	-0.373532	0.315	0.486	2.53099e-10	Naive_CAR_30100	BMd15_CAR_SEM_2768
LRP5	CAR clone 9 between naive -d15 SEM+	LRP5	7.08326e-15	-7.81446	0.002	0.317	2.59254e-10	Naive_CAR_30100	BMd15_CAR_SEM_2768
NOP56	CAR clone 9 between naive -d15 SEM+	NOP56	8.04026e-15	-0.389584	0.218	0.373	2.94282e-10	Naive_CAR_30100	BMd15_CAR_SEM_2768
AP2A1	CAR clone 9 between naive -d15 SEM+	AP2A1	8.10111e-15	-0.855924	0.181	0.387	2.96509e-10	Naive_CAR_30100	BMd15_CAR_SEM_2768
SLC25A12	CAR clone 9 between naive -d15 SEM+	SLC25A12	8.19961e-15	-0.895536	0.171	0.373	3.00114e-10	Naive_CAR_30100	BMd15_CAR_SEM_2768
UQCRC1	CAR clone 9 between naive -d15 SEM+	UQCRC1	8.37948e-15	-0.201017	0.345	0.507	3.06697e-10	Naive_CAR_30100	BMd15_CAR_SEM_2768
OTUB2	CAR clone 9 between naive -d15 SEM+	OTUB2	8.60958e-15	-2.587	0.021	0.148	3.15119e-10	Naive_CAR_30100	BMd15_CAR_SEM_2768
OIP5	CAR clone 9 between naive -d15 SEM+	OIP5	8.77067e-15	-2.7775	0.013	0.148	3.21015e-10	Naive_CAR_30100	BMd15_CAR_SEM_2768
EML3	CAR clone 9 between naive -d15 SEM+	EML3	8.83973e-15	-1.13655	0.116	0.303	3.23543e-10	Naive_CAR_30100	BMd15_CAR_SEM_2768
PDLIM1	CAR clone 9 between naive -d15 SEM+	PDLIM1	9.1688e-15	-3.98178	0.005	0.148	3.35587e-10	Naive_CAR_30100	BMd15_CAR_SEM_2768
UPF1	CAR clone 9 between naive -d15 SEM+	UPF1	9.18748e-15	-0.547072	0.198	0.38	3.36271e-10	Naive_CAR_30100	BMd15_CAR_SEM_2768
SRGAP2C	CAR clone 9 between naive -d15 SEM+	SRGAP2C	9.19872e-15	-0.655486	0.232	0.423	3.36682e-10	Naive_CAR_30100	BMd15_CAR_SEM_2768
ITPRIPL2	CAR clone 9 between naive -d15 SEM+	ITPRIPL2	9.67041e-15	-2.05332	0.033	0.204	3.53947e-10	Naive_CAR_30100	BMd15_CAR_SEM_2768
ARFGEF1	CAR clone 9 between naive -d15 SEM+	ARFGEF1	1.01143e-14	-0.519086	0.349	0.577	3.70195e-10	Naive_CAR_30100	BMd15_CAR_SEM_2768
ESD	CAR clone 9 between naive -d15 SEM+	ESD	1.03498e-14	-0.249269	0.263	0.408	3.78815e-10	Naive_CAR_30100	BMd15_CAR_SEM_2768
COX16	CAR clone 9 between naive -d15 SEM+	COX16	1.04088e-14	-0.165974	0.424	0.577	3.80971e-10	Naive_CAR_30100	BMd15_CAR_SEM_2768
MTBP	CAR clone 9 between naive -d15 SEM+	MTBP	1.06401e-14	-1.69215	0.042	0.183	3.89439e-10	Naive_CAR_30100	BMd15_CAR_SEM_2768
MND1	CAR clone 9 between naive -d15 SEM+	MND1	1.07277e-14	-5.22675	0.002	0.162	3.92646e-10	Naive_CAR_30100	BMd15_CAR_SEM_2768
LUCAT1	CAR clone 9 between naive -d15 SEM+	LUCAT1	1.07679e-14	-0.844369	0.13	0.324	3.94116e-10	Naive_CAR_30100	BMd15_CAR_SEM_2768
ELP5	CAR clone 9 between naive -d15 SEM+	ELP5	1.08035e-14	-0.531491	0.207	0.423	3.95419e-10	Naive_CAR_30100	BMd15_CAR_SEM_2768
DYNLL1	CAR clone 9 between naive -d15 SEM+	DYNLL1	1.11423e-14	0.235881	0.696	0.768	4.07821e-10	Naive_CAR_30100	BMd15_CAR_SEM_2768
MED13	CAR clone 9 between naive -d15 SEM+	MED13	1.12601e-14	-0.963948	0.211	0.394	4.12129e-10	Naive_CAR_30100	BMd15_CAR_SEM_2768
RANGAP1	CAR clone 9 between naive -d15 SEM+	RANGAP1	1.19097e-14	-0.733366	0.108	0.268	4.35907e-10	Naive_CAR_30100	BMd15_CAR_SEM_2768
TIGIT	CAR clone 9 between naive -d15 SEM+	TIGIT	1.19289e-14	-2.93702	0.014	0.085	4.36609e-10	Naive_CAR_30100	BMd15_CAR_SEM_2768
B4GALT5	CAR clone 9 between naive -d15 SEM+	B4GALT5	1.27348e-14	-0.762269	0.18	0.366	4.66108e-10	Naive_CAR_30100	BMd15_CAR_SEM_2768
TRNAU1AP	CAR clone 9 between naive -d15 SEM+	TRNAU1AP	1.30429e-14	-0.563904	0.173	0.38	4.77384e-10	Naive_CAR_30100	BMd15_CAR_SEM_2768
RAB5A	CAR clone 9 between naive -d15 SEM+	RAB5A	1.32297e-14	-0.26419	0.364	0.563	4.8422e-10	Naive_CAR_30100	BMd15_CAR_SEM_2768
PGAP1	CAR clone 9 between naive -d15 SEM+	PGAP1	1.34295e-14	-1.03855	0.106	0.303	4.91535e-10	Naive_CAR_30100	BMd15_CAR_SEM_2768
ACTL6A	CAR clone 9 between naive -d15 SEM+	ACTL6A	1.37273e-14	-0.359042	0.172	0.296	5.02434e-10	Naive_CAR_30100	BMd15_CAR_SEM_2768
WWOX	CAR clone 9 between naive -d15 SEM+	WWOX	1.38556e-14	-0.5525	0.237	0.465	5.0713e-10	Naive_CAR_30100	BMd15_CAR_SEM_2768
DTX3L	CAR clone 9 between naive -d15 SEM+	DTX3L	1.39167e-14	-0.512336	0.155	0.352	5.09365e-10	Naive_CAR_30100	BMd15_CAR_SEM_2768
TRRAP	CAR clone 9 between naive -d15 SEM+	TRRAP	1.41153e-14	-0.599299	0.199	0.423	5.16634e-10	Naive_CAR_30100	BMd15_CAR_SEM_2768
CCNB1IP1	CAR clone 9 between naive -d15 SEM+	CCNB1IP1	1.42252e-14	-0.993199	0.067	0.246	5.20658e-10	Naive_CAR_30100	BMd15_CAR_SEM_2768
ABHD12	CAR clone 9 between naive -d15 SEM+	ABHD12	1.47158e-14	-0.65438	0.197	0.387	5.38613e-10	Naive_CAR_30100	BMd15_CAR_SEM_2768
MAN1A1	CAR clone 9 between naive -d15 SEM+	MAN1A1	1.53481e-14	-0.342627	0.281	0.394	5.61755e-10	Naive_CAR_30100	BMd15_CAR_SEM_2768
GNGT2	CAR clone 9 between naive -d15 SEM+	GNGT2	1.54954e-14	-1.34422	0.083	0.268	5.67146e-10	Naive_CAR_30100	BMd15_CAR_SEM_2768
OLA1	CAR clone 9 between naive -d15 SEM+	OLA1	1.61936e-14	-0.364436	0.33	0.514	5.92704e-10	Naive_CAR_30100	BMd15_CAR_SEM_2768
TTC13	CAR clone 9 between naive -d15 SEM+	TTC13	1.68044e-14	-1.20699	0.138	0.366	6.15059e-10	Naive_CAR_30100	BMd15_CAR_SEM_2768
ELL2	CAR clone 9 between naive -d15 SEM+	ELL2	1.70082e-14	-1.0873	0.121	0.324	6.22517e-10	Naive_CAR_30100	BMd15_CAR_SEM_2768
KIF18A	CAR clone 9 between naive -d15 SEM+	KIF18A	1.7039e-14	-1.54825	0.034	0.183	6.23646e-10	Naive_CAR_30100	BMd15_CAR_SEM_2768
DYM	CAR clone 9 between naive -d15 SEM+	DYM	1.71172e-14	-0.55551	0.357	0.641	6.26506e-10	Naive_CAR_30100	BMd15_CAR_SEM_2768
ADA	CAR clone 9 between naive -d15 SEM+	ADA	1.73623e-14	-0.695982	0.178	0.423	6.35478e-10	Naive_CAR_30100	BMd15_CAR_SEM_2768
MAP3K2	CAR clone 9 between naive -d15 SEM+	MAP3K2	1.772e-14	-0.311486	0.413	0.585	6.48568e-10	Naive_CAR_30100	BMd15_CAR_SEM_2768
ITGAV	CAR clone 9 between naive -d15 SEM+	ITGAV	1.7747e-14	-1.75093	0.063	0.204	6.49559e-10	Naive_CAR_30100	BMd15_CAR_SEM_2768
CHD3	CAR clone 9 between naive -d15 SEM+	CHD3	1.79571e-14	-0.369944	0.469	0.662	6.57247e-10	Naive_CAR_30100	BMd15_CAR_SEM_2768
BRD2	CAR clone 9 between naive -d15 SEM+	BRD2	1.81709e-14	-0.205595	0.589	0.732	6.65074e-10	Naive_CAR_30100	BMd15_CAR_SEM_2768
SH2D2A	CAR clone 9 between naive -d15 SEM+	SH2D2A	1.84843e-14	0.193205	0.774	0.838	6.76544e-10	Naive_CAR_30100	BMd15_CAR_SEM_2768
NSUN6	CAR clone 9 between naive -d15 SEM+	NSUN6	1.85824e-14	-1.18068	0.182	0.345	6.80135e-10	Naive_CAR_30100	BMd15_CAR_SEM_2768
HIST1H3J	CAR clone 9 between naive -d15 SEM+	HIST1H3J	1.89858e-14	-3.92339	0.006	0.077	6.94898e-10	Naive_CAR_30100	BMd15_CAR_SEM_2768
PXN	CAR clone 9 between naive -d15 SEM+	PXN	1.95757e-14	-0.465758	0.242	0.451	7.1649e-10	Naive_CAR_30100	BMd15_CAR_SEM_2768
SNRPD2	CAR clone 9 between naive -d15 SEM+	SNRPD2	2.01384e-14	0.36238	0.83	0.81	7.37085e-10	Naive_CAR_30100	BMd15_CAR_SEM_2768
STIP1	CAR clone 9 between naive -d15 SEM+	STIP1	2.0301e-14	-0.444293	0.36	0.57	7.43037e-10	Naive_CAR_30100	BMd15_CAR_SEM_2768
THUMPD2	CAR clone 9 between naive -d15 SEM+	THUMPD2	2.08196e-14	-1.26012	0.105	0.31	7.62017e-10	Naive_CAR_30100	BMd15_CAR_SEM_2768
NCOR2	CAR clone 9 between naive -d15 SEM+	NCOR2	2.08943e-14	-0.440722	0.296	0.493	7.64752e-10	Naive_CAR_30100	BMd15_CAR_SEM_2768
TMEM62	CAR clone 9 between naive -d15 SEM+	TMEM62	2.12875e-14	-2.11748	0.062	0.239	7.79144e-10	Naive_CAR_30100	BMd15_CAR_SEM_2768
MRPS18C	CAR clone 9 between naive -d15 SEM+	MRPS18C	2.16085e-14	-0.251555	0.28	0.486	7.90893e-10	Naive_CAR_30100	BMd15_CAR_SEM_2768
CHD8	CAR clone 9 between naive -d15 SEM+	CHD8	2.17622e-14	-0.740931	0.265	0.5	7.9652e-10	Naive_CAR_30100	BMd15_CAR_SEM_2768
ARHGAP27	CAR clone 9 between naive -d15 SEM+	ARHGAP27	2.18813e-14	-1.61742	0.088	0.268	8.00879e-10	Naive_CAR_30100	BMd15_CAR_SEM_2768
FMNL3	CAR clone 9 between naive -d15 SEM+	FMNL3	2.28509e-14	-0.533731	0.249	0.465	8.36367e-10	Naive_CAR_30100	BMd15_CAR_SEM_2768
ASB3	CAR clone 9 between naive -d15 SEM+	ASB3	2.29735e-14	-0.963747	0.17	0.401	8.40853e-10	Naive_CAR_30100	BMd15_CAR_SEM_2768
ANKRD13A	CAR clone 9 between naive -d15 SEM+	ANKRD13A	2.30145e-14	-0.747434	0.155	0.352	8.42355e-10	Naive_CAR_30100	BMd15_CAR_SEM_2768
ACER3	CAR clone 9 between naive -d15 SEM+	ACER3	2.30761e-14	-0.880631	0.104	0.261	8.44609e-10	Naive_CAR_30100	BMd15_CAR_SEM_2768
ORAI2	CAR clone 9 between naive -d15 SEM+	ORAI2	2.31641e-14	-0.701109	0.208	0.415	8.47829e-10	Naive_CAR_30100	BMd15_CAR_SEM_2768
SLC25A25	CAR clone 9 between naive -d15 SEM+	SLC25A25	2.4029e-14	-1.31617	0.065	0.218	8.79487e-10	Naive_CAR_30100	BMd15_CAR_SEM_2768
AZIN1	CAR clone 9 between naive -d15 SEM+	AZIN1	2.46665e-14	-0.44612	0.237	0.437	9.02817e-10	Naive_CAR_30100	BMd15_CAR_SEM_2768
RYBP	CAR clone 9 between naive -d15 SEM+	RYBP	2.49198e-14	-1.65339	0.098	0.282	9.12089e-10	Naive_CAR_30100	BMd15_CAR_SEM_2768
LRRCC1	CAR clone 9 between naive -d15 SEM+	LRRCC1	2.51321e-14	-2.65568	0.012	0.106	9.19861e-10	Naive_CAR_30100	BMd15_CAR_SEM_2768
SRBD1	CAR clone 9 between naive -d15 SEM+	SRBD1	2.52718e-14	-0.881863	0.17	0.387	9.24972e-10	Naive_CAR_30100	BMd15_CAR_SEM_2768
MAMLD1	CAR clone 9 between naive -d15 SEM+	MAMLD1	2.52782e-14	-3.27776	0.012	0.113	9.25208e-10	Naive_CAR_30100	BMd15_CAR_SEM_2768
DUSP2	CAR clone 9 between naive -d15 SEM+	DUSP2	2.71405e-14	2.44975	0.392	0.176	9.9337e-10	Naive_CAR_30100	BMd15_CAR_SEM_2768
TRIO	CAR clone 9 between naive -d15 SEM+	TRIO	2.73225e-14	-4.17604	0.008	0.12	1.00003e-09	Naive_CAR_30100	BMd15_CAR_SEM_2768
MICU2	CAR clone 9 between naive -d15 SEM+	MICU2	2.76937e-14	-0.461626	0.377	0.563	1.01362e-09	Naive_CAR_30100	BMd15_CAR_SEM_2768
DCK	CAR clone 9 between naive -d15 SEM+	DCK	2.77052e-14	-0.463893	0.191	0.373	1.01404e-09	Naive_CAR_30100	BMd15_CAR_SEM_2768
AGPS	CAR clone 9 between naive -d15 SEM+	AGPS	2.83884e-14	-0.594382	0.179	0.401	1.03904e-09	Naive_CAR_30100	BMd15_CAR_SEM_2768
VPS50	CAR clone 9 between naive -d15 SEM+	VPS50	2.8603e-14	-1.09684	0.103	0.359	1.0469e-09	Naive_CAR_30100	BMd15_CAR_SEM_2768
RAD51	CAR clone 9 between naive -d15 SEM+	RAD51	2.91345e-14	-4.09644	0.004	0.155	1.06635e-09	Naive_CAR_30100	BMd15_CAR_SEM_2768
NORAD	CAR clone 9 between naive -d15 SEM+	NORAD	2.96746e-14	-0.570879	0.312	0.514	1.08612e-09	Naive_CAR_30100	BMd15_CAR_SEM_2768
LSM8	CAR clone 9 between naive -d15 SEM+	LSM8	2.96762e-14	-0.203075	0.491	0.704	1.08618e-09	Naive_CAR_30100	BMd15_CAR_SEM_2768
KIAA1328	CAR clone 9 between naive -d15 SEM+	KIAA1328	2.99044e-14	-0.761414	0.15	0.282	1.09453e-09	Naive_CAR_30100	BMd15_CAR_SEM_2768
AL606807.1	CAR clone 9 between naive -d15 SEM+	AL606807.1	3.02954e-14	-0.739065	0.246	0.359	1.10884e-09	Naive_CAR_30100	BMd15_CAR_SEM_2768
PPP1R7	CAR clone 9 between naive -d15 SEM+	PPP1R7	3.13792e-14	-0.384643	0.285	0.479	1.14851e-09	Naive_CAR_30100	BMd15_CAR_SEM_2768
VEGFB	CAR clone 9 between naive -d15 SEM+	VEGFB	3.16711e-14	1.99447	0.753	0.451	1.1592e-09	Naive_CAR_30100	BMd15_CAR_SEM_2768
MTMR1	CAR clone 9 between naive -d15 SEM+	MTMR1	3.39904e-14	-0.599782	0.128	0.331	1.24408e-09	Naive_CAR_30100	BMd15_CAR_SEM_2768
NUDT5	CAR clone 9 between naive -d15 SEM+	NUDT5	3.41543e-14	-0.189488	0.432	0.599	1.25008e-09	Naive_CAR_30100	BMd15_CAR_SEM_2768
IMMT	CAR clone 9 between naive -d15 SEM+	IMMT	3.48445e-14	-0.2494	0.429	0.606	1.27534e-09	Naive_CAR_30100	BMd15_CAR_SEM_2768
LTBP4	CAR clone 9 between naive -d15 SEM+	LTBP4	3.48532e-14	-1.31428	0.106	0.289	1.27566e-09	Naive_CAR_30100	BMd15_CAR_SEM_2768
FANCM	CAR clone 9 between naive -d15 SEM+	FANCM	3.66294e-14	-2.59944	0.018	0.162	1.34067e-09	Naive_CAR_30100	BMd15_CAR_SEM_2768
FAM104A	CAR clone 9 between naive -d15 SEM+	FAM104A	3.71044e-14	-0.394532	0.221	0.451	1.35806e-09	Naive_CAR_30100	BMd15_CAR_SEM_2768
CPNE8	CAR clone 9 between naive -d15 SEM+	CPNE8	3.86906e-14	-2.82296	0.012	0.134	1.41612e-09	Naive_CAR_30100	BMd15_CAR_SEM_2768
LINC00649	CAR clone 9 between naive -d15 SEM+	LINC00649	3.87219e-14	-0.960996	0.196	0.437	1.41726e-09	Naive_CAR_30100	BMd15_CAR_SEM_2768
METTL17	CAR clone 9 between naive -d15 SEM+	METTL17	3.89147e-14	-0.812872	0.175	0.415	1.42432e-09	Naive_CAR_30100	BMd15_CAR_SEM_2768
CMTM7	CAR clone 9 between naive -d15 SEM+	CMTM7	3.94111e-14	-0.662463	0.162	0.359	1.44249e-09	Naive_CAR_30100	BMd15_CAR_SEM_2768
LINC01684	CAR clone 9 between naive -d15 SEM+	LINC01684	4.05714e-14	-1.6878	0.062	0.232	1.48495e-09	Naive_CAR_30100	BMd15_CAR_SEM_2768
TENT2	CAR clone 9 between naive -d15 SEM+	TENT2	4.07849e-14	-0.615882	0.298	0.507	1.49277e-09	Naive_CAR_30100	BMd15_CAR_SEM_2768
HIST1H2BL	CAR clone 9 between naive -d15 SEM+	HIST1H2BL	4.44191e-14	-3.70472	0.006	0.077	1.62578e-09	Naive_CAR_30100	BMd15_CAR_SEM_2768
ATPAF1	CAR clone 9 between naive -d15 SEM+	ATPAF1	4.47894e-14	-0.53512	0.189	0.401	1.63934e-09	Naive_CAR_30100	BMd15_CAR_SEM_2768
CASTOR2	CAR clone 9 between naive -d15 SEM+	CASTOR2	4.52991e-14	-1.36865	0.064	0.232	1.65799e-09	Naive_CAR_30100	BMd15_CAR_SEM_2768
CCAR1	CAR clone 9 between naive -d15 SEM+	CCAR1	4.58154e-14	-0.535741	0.312	0.5	1.67689e-09	Naive_CAR_30100	BMd15_CAR_SEM_2768
FGD3	CAR clone 9 between naive -d15 SEM+	FGD3	4.60135e-14	-0.398094	0.412	0.676	1.68414e-09	Naive_CAR_30100	BMd15_CAR_SEM_2768
RAD54L	CAR clone 9 between naive -d15 SEM+	RAD54L	4.64459e-14	-4.18477	0.007	0.113	1.69997e-09	Naive_CAR_30100	BMd15_CAR_SEM_2768
LINC01358	CAR clone 9 between naive -d15 SEM+	LINC01358	4.67082e-14	-2.8459	0.014	0.127	1.70957e-09	Naive_CAR_30100	BMd15_CAR_SEM_2768
EIF4E3	CAR clone 9 between naive -d15 SEM+	EIF4E3	4.72846e-14	-0.58585	0.208	0.444	1.73066e-09	Naive_CAR_30100	BMd15_CAR_SEM_2768
[truncated: 126,289 more rows]
